# Supplementary material for: A Large-Scale Study into Protist-Animal Interactions Based on Public Genomic Data Using DNA Barcodes
Source: Animals (Basel). 2023 Jul 8;13(14):2243. doi: 10.3390/ani13142243 (PMC10376638; doi:10.3390/ani13142243)
Supplement: Supplementary file 1 [file animals-13-02243-s001.zip]

Archive with 4 entries (3 files):
- Supplementary files/Supplementary fasta Prosist contaminated contigs.fasta
- Supplementary files/Supplementary figure and tables.pdf
- Supplementary files/Supplementary spreadsheets.xlsx
- Supplementary files/
