# Supplementary material for: A Large-Scale Study into Protist-Animal Interactions Based on Public Genomic Data Using DNA Barcodes
Source: Animals (Basel). 2023 Jul 8;13(14):2243. doi: 10.3390/ani13142243 (PMC10376638; doi:10.3390/ani13142243)
Supplement: Supplementary file 1 [file animals-13-02243-s001.zip › Supplementary files/Supplementary fasta Prosist contaminated contigs.fasta]

>DVPG01229466.1 TPA_asm: Yanguna spatiosa spatiosa isolate NVG-17094A07 NODE_229670_length_257_cov_1.927778_SRR9330765, whole genome shotgun sequence
TCACTTCCTATGCCACTCACCGAAAAGTTGCGAAGGAGCTATATAATATTATTCCATGCT
GAGCGGTTCAGGCTGGAGCCTGCTTGGAGCAAATCCATTTACTCAAAGTAATATCACGCC
AGGAAGGCGAAACAATTTGAACGAGTGAGAACTCAAAAACTGAGTCTCTAACGCGTTAAA
TTGTGGAATGTAAACTACGAACGCTTTAACTGCAACAATTTTAATATACGCTATTGGAGC
TGGAATTACCGCGGCTG
>DVPY01000195.1 TPA_asm: Pyrrhopyge hadassa pseudohadassa isolate NVG-17094C01 NODE_196_length_6715_cov_7.408255_SRR9330746, whole genome shotgun sequence
TTGTATGTATGCCAATTAATTTTTTAATAGGATCATTATCAATTAACCAATGTAAAGCCC
ATCTTCAAACATATCCTAACATATGTGTCCTCTTTGCATCAAGTGTACGATTTTTCTCAG
TTGGTCTTTTATTCTCTTGTAACATAGTTTTATTTTTAATGTTTCTCTATTCATTAAGAG
AAAGTTTTCAATCAACCTACTCTGCTATTTCATCCTGTTGTTTAGGTATTATGTTGTCTG
AAGCCCTTTTATTCACTGCTTATTTCTGGGGTGGATTTCATTTTACATGGACTACATTTA
TAGAAGGTTTAATAACACCATCCACACGAGCATTAATTTTAACAATAACCTTATTGCTTT
CTGCTGCTTCAGTACTAACAGGATATGCTCAGTGTTTAAGAGAGAAATCCATTTGTTTCC
TATATTCAAGTTCTGCCCTTATTACTTTTAATATAGCAGAAACTTTTAGCTCCCTACAAA
CATCAGAGTTTCTAATGTTGGAATTCTGTATAAATGATTCTATCTACGGGTCTGTCCTTT
TTACACTAACTGGATTACATTTCAGTCATGTTGTTGTTGGAATAGTATTACTTTTATTTA
CTTTTTGGGGCTTACCTACTAGCTTTATCGATAATTCACAGTGGGCCCATACATCAATAG
GTCTTTATATACAAGTGCAACCTCAACTAGAATATTTTACTCTACTATACTGGCATTTCG
TAGAATTATTATGGTTATTTATACAATTTGTATTATATTCAGAATAAAAATTGTTAAGGG
AAGTAAAGGTGCTCAGGGTCTTACCGTCGGGCCGTAGCGTTCCACATATTCATGGATAAT
TCTATTTATAAAGAGTCTTACACTAGCGACATTGGGGAAGTCGTGACACCGTTCATGCAG
GACGGAGCTTACCCGACAAGGAATTTTGCTACCTTAGGACCGTTAACGTTACAGCCGCCG
TTTACCAAATAAAATATAGATCTCGTAACCATGCGAACTCACCGAAGCTGTTTTTAAATT
ATATGAACTGAACAAGGTTCCACTGGAATGAGAGTTCACCGTTAGAAGCGATGCGTGAGC
TGGGTTTAGAGCGTCTTGAGGCAGTTTGTTCCCTATCTTCCGTTTTCCCATGAGTTAAAT
ATAGAGACATCGATATACGGTTTGCTCCTGCAAAATAGAAGTATTAGCTCCTTCGTATCA
ACTATGCTGACTGGAGTAATGATAAGATGCTAGTTTCAGCTATCCTTGGTGATGAGATTC
CGAATGACCGGTCATCGAGGAGTGTAATTCTATAGTAAATATAAAGTTCGGAAAGAAACA
GATGCCAGGCCAACTTACCTATGCCATACACCCAAGGTGCCGGGCAAATGCCAATGGCTT
GACCTCTTCATCAAAGTTATCAGTGTCTTGTGTTGTAACCTTACAGACGCTTCCAGAGTA
ATGATTAAAAGAAACTATTTGGATGGACGATGGAGCATGAGGTTCCATGACAGAATTTTA
CCGCCTTGTCTCTGCAATATTTAATTACACATACGGTGTTGGGCCTGACGAGTTCCTGTA
ATATAGTTTCCTCACGGCTTGTTTCGGTCCTGAGTACGCGATCTCATGTATGGTTTTCGA
TATATTTTACTTTTAGGATGAAACCTTCCTGAGCGACTCGTGAGGTAAAAAATATGAATG
GTAAGGTTTAGCGTTTACAATCGAATGAAACAGTGTGTTCCACCGCTAGTATTTGCTTCT
AACATTCCCTTTGCTTGAAACTGTATGGACGTAACCTCCAGGCAAAGAAAATAAATATTT
GAAACACACTTCCCTTCTCGCCATTTTTTGATTCTTCCAAATAGATTTCATAGAGAACCG
TCCATATTCATGTTTGATTGACCTTTAACCACTAACTACGAATCTTCCAAGAATATTTCA
AGATGCCAAGGTCCGGTCAACACTTTATAGATCCCAGGCTGGTTAAAAAGGTAAAATATT
AGCTGAAGGCTTGGATAAAAAGATGGAAGAGTCAATCCATACAGTCCCAGCGACAGCGGT
CAAACTTTGGAAGAGCCGAGTGTTATCCATCCATGCCAGGCGTTAAAAGCGTTCGTGTCT
GTTCGGTATTGCATGCCTGGTGTTAAAAGAATATTATTGTTGGCTGCTGGAAGTAGAAAT
CGTTACTAAGCGCCAGGCAGTCCTGGACGGTGAATCCAATAGCGTGGAAAGTGTCAACTT
TTTAAATTCTTATAACCATTCTTATAGAATCTAAACACACAAATTAGACATGCCAACTCC
ATCTCATGTCTTGCTAAGGGCTTGTACGGTAGTAATATCGAATAGCCCTTACTTTTACAC
AGCCAAGGCTCCAGTAACTAGAAAGCATGTGATCTAATTTCCTGTCCTGGATACATCAAA
TATAGCGAACAACCCTGGAAGTTTGGAACAGTTGGAAATATTTTGGTAGTGGAAGGAAGT
TAATTAGTTTATGATTTTTGACAAGCACAACACTACGAGATGCCAAACTTTTTTATTATT
AAAAGACGAATATTTACCTAAGTAGGGCATGCTCAATCCCGTCCGGCTGTTTCCATCTCA
ACTCTACAGGTTAACGCCTGGAGTCCGATTGTTAATACTATATAAACGGGAAGTTTAGCC
GGGAAGTAAGCATCTTTTAATAAGTTAAGACAGTCGGTGCGAAGTCGTAACATGGTAGTT
GACGGTGAACTTGTAGCTGAACCCTAAGAATACTCACTGGAACGGTAAGAAGGTTCGCCG
GGGATAACAGGTTATAGAATTCCTGGAGCTCAAATCCTTGGATTCTATTGGCACCTCCAT
GTCGACTCATCGCAGCCTTGCATTCGTTTCGCTGTTGGTTTTAGCCCTTTGTAATAAAAC
AGTACCAAAAACACACATACCTGAACCTAAAGAACATAAGTAGTTCCATGTATTTAAGTT
ATCAGGATAATCTGGTATTCTTCTAGGCATAACACTGAATCCTAAAAAGTGCATTGGAAT
AAATGTTAATAATATTCCTGAAATAAACAGTAAGCAGAATAACATTACAATTGAATTTAG
AGTAAGTGAGCATCCTAAGAAAGTATCTTGGAAACAACAAATACCCGATAATAAAGCAAT
AATAGCTCCTAGTGATAATACAAAATGAAAGTGTGCAATTACATAATAAGTATCATGTAA
AGCTACATCTACTGCAGCATTACCTAATACAACACCTGTTGTACCACCTAAGGTGAATGT
AAATACAAAGCAAAGTGCAAAGAGTGATGAACTCATGGATAGTCCAAACATGCTTCCCAT
ATAAGTTGAAATCCAATTAAATACTTTAGTACCAGTTGGTAAAGAAATGAGTATTGTTGT
TGCAGTAAAATAAGCTCTAGTATCTGCTTCTAAACCAACAGTCATCATATGATGTGCCCA
AACAATACTACCAAGTACAGAAATACAACCCATTGCTAAGATCATGGATTGATTACCAAA
AATTATTTTATTATATGATGTGGAAATTACTTGACTTATAATAGCAAATCCAGGTATGAT
TAAAATATAGACCTCAGGATGTCCAAAGAACCAGAAAAGATGTTGATAAAATACAGGGTC
ACCTGAAAATACAGGATCAAAGAAAAGTGTATTAAAATGTAGATCTGACACAAGCATGAA
AAGAGCACCTGACAATACAGGTAGAGTAGAAATTAACATAATTGATGTCAGTATAATTGC
CCATGAATTAAAAGGTATGATACCAATAGTAAAACCTTTTGAACGTAGGTGAAATATAGT
GGTAAGGAAATTTATTGAAGACAAAAAACTAGAAAGTCCCGATAATGCAAGTCCCATCAC
AATAACATCAACTGCCAATGGACTTAAGGACATAAGAGAAGTACTTAAAGGTGGGTATAA
TGTCCAACCAGGACCACCTCCGAACTCTGATGCAGTTGAAAGTATGACACAACCGTATGA
AACAGGCATTAATAGTAATGATATACTGTTCAAACGAGGAAAAGCTACTTCTGGTGCAGC
ATTTAACACAGGAACAAAATAATTACCAAAACCTCCAAATAAACCAGGTTGTACATTGAA
AAAAATCATTAACAATCCATGTAATGTGAAACTTAAATTATAGAAGTTCTGGTTTTCAGG
GGCTATTGTCCTTAGTCCAGAAGAATATAGTTCAAGACGAATAATAATTGAACAAGCAGA
ACCGAAAATTCCAAATATAAGAGCGAACCAAAGATAATATAAACCTAAAGTTTTATGATT
ACAATTAGATAGTATGTTTGAAGCAGGTCCAAGATTAAAGTAAAGTAAACTTCTGTTCAT
GAATGCAAAAAAAATAATAAAGAATTCACATAGAATGAAATACGCTAGCATGGAACCTTA
TATATACTATGGAAACACACTTCCCTTCTCGCCATTTTTGGTCCAAGGTTGAACACAGGC
TGAGTCTCTATGCCTTGAGTGGAGCACCGGATTGGATACCCGGGCAACCGGCGCTTCCAT
ATCGAAGAAATATTCAGGTGTGCTTGGGAGCTGTAATCAACATTGTATTTGGCGGCTGAG
CATGTAAACTCGATTCATACCGAGAAGAACTACCTCCTTATCGAAGCATCCATCAACAGC
TGTGGAAAATATACATATATAACAAGGCATTTAGCTTAATCTGCGCCGTTCTTATAACCA
TATTCTTTGTATGTATGCCAATTAATTTTTTAATAGGATCATTATCAATTAACCAATGTA
AAGCCCATCTTCAAACATATCCTTGTCCAATAAATATAAATTTCTTATGGAATTTTGGTT
TTCTTATTGCTATGACATTTATGGTACAAATAGTTACAGGTGTTTTACTTGCTTCAAACT
ACACACCCGATATAAATATAGCTTTTTACAGTGTTCAATATATATTACGAGAAGTAGGTA
GTGGATGGTACTTTCGTTATATGCATTCGACAGGTGCTTCTTTTGTATTCGCTTTTACAT
ATCTTCATATTATGAGAGCTCTTGCAGGTGGTTCTTGTTTTTATCTACCAGTAACATGGA
CCTCTGGATTAGTCCTTTTCTTTTTATCTATTGTGACAGCATTTCTGGGTTATGTTTTAC
CTTGGGGACAGATGAGCTTTTGGGGAGCAACAGTAATTACAAATCTTCTTTCACCTATAC
CTGGTTTAGTTTCTTGGATCTGCGGTGGATACTATGTAAGTAATCCTACTTTAAAAAGAT
TTTTCGTTCTCCATTTCGTCCTTCCTTTCGTGTGCCTTTGTTTTGTATTTTTACATATAT
TTTATCTCCACTTACAAGGTAGTAATAATCCTTTAGGATACGATACATCATTAAAAGTAC
CCTTTTTTCCAAATATATTAAGTTTAGATTTTAAGGGATTTAATAATGTTTGTGTTATCT
TTTTCCTCCAAACTTTTTTCGGATTACTGACATTATCTCATCCAGATAATTCTTGTGAGG
TAGATCGATTTGTAACACCATTACAGATTGTACCTGAATGGTACTTTTTACCTTTTTACG
CTATGTTAAAAGCTATTCCTAACAAAAATGCCGGTTTTATTATCCTTATAGCATCTATTC
AATGTCTATTTTTGTTCGGAGAGGTAAGAGCTTTTACAACCTTAATTTTAATGAAACTAT
CCTTTGGTTCTAGGGAATTCTCTACCTGGAATAGTTGGTTTAAATATTCTTTTTATAGTT
TACTTTGGATTGGTGCACAATTACCTCAAGAAACATTCATATGCTATGGACGTATCTTCA
TTATAAATTATTTCATATTTGCTCTTGTATTATTGGGACTAATGGGTATCGTGACGAGCG
GTGTGTACAAGGCAACAATTCACGCCAGCGTAACAATATCAATGTATATGTATGGTTAAA
AGATAATCAAACTACGGATGTGTGGGAGCCTTTTTAACGCCTTGTCTGGTATTGTATTTT
TTCGTAAACCACGATTCATAGAGACAACTTGCGGCATCTCTCTCGATTTCCAGATGTTGA
GTTACCAAGAGGATTCTCTCCACACTTTATTTTATTACAGATAGCGGTTAACCTTTCCTT
TTCCTTACGTACTCCAGCTATGTGCACAACATACATCTCAGTAAAATATAGACTGTATGT
GTCAAAATATAAGACTTATGGAAAGTTGAAACAGGACAAGCATAAATATGTTATTTTAAC
CATACAAAAAAATAAAAGTGATTGCAAGGCTGTAATAAGTCGAATAGGCTGAGCATTGTG
TGGAACAATTTAGTCCGTAAGGTTATAAACATGTGAGGGCCTTATTTACTTACATACAGG
ATCCAAGATCTATAAAATATAGTTAAATTAGTAAGTAACGCTATTTTAGGTAGTCTAGTA
GCTACAAAAGGATATTTATAAAAAGTAGATAAGTTTGCTAGCAAAATAAAAGTAATTAGA
AGGCTAACAGACATAACCATTAGTAAATATGTTGATACTGAATAAATTAAAAGGACCAAA
GCACTTGGTACATTCAAAAGGATTACTAGAGTTCCTTTTGTTGTCATAATATTACTTTTT
GTGCTCCAGAAAGGAGCATTGTATGGACGTAACCTCCAGGCAAAGAATATACATATTTGA
GCTGTGACGCTATCAGTGTATACAGATGGTTATAAGACCATACCCAGCCAACACCCTCCC
GTTTGCTTGGGCCATTCGGACGAACTTGAGCCGAGAGATGTGTTACTACAACAAA
>DVPY01318474.1 TPA_asm: Pyrrhopyge hadassa pseudohadassa isolate NVG-17094C01 NODE_319018_length_433_cov_294.898876_SRR9330746, whole genome shotgun sequence
TAACAAAGATTTAAAGCTACACTTTCGAGCACTTTAATCTTGAAATAATAGCTTATAAAG
TTTTTAAATGTCCCGTCTTGAAACACGGACCAAGGAGTCTAACATATGTGCAAGTGTGCA
AGTTAAAAATTTGTGCGCAAAATAAAAGTAATTGTAGAGATATACCGTTTTTATGTATAT
TGCACCTACAACCGATCGCGATTGCAAAGAAAGGTTTGAGTATTAGCATGTTTGTTAAGA
CCCGAAAGATGGTGAACTATGCCTGAGTAGGATGAAGTCAGGTGAAAACCTGATGGAAGT
TCGTAGCAATACTGACGTGCAAATCGTTTGTCAAACTTGGGTATAGGGGCGAAAGACTAA
TCGAACCATCTAGTAGCTGGTTTCTTTCGAAGTTTCTCTCAGGATAGCAAAAGTTTTATT
TTTAGTTTTATCA
>DVPY01551265.1 TPA_asm: Pyrrhopyge hadassa pseudohadassa isolate NVG-17094C01 NODE_552166_length_240_cov_1.803681_SRR9330746, whole genome shotgun sequence
CACAATCAGTCAATTTACGGGACTCATATGCAACTGGTCGTTCATACTTAAGGTTTTTAT
CGTTTTGAGTTACCATCGCTCATAGGGCATAATCTGAAGTATCAGTATAAATTTTAAATA
GTAAATGCTTATTTGAGAGCTTTAAAATGGGTGCTGTTGTGAGACTGCTTGAAACACTCT
AATTTTCTCAAAGTAAAAGTTCTAAATACCGTACCGCACAGTAAAGTGCAGAAACGTTTT
>DVQZ01132365.1 TPA_asm: Muschampia gigas NODE_132698_length_422_cov_1.617391_SRR12057665, whole genome shotgun sequence
TGTTCTTGATTTTTTTTTAGTTAAAAGTGAATTATAAAATTGTGTTATTTACTTGACATA
CAAATATTATGAATATTTAATGCCATAATAATAAATACTCGTATCTTTTGATAACTACAA
ATTATTTATACATCAAACAGTTTGCGAACATTTGAGACTAAATTCTTAAAAAATTGGAGT
TACATAACGTACCTAAGCATAAGGAATTGCATGTCAAATGTTCGTAGGTCGTAGATATGG
AAAAAGGGTTAACTTCATTCATCTTCTTGATTCTGTTTGTCATCGATTTGCCCAACGTTT
CCCTTCTGATTTATTCGTTTTAACCCTAAAGCCTTTAGTCGAAAACGTGCAAAGTATACT
GAAAATTTATATGCAATAACAGGTCTGTGATGCCCTTAGATGTCCTGGGCCGCACGCGCG
CT
>DVSB01588034.1 TPA_asm: Junonia nigrosuffusa NODE_589689_length_230_cov_0.960784_SRR10765822, whole genome shotgun sequence
TTATACAGCGATTCAATCAATTGCTTACTGGTCTCGTGAAAACGATATGCTTTTACACTT
ACACCGTGCAGGTAACTCTACATATGCACGTCAAAAAAATCACGGTATCAACTTCCGTGT
AATCTGTAAGTGGATGCGTATGTCAGGTGTAGACCATATCCACGCTGGTACAGTTGTAGG
TAAATTAGAAGGTGATCCTTTAATGATTAGAGGTTTCTACGATACTTTAT
>DVSL01333369.1 TPA_asm: Junonia nigrosuffusa NODE_337477_length_232_cov_1.038710_SRR10765809, whole genome shotgun sequence
TTTCATTCAATCTAGTAAACCTCTTTTCTAGTTTCGTGAGAGGGACGGATGTCCGAATTT
TTCTTACAAAAATTTTACATTAAATTAGTCTTGCATACATATTTTTTTTTTCATTAAATT
AATTATAATACTACTGTAACATACATTCTCCTGGGGGGTAGGTCGGGTTATGTGATATTG
GCCAGAGGTGTCAGAATAATTACCACAGGGATAACTGGCTTGTGGCGGCCAA
>DVSR01000085.1 TPA_asm: Junonia stemosa NODE_88_length_2472_cov_23.804593_SRR10765802, whole genome shotgun sequence
TGAAACAACTGGTTGTGAGTTTCCTTTTTGAATTCGATTTATTAACTTTGACAAATCAAA
GTTCAGATGGTGGATTACTTGGATCTCACATCGATGAAAACCGTTGCGCTTTGCGATAAT
TTCTCCAAAACGCAAGTTCGGTGGAGTTTTATGTGTTGAATTCATTCGGATTTATCTTCA
TCTCTGGAGATAAATCATAATTTTCAGGGTCAAATCCCATCTGCATCGATGTTTTCGAGC
ACGATGCGCAACGGGCATCACTGAATAGCGATGCAGTGGAACGTAATCACATTACAATAA
GTTGTATATCAATGTGTTTTATTATTCCATGACCTGAAAGTTGTGCGATTACCCGCTCAA
TTTAAGCATATTATTCAGTGGAGGAAAAGAAACTAACTAGGATCCTGCAAATAGCGGCGA
GCGAAAGCAGGAGAGTACAATCTGAATGATAGCGCAAGCTTTCTTATGTGGATTCGTATA
GACGTCGAAGTGCCAAGGTTCTTGAAAGGTTTGGAAAGACCATCAAAATCGCAAGATTGA
CGCGTAGAGAACCGAAGAGCATTTCGGTAACGTTTGTACTTGAAGAGTCGCGTTCTTTGA
GAATTGAGCGCAAATTGGTGGTAGTGTTCATCAAATACTAAATATATGTGAGATTCCGAT
AGCAAACAAGTACCGTGAGGGAAAGTTGAAAAGAACTCTGACAAGAGAGGTAACAGAGAA
TCAAACTATCTGAAAGGAAGCGTATTTTCAGGCAGTGAAACTTTGAATAGTTGTCGAAGA
TAACGTATTCGAGTTAACACCGCTGGTGTGACGGTGAAAAATTATTCGCCGACACTCTTT
GCGGCTTACCTGTCAATGCGACCCGTCTTGAAACACGGACCGAGGAGTTTTAACGTTTTG
CGAGTTACGCAGAACCACTCTGCAGAGCAAAATGAAAGTGATTTAGTGAGTTTCAGTCAC
GCCTTGTGTTTTCACATCACGGTGGAGCAAAACGTTAAAGACCCGAAAGATGGTGAACTA
TGCTCGGGGAAGGTGAAGCCAGGGGAAACTCTGGTGGAAGCTTGACGCGATACTGACGTG
CAAATCGTTCGTAAAACCCGTGTATAGGGGCGAAAGACTAATCGAACCATCTAGTAGCTG
GTTCCCTCCGAAGTTTCCCTCAGGATAGCTAAGAGAAAAGGCAGTTGCGGCAGGTAGAGC
AAATGATTAGGGCCGTTGGGGAAACATTTTCCTCAACCTTTACTCAAACTCCGAATTGAC
GCGATAACATCTGTTACCGTCAGGAACAGTGTTGTGAAATGCTTCTCTTTAGTGGGCCAT
TTTTGGTAAGCAGAACTGGCGATGAGGGATGCTCCTACCGTTCGACTAAAGCGCTTAACA
TACGCTCATCAGATACCACAAAAGGTGTTGGTTCATTTTGACAGCAGGACGGTGGTCATG
GAAGTTGAAATCCGCTAAGGAGTGTGTAACAACTCACCTGCCGAATGGACTAGCTCTGAA
AATGGATAGCGCTCTAGCGTATGGCTGATTTCGAACTCTTGCAACAGTTCTTTCCGTTGT
AAGATGTAGGAGGGCGTGAGTGATACGCTGACCAGCTTGCGTGAGCTAGCTGTGAGTGTC
ACTTAGTGCGGATCTCGGTGGTAGTAGCACTTATTCAATTGAAATCCTTGAAGATTGAAG
TGGAGAAGGGTTCCACGCTAACATCGCTTGGGCGTGGGTGAGGCGGTCCTAAGGGTATAG
TGTAAACTGATTATTACAGTGTATGCTGTGTTACTCGAAAGGGAATCGGATTCAGATCTC
CGAGTCACAATATAAAGTGCTTTGGCAACGAGAGTCCTCTCAAAACACGGCACGCGAGCC
AAAACAGCGTTTTCGTCGTTGTTTAACAAAGCTACAGCCATGGAAATGCCTAACGCAAAG
AAATGGCTGAAGCTTTGGAAGATGTCTACGTACGTGGATATTTGCGTTTCGTTTGCCGTC
CATGAAATATTGAGGGTCGAATTCTGCACTTTGTACGTGTCCGTACCAACAACCGCATCA
GGTCTCCAAGGTTTGAAGCCTCTGGTCAATAGATTAATGTAGTTAAGGGAAGTCGGCAAA
TTAGATCCGTACCTTTGGAAAAAGGATTGGCTCTGAGAGTCGTGCCTATTTGAGTGTTTG
CAGCGGGCCGCTTGTCGACAGCTTGTGAGTTATCCTTTACGGGGTGGCTTGTAGGTTGAC
GCGAGTGGCATCAGAGCAAGCATTCGATTGGCAATTTTGCGACTAACTCAGAACTGAAGC
GGACAAGGGGAATCCGACTGTTTAATTAAAACAAAGCATTGTGATGACCATAACTGGTGA
TAACGCAATGTGATTTCTGCCCAGTGCTCTGAATGTCAATGTGGTGAAATTCAAACAAGC
GCGGGTAAACGGCGGGAGTAACTATGACTCTCTTAAGGTAGCCAAATGCCTCGTCATCTA
ATTAGTGACGCG
>DVSR01099479.1 TPA_asm: Junonia stemosa NODE_100233_length_255_cov_0.831461_SRR10765802, whole genome shotgun sequence
TCGAGATGCTTTGTTTTAATTAAACAGTCGGATTCCCCTTGTCCGTTACAGTTCTTTAGC
AGTAATCAATCACGACACATGACTGTCCCGAAAGACAGCCGCACCACACCCTCTTCGACT
TTTCACCACTCAATGCAGCCGACCGAAGCCGACCGCTCTTCATGATTACTTACCCGCTTT
GGATATGGCTGTGCACGCTTTACCTAAAGAGCCAATTCTTTTCCCGAAGTTACGAATCTA
TTTTGCCGACTTCCC
>DVSS01105153.1 TPA_asm: Junonia stemosa NODE_105328_length_424_cov_1.492795_SRR10765801, whole genome shotgun sequence
ACGACGGTATCTGCTCTCCTTCGATCCCTTACCTTTCGTTCTTGTTTGATGAAATCATCC
TTGGTAGATGCCTTCGCAGTTGTTCGTCTTCAAAGAATCTAAGAATTTCACCTCTGACCT
TCGAATACGAATACCCCCAGCGGTTTCTATTAACCATAGCTCCAAGTTTGACAAACCAAC
AGTCAACACAAGGGCCTTGAACTGTTATTCCATGCTTTAATATTCTAGCACAGACCTGCT
TGAAACACTCTAATTTTCTCAAAGTAACACTGTACCTCGGTCGAAGCCGTGGACAGAGTA
CACCCGCACACACCGAAGTGATTCGGTAAGTGCAAAGTGATAAAAACTTCAACTACGAGC
TTTTTAACTGCAACAACTTTAATATACGCTATTGGAGCTGGAATTACCGCGGCTGCTGGC
ACCA
>DVSX01185821.1 TPA_asm: Junonia stemosa NODE_185882_length_435_cov_1.016760_SRR10765792, whole genome shotgun sequence
AGTTAATACATGCTTAAAGGTTTGTTAGCAAACCGTCAGCCATGACATCTCATCAACTGG
CTTCTGCCAAATGAATGATTCGTGTGGATTTGAGAATCGCGTTTCTGCGATAGACCGTAT
TAGTTTGTGACCTATCAGCTTTGTCGGTGAGGTATTGGCTTACCGAGGCAATTACGGGTA
ACGGGGAATTGGGGTTCGATTCCGGAGAGGGAGCCTGAGAGACGGCTACCACATCTAAGG
GTGGCAGCAGGCGCGCAAATTACCCAATCCCGAAACGGGGAGGTAGTGACAAAAAATAAC
AGCATGACGCTAATGCTTCGTGACTGTAATGAGAGTAACTTACAAAAATGTGCGAGTATC
GATTGGAGGGCAAGTCTGGTGCCAGCAGCCGCGGTAATACCAGCTCCAATAGCGTATATT
AAATTTGCTGCAGTT
>DVSX01380125.1 TPA_asm: Junonia stemosa NODE_380288_length_233_cov_1.391026_SRR10765792, whole genome shotgun sequence
CGTTTCAATTTATTCAAGGTAACAAAGCGGTCTGCGAACAAACCGCTTAAGGGCAAAGCA
GACGTTGGCTCATAGAGCCTCGAACCGCTCACCCTATTAATATTCAACTACGAGCGTTTT
AACTGCAACAAATTTAGTATACGCTATTGGAGCTGGAATTACCGCGGCTGCTGGCACCAG
ACTTGCCCTCCAATCGATACTCGTGGCGAGCTTTTGACGCCACCCATTCCAAT
>DVTW01184452.1 TPA_asm: Junonia zonalis michaelisi NODE_186396_length_305_cov_2.030702_SRR10765763, whole genome shotgun sequence
GTTTGTAATAATTTTGCTCAATGCGAATGTTAAGCTTTACTAGTTTGGAATATTTTTTGT
GTATGGAACAATTTACAGAACTACAACATATTTACAAGTACAGATGTGGCTCCACTATGA
ATGGGGTTGAAAGAAAACTGCTCATGGGTTAGACCCGATAACGACTACGGCACCACCGCA
TCTGAACGAAAAATGTGCGGATGTCGCAAAGCCAGCTTAAAATGTTCTGTTGTTTATTAA
AACTGTAGTTTCAGATCAATCTGGCCGTTCTTAGTTGGTGGAGCGATTTGTCTGGTTAAT
TCCGT
>DVTW01293886.1 TPA_asm: Junonia zonalis michaelisi NODE_297283_length_255_cov_1.584270_SRR10765763, whole genome shotgun sequence
TGGGTAATTTGCGCGCCTGCTGCCTTCCTTGGATGTGGTAGCCGTTTCTCAGGCTCCCTC
TCCTATTGTTTCATAGAGTTCTATCTCTACTTTTTAATCATTAAAAATAAAAAATATAGA
ACAGTTTACGGTTGCTAAGAGATCTTTAATAATAATTTTGTAAGCCTTACACGACCATAC
TTTTAATATTAAAACAGATTCCTTTCTTTTTTCAATTTTGTCAACATTTTCTGTATTTTT
ATTTGACGCCCATGT
>DVUQ01208657.1 TPA_asm: Junonia evarete evarete NODE_210899_length_260_cov_2.409836_SRR10765735, whole genome shotgun sequence
TCATAAAATGATGTATTAAAATTTCTATCACATAAAACAAGCGTCACACCACCAGCAAGT
ACAGGCAAAGTAACAATAAGAAGTAAAGCTGTAATCAAAGAACCTCAAATAAATAAAGAT
CAAGATAAAAAACTAAAGAATTTTCTTCTGCAACAAAAAATGGTACCTAAAAAATTAATC
GAGTTTAAAATGCTAGATACTCCTAATAAATGTACAGCAAACATAGCGAAGTCACATGCA
AGACTTGAATGAAAGTCCAC
>DVXF01041455.1 TPA_asm: Junonia coenia NODE_41481_length_602_cov_2.223035_SRR10765657, whole genome shotgun sequence
GTTTTTAAGTTTCAGCTCAGTTTTCACATGATGTATATTTTCTAACAATGAATGCCTAGT
ATATTAAACTCTATAAATTTTTTAGGTACAGTGTTTTGCTGTCGTAGAAAATTTTTTAGT
TTTTTGTCTTGATCATTATTTATTTGAGGTTCTTTAATAACAGCATTGTTGCTTATTGTG
ACATTACCTGTTTTAGCTGGAGGTGTTACATTAGTTTTATGCGATAGAAATTTTAATACA
TCATTTTATGATGTTGTTGGTGGTGGAGACCTTATTTTATTTCAACATTTATTTTGATTT
TTTGGTCATCCTGAAGTTTATATTATTATATTACCAGTGTTTGGATTAATATCCACTATA
ATTGAAGTTGTAGGATTTAGATGTGTATTTAGTGCAGTTGCTATGATCTATTCAATGATT
TTAATTGCAATTTTAGGTTTTTTTGTATGGGCTCACCATATGTTTGTAGTTGGTATGGAT
GTAGATTCTCGTGCATATTTTGGTAGTGTAACAGTTTTAATTGGTTTACCTACTTGTATT
AAATTATTTAATTGGATTTATAGTTTTTTATATACAGACATAATTATAACATTTGAAGTA
TA
>DVXF01042932.1 TPA_asm: Junonia coenia NODE_42958_length_595_cov_2.405556_SRR10765657, whole genome shotgun sequence
AGGGGAAAGAGAAGATGAGGGAGAGAGGGAGAGGGGAGGAGTAAAGGAAACCGACGGAAG
AGGAAAAAGGAGGGAAAGTTGGGAGAAAGAGAGTTGGGGGGGAGAAAACAGGAGGAAGAG
GAAAAACGAGAGAGAGCAGGTTGTTTTAATTCACAATTAAATTAAATTAAATTATCTTGA
TAATTGCATATAAATTTTAGTATGTTTTGATTATGTTTAGTTTGTTTAAGTGTGTCTCAT
AAAATGATTGGTTTATGTTATCTTTTAGTTGCAATTCTATGTGGATTTGTTGGCTATGTT
TATTCTTTATTCATACGTCTTGAATTATCTTTAATAGGATGTGGTGTTTTATTTGGTGAT
TATCAATTTTACAATGTTTTAATTACATCTCATGGTTTGGTTATGATATTTGCTTTTATT
ATGCCTGTAATGATGGGTGGATTAGTTAATTATTTTGTTCCGGTTATGGCTGGCTTTCCT
GATATGGTTTTTCCTCGATTAAATAATATGAGCTTTTGGATGTACATGGGTGGTTTCGGA
TGTGTTGTAAGTGGTTTTTTGACAGAAGAAGGTATGGGTGTTGGTTGGACATTGT
>DVXG01144759.1 TPA_asm: Junonia grisea NODE_144954_length_300_cov_0.889796_SRR10765656, whole genome shotgun sequence
AGCAGAACTGGCGATGCGGGATGAACCGAAAGCGTAGAGTCGTTACCATAAATCTCAAAT
CTAGATACCATAAATAAATATCTACTAAAAACATATAAAAAACCGCAGACATATACATAT
AATGATGTTATACATATTATATTAATTCTTCGAAAATTTATTGATAACTCCGGATTAAGC
ATAAAAATATTGAGAATAAAATAAAACATTTAGAACGTTTAATATCAATAGGTGGTATAA
AATGAAAATATTGCTTATATCGCCAGATTTTTATGCTTAATCCGGAGTTATCAATAAATT
>DVYL01004521.1 TPA_asm: Emesis orichalceus NODE_4522_length_835_cov_2.518470_SRR10158628, whole genome shotgun sequence
CAGGTCTGTGATGCCCTTAGATGGCCTGGGCTGCACGTGCGCTACATTGACAAGAGCAGA
AAGTCTACCTTGGTCGATAGTCCTGGGTAATCTTATCAATCTTGTCGTACTTGGAATCGG
TGTTTGCAATTATTCACCGTGAACGAGGAATTCCTAGTAAGTGCAATTCACTATATTGTG
CTGACTGCGTCCCTGCCCTTTGTACACACCGCCCGTCGCTTCAACCGATTGGATGATCCG
GCAAATTTTGCGGACATTGATGGTTTCTAATCGTCGATGAAAGCAATGTGAGCCACATCA
TCTAGAGGATGAAGAAGTCGTAACACGGTATCCGTAGGTGAACCTGCGGATGGATCATTA
ACGAAATATGTAAAACCAACCTACCAAAACTGTTGAAAGTAAAGCAAACACAACTACAAA
ACTGTGAGCGATGGATAATTTGACTTTTGCAATGATGAAGGACGTATCAATATGCGAAAA
GTAACATGATTCGTCACTCAATGATTGTTATATCTCCGAACACTGAAGTAGATATCATCT
GATGTCTATCAAATTTTCTGAATTGATATCCTATGATTTCATATCAATGTTCATAAAGCA
ATGTTTTGCTTTCAGCTCACTAACTAGAATGGTATTCATCTCCATCAGGCTGGTTATCAG
AAACTCAATCAGAAAATTTGGAAGTTACCGACTGAATTTAAGCATATTACTAAGTCGAGG
AATAAAAACCAATAGGGATTCCCTTATTAGCGGCGAGCGAAAAGGGAAGGAACCGATGTG
TTAATCTCTTCAGAGAATTGTACACTGGATGAGAGCGTATTACAACAGATCTTGA
>DVYL01004544.1 TPA_asm: Emesis orichalceus NODE_4545_length_834_cov_2.458388_SRR10158628, whole genome shotgun sequence
ATTGTAATTTAGAGAGTAGACGTTGTGCTACGATCTTCTGAAATGAAATACTTGTTATAT
GTTGCAATACAGTTAGCTATCGTGGGCTAATGCGCCTTGAACACGCGTGCGCTATACTTG
AGTGCGCCCTCTATCGTAGGCTTAGTAGAGTTGGTTTGCGCGGGAATTTATTAATGCAGA
ATAAAGTGAAATGTTGTGGCCGCAAAAAAAAGGTATTATGTAGAGGTGATGTGAGTAGCA
GAGCCTGAAAAATTTGGAGTGATGAAAAAATTTGAGACGAGACATGGTTGAAGGTAGAAT
AATTCTAGACATGTGTTTTGCGTCGCAACAACTTCTGTTGTGAGCATTCGGCATAGCTAG
TCAAAGCTACTAACATATCATTGTACGAATCTTCTAATTTACTACATTCTAACCTGGTTG
ATCCTGCCAGTAGTCATATGCTTGTTTCAAAGATTAAGCCATGCAAGTCTAAGTATAAGT
CTTTATATGATGAAACTGCGAATAGCTCATTAGAACACTTATAAATAACACGGTAACTAA
CTTCTATATGGATATCCATGGTAATTCTGGAGTTAATACATGCTTAAAGGTTTGTTAGCA
AACCGTCAGCCATGACATCTCATCAACTGGCTTCTGCCAAATGAATGATTCGTGTGGATT
TGAGAATCGCGTTTCTGCGATAGACCGTATTAGTTTGTGACCTATCAGCTTTGTCGGTGA
GGTATTGGCTTACCGAGGCAATTACGGGTAACGGGGAATTGGGGTTCGATTCCGGAGAGG
GAGCCTGAGAGACGGCTACCACATCTAAGGGTGGCAGCAGGCGCGCAAATTACC
>DVYL01007451.1 TPA_asm: Emesis orichalceus NODE_7452_length_746_cov_2.653214_SRR10158628, whole genome shotgun sequence
CCATTCAATTATTTCCATATTCTCAAGATTTGAGAACTGATCTGAATCGTAAACTCTGTC
TCCGGCCAATCCAATTCGAGAGTTTGAATTCATTCAAGAGCAAAGGCATCGCTCCACGGA
TAATTGCCTGGCGAGTTCAAAGAATTCGTGTCACCACAGAATTGTACTCAAGTCAAGGAA
TTTCAACCTTGTTCCCTTTTGAGATAGAAGTATAAGTTCATTTAAGGCTCATTAGGCCTT
CTCTTAGGACCGACTAACCCGGGAGCAATTACTGTTCACTCGGAACCCTTATCCACTCAG
CTATCATGTTTTGCACATGACTAATTGCTACTTACACCAAGATCTGCACTAAGAACGACT
TCTAATGAGTTTACACGTCATTATTCAACGTCGTCCTCACGCCCTCCTACACAACAACTG
AATGAAGTTGTTGGTATGGTATCGGTAGGTTGCTTGAGCGCTATCCATTTTCAGGGCTAC
TCCATTCGGCAGGTGAGTTGTTACACACTCCTTAGCGGATTTCGACTTCCATGACCACCG
CCCTGCTGTTTCAATGAAGCAACACCTTTTGTGGTATCTGATCAGCTACCTTTGAGCACC
TTATCCATACGTTAGGAGCATCCCTCATCGCCAGTTCTGCTTACCAAAAATGGCCCACAA
AGAAGATTGATTGATCGTTGTTTCCTAATGAAATGGAAACGACGCAAATCCATTTCAAGT
TTGAGAATAGGCCGAGGGCACTATGG
>DVYS01651975.1 TPA_asm: Emesis tegula NODE_652053_length_255_cov_1.651685_SRR10158612, whole genome shotgun sequence
TATGAGGTGCTACTGTTATTACTAATTTAATTAGTGCAGTTCCATGAATAGGACAAGATA
TAGTTGAGTTTATTTGAGGAGGTTTTTCAGTTAATAACGCAACTTTAAATAGATTCTTTG
CATTACATTTTGTATTACCTTTTGTATTAGCTGCTTTAGTTTTAATGCATTTAATAGCTG
TACATGAGACAGCAGGTGCAAGTAATCCATTAGGTGTACCAGGTTACTATGATAGAGTAC
CTATGGCTCCTTATT
>DVYU01634724.1 TPA_asm: Emesis phyciodoides NODE_635630_length_246_cov_0.852071_SRR10158610, whole genome shotgun sequence
TTATCTAAAATTAATATTAAAAGTTTGTAAGTTTTTTATTTTTTTGTGCAATATTTCTAA
GGTAGATTAAGGGTGATGATATAGTCTAAACTTTTTTGAAAAAAAAAGATTAAGTTTTTG
GAGTTCCGACCTGCATGAATGGTGTAACGACTTCCCTACTGTCTCCAGTATTAGCCTAGT
GAAATTAAACTTGCTGTGAAGATGCAGTATATAAATGATTGGACGGAAAGACCCTGTACA
CCTTTA
>DVZS01328236.1 TPA_asm: Nymphidium onaeum NODE_328256_length_409_cov_2.617470_SRR10158570, whole genome shotgun sequence
GTAACTATGACTCTCTTAAGGTAGCCAAAAGCCTCAACACCTAATTAGTGACGCGCATGA
ATGGATCACGAGTGGGCGTGTTTCGTGCGTGCTCGCGCTGTTTAAATCGAAATTAAATAG
TTTTTGCAGTGCAAATTATTTTGTTATATTCTATGTTTCGTGCCAATTTATTTGGACGTA
TAATTAGTTGTAAAAATTAGATCTTAAGTACTTTGTTATCTATTTTCATTTGTGTTTTCT
TAGTGTGGACCAAAAGGCGTTTATTTTATAGTAAATAAGGAAGTGTTATAGCAGGGAGTA
CTGATTAATTTATTTACTTTAACGTTAAACAGTTTTTATTACCTAGTTTAGATATAGTAA
TTGCCGGATTTAAAAGTTTGTTATTATAAACATGTACTTTATAGGTTAA
>DWAH01540435.1 TPA_asm: Heliconius aoede NODE_540463_length_207_cov_1.519737_ERR1143556, whole genome shotgun sequence
ATTAAACATAATATAAATGATTCTAAACATAAGAGATGACAATTATTATTATCTAGAATA
TTAGTTCATTCTTAGTTTTATTACTATAACTCTATTTCTTTAAGATCAAGTCCAAATATT
ACTATATATTAGCATAGTGATAATTATATTGAAGCAAATCCAATGAGTACTCCTTTATCG
ATTGTACCAGAGTGATATTTATTACCA
>DWBG01023044.1 TPA_asm: Ernsta bifida NODE_23120_length_665_cov_2.435374_SRR12057676, whole genome shotgun sequence
AGCGATTAAAACCATTTTTAAAAAGTTGTCAACTCCCGGATTTGTTTTGACGTTTTATCT
TTTTTTTTCTTCTTTTTGTGGCATTACGCATTTTGCGCATTTGCCATTTAGAACGTTTCA
TCTTTGATTGATGACATGATTTGACTGTGACTGAACGCTTGACACCTGTCAAATGTCAAA
AACCAGTCAAAAAAATCTTAAAATCTGAATTAAAAATTAAAAATATTTGTTGGTCTCAAC
GCGAAGTCTTATTTATTTTTTATTTCATAAGTAAGAAAATGTCTAATATTACGATTGACG
AAAAAATATGCATTGAAAGAGAGATTGTACTGTCTAAAGTAGATGAGTTTTCAAATTTAA
TAGAACAGTTTGATATTATACAGTCTTGCAAGTGGATCAATGAAAATGGTTATTCTAAGG
TAAGTTTACTAATTTATGCCGTGCTTTAGATATTACTTGTACATTATGATGAGAAAGTCA
TTATAGTACAACACAAGTAAGTAGTAGTGACTAGTTTTGGCCTCAAATGTTCACACGTTA
TATTATCATCAAGGCAAGTTGGTATACTATTAACATTTGTCATCATTTTATTCTCGCCCT
ATTTTAATTGGAGGGCAAGTCTGGTGCCAGCAGCCGCGGTAATTCCAGCTCCAATAGCGT
ATACC
>DWCI01234091.1 TPA_asm: Agyllia kituina NODE_235527_length_349_cov_0.588235_SRR12057673, whole genome shotgun sequence
CCCCCTGCCCCCCCTCCTCTCCCCTCCCCTCTTTTTTAATGATACGGCGACCCCCCAGCT
CTACACTCCTACCCTACACGAAGATATTCCGATCTACAAAAAATTTAAAATTCCATAAAA
ACGAATATTAAAAAAAGGAACAATATCAAATTGTTCTAATGGACTAAAAAAAAAGTTTAA
CATATAAATTTACGAAAATTAAGATCCCCACCAATAAATAGTGATAAATAAGAATAACCA
AACAACGTCTACAAAATGCCAATACCAAGCAGCAGCTTCAAAACCGAAATGATGCTCTCT
AGTAAAATGGTTATAATAAAGACGTCCTAAACAAATAGCTAAGAAAATA
>DWCU01000644.1 TPA_asm: Junonia zonalis zonalis NODE_658_length_1298_cov_2.386568_SRR10765774, whole genome shotgun sequence
ATAAGATCATTATTTAAATAAATATTATAAAGACCTATTAATATAGAATTAAAATAAAAA
GAAACTACAAGAACTAAGAAAATAAAAATACTAAACGCTGATAAAAGAGATCCATATGAG
GCAATTAAATTTATTGTTGCATAACCATCTGGATAATCAGGAATACGTCGCGGCATACCT
GCTAATCCTAAAAAATGCATCGGAAAAAAAGTAATATTTACACCAATAAAAGTTAACCAA
AAATGTAAATGTGCTAAAAATGCACATAATTCTCTTTTACGCAATTCCAGTTTTTGAGGA
TTTGGAATAACAAAATGATAATATTGACGTGCAAAAAAATATTCAGATTTTGTTTTTAAA
TTTTCTACTGGTGCTATATGACCACTTCTTATAAAAAATTCATCATTTGTAATTATTTGA
CCATCTTGTCCAAAACGATCAAGCCAATTATAAAATCCTGCAAAAATAGCAAAAACCGCT
CCCATACTTAAAACATAATGAAAATGAGCAACGACATAATAAGTATCATGCATTGCAATA
TCTATCCCTGCATTTGATAAAATAATTCCAGTTAATCCTCCAATAGTAAATAAAAAAATG
AAACCTAATGCAAATAACATTGCCGGAGAAAAATAAACTTGTCCACCCCAAATTGTCATC
AACCAGCTAAATATTTTTACTCCAGTAGGTACTGCTATTATCAGAGTAGCAGCAGAAAAA
TAAGCTCTTGTATCAATATCTAATCCTACAGTAAACATATGGTGTGCCCATACTAAAAAT
CCTAAAAATCCTATAGAACCCATAGCATAAACCATACCTATATATCCAAAAATTGTTTGA
TGTGAAAATCTTTCAATAACTTGACTTATTATACCAAATCCAGGTAATATTAAAATATAT
ACTTCAGGATGTCCAAAAAACCAAAAAATATGTTGATATAATACAGGATCCCCCCCACCC
ATAGCATCAAAGAAACTGGTATTAAAATGTCTATCTGTTATTAACATTGTTAATCCTCCA
GCTAAAACAGGTAAAGATAATAATAATAATATAGCTGTAATTAATATTGACCAAACAAAT
AATGGAATATTATAATAAGTATGTTCAGTACTTTTCAGATTTAAAATTGTGGTTATCATA
TTTATAGCACCGGCTAATGAAGAAACCCCTGCTATATGTAAACTAAAAATTGCTAAATCA
ACCGCCGGTCCAGAATGTGCTGTTATACTTGATAAAGGTGGATATAATGTCCATCCTGTT
CCAGCACCTTCTTCAATAAATGCAGATAATAATAACAA
>DWCW01121524.1 TPA_asm: Junonia zonalis michaelisi NODE_121754_length_746_cov_2.124066_SRR10765755, whole genome shotgun sequence
CGATGGATAATTTGACTTTTGCAATGATGAAGGACGTATCAATATGCGAAAAGTAACATG
ATTCGTCACTCAATGATTGTTATATCTCCGAACACTGAAGTAGATATCATCTGATGTCTA
TCAAATTTTCTGAATTGATATCCTATGATTTCATATCAATGTTCATAAAGCAATGTTTTG
CTTTCAGCTCACTAACTAGAATGGTATTCATCTCCATCAGGCTGGTTATCAGAAACTCAA
TCAGAAAATTTGGAAGTTACCGACTGAATTTAAGCATATTACTAAGTCGAGGAATAAAAA
CCAATAGGGATTCCCTTATTAGCGGCGAGCGAAAAGGGAAGGAACCGATGTGTTAATCTC
TTCAGAGAATTGTACACTGGATGAGAGCGTATTACAACAGATCTTGATGTCTGAGGTGAT
TGAATTTCGCCGCTATAATGGATACAAGCTCCATGAGACGTTTTGATCGGGTACATTTCA
TCTAAAGCGAGTAGCGTTTCTTGAAAGTGAAGCGTAAATGGTGGTAATCTTCACCGAAGT
TAGAATACTAGCAAAAGATCGATAGAGAACAAGTACCGTGAGGGAAAATTGAAAAGCACT
CCGGAAGGAGTTTGAAAATACTTGAAATCGCTCACAGGGAAGCCTAATCGAAAGTAGTAG
AATCGATGGTGTTGTTCATCTGCATCAATGATTTACTGACGAGAAGGACCCGTCTTGAAA
CACGGACCAAGGAGTTATTTCCATTT
>DWCW01254606.1 TPA_asm: Junonia zonalis michaelisi NODE_255125_length_354_cov_1.039711_SRR10765755, whole genome shotgun sequence
CCAGACTTGCCCTCCAATCGATACTCGCACACTTTTGTAAGTTATGCTCATTACAGTCAC
GAAGCATTAGCGTCATGCTGTTATTTTTTGTCACTACCTCCCCGTTTCGGGATTGGGTAA
TTTGCGCGCCTGCTGCCACCCTTAGATGTGGTAGCCGTCTCTCAGGCTCCCTCTCCGGAA
TCGAACCCCAATTCCCCGTTACCCGTAATTGCCTCGGTAAGCCAATACCTCACCGACAAA
GCTGATAGGTCACAAACCAATACGGTCTATCGCAGAAACGCGATTCTCAAATCCACACGA
ATCATTCATTTGGCAGAAGCCAGTTGATGAGATGTCATGGCTGACGGTTTGCTA
>DWDT01004744.1 TPA_asm: Microceris scylla NODE_4745_length_10975_cov_144.006974_SRR9330731, whole genome shotgun sequence
TGTGTGTGTGTGTGTGTGTGTGTGTGTGTGTGTGTGTGTGTGTGTGTGTGTGTGTGTGTG
TGTGTGTGTGTGTGTGTCAGTTGTTAAATAATGTTGTTTTTACATATTGCGAGTGCTACG
CGTGCCCGAACGGGAGGCTATGTCGCGGGCGAGTTCGTGTATTGTGCGGGCTAGTTCGTG
TATTTTATTAATCTTTCTCTTTCGTGTCAATTGTTGTTTGGCATATTAATATGTATATTT
AAATGTATTGCAACAAATAATCATATTGTTTGTCGCTTGGCAACCTTGTCGAATGTCAAA
ATGTCAAATGTGACAGGTTCTTGTATCGGATTGACGACGGTTAGTTCATAATCTAGTGTA
AGTAAGTGTATAATAATTATAATAGGTACTAGTAAAAAACACAGTTAGTCTGTGAGGCTA
GAGCGGGCAACAGTGTCGCCTGTGTAATGTATGTATAAATAAACATAATTAATATTATAT
AGTGCACGGTGGGATGTGTATGTACATCAGTTGTTAAATAATAATGTTGCTTTTATATAT
TGCGAGAGTAACAGTACTACGCGTGCCGAACGAGAGGCTATGTCGCGGGCGAGTTCGTGT
ATTGCACGGGCTAGTTCGTGTTTTGATTATTATTGAGCACGCCTCAAGGCAAGCAGCTAG
CTAGTGCTGCTAGTATATTAGCGACAACTGTACCGGTGAATTCGTGTATTGATTATAGTG
TATATAAAGTTCATTCATTTTTATTCGATCAAACATTCACACCGCGAGGTATTTATTCGT
TAATTAGAGTGCGACGGTGATAGATAATGTCGGCACGCCGACGCCATCTATACGTCGGAC
CGGACGGACACTGATAATGTTGAATGTGTCGTCGCCCAGTTCAATATAAAAATTGTCGAT
AACGTCCTCGGACGAATCACCTGGCGTAGGGCTGAGTCTCAACAGATCGCAGCACGACGC
TGCTCTACCGAGCACAACACCCCGCCAGGAACGTAAGTCGTCTACAGACTATTCCGAGCC
CCGACATCGAACTGAGGTAAATTCGGACCTTCGGTGCCGTGATGCACGCGTTAAAACCGA
CCGCATCGATCACCGCGATCCAAATGGGCTTCGACGTCGCACCTCACGAATGAAGCGCGA
CTAGTAAAGTCACATTGTTTAGAGCCTCCCGACTCTCGGGGCTCCACAGTGAGCATATCC
TTGCCGGATTCGGCTAGGCTGGCTTCGGCCTTAGAGGCGTTCAGGCATAATCCCGCGGAT
GGTAGCTTCGCACCACCGGCCGCTCGGCCGAGTGCATGAACCAAATGTCCGAAACTGCGG
TTCCTCTCGTACTGAGCAGTATTACTATCGCAACGACGAGCCATCAGTAGGGTAAAACTA
ACCTGTCTCACGACGGTCTAAACCCAGCTCACGTTCCCTTTTGATGGGTGAACAATCCAA
CGCTTGGCGAATTTTGCTTCGCAATGATAGGAAGAGCCGACATCGAAGGATCAAAAAGCA
ACGTCGCTATGAACGCTTGGCCGCCACAAGCCAGTTATCCCTGTGGTAACTTTTCTGGCA
CCTCTTGCTAAAAACTCTTTATACTAAAGGATCGATAGGCCGTGCTTTCGCAGTCCCTAT
GCGTACTGAACATCTGGATCAAGCCAGCTTTTGCCCTTTTGCTCCACGCGAGGTTTCTGT
CCTCGCTGAGCTGGCCTTAGGACACCTGCGTTATTCTTTGACAGATGTACCGCCCCAGTC
AAACTCCCCGCCTGGCAGTGTCCTCGAACCGGATCACGCGGGAGTTGTAAGGCGACGAGC
GTTGCCGCCACGACGCCACTCTGCACGCTTGGAACGAAACACCGTGCGCCCGCCGATATA
ATCGACCGCGCACCGCTTCCGCCCAACCGAGTAAGTAATGAAACAATGAAAGTAGTGGTT
TTTCAGCGACGACCGCGAACGATCTCCCACTTATGCTACACCTCTCATGTCTCCTTACAA
TGCCAGACTAGAGTCAAGCTCAACAGGGTCTTCTTTCCCCGCTGATTCTCCCAAGCCCGT
TCCCTTGGCTGTGGTTTCGCTAGATAGTAGATAGGGACAGTGGGAATCTCGTTAATCCAT
TCATGCGCGTCACTAATTAGATGACGAGGCATTTGGCTACCTTAAGAGAGTCATAGTTAC
TCCCGCCGTTTACCCGCGCTTGATTGAATTTCATCACATTGACATTCAGAGCACTGGGCA
GAAATCACATTGCGTCAACACCAGTTACGGACATCGCAATGCTTTGTTTTAAGTAAACAG
TCGGATTCCCCTTGTCCGCTCCAGTTCTGAGGTGGCTGTTCACTGTGCAAGGTAAGACCG
AAATCTAAACTTTTATCTTAAAGATTAGCAATGCAATGTTCCACTAATAGCCTGTTAACA
AACAAGCCAGTAAGTAGCACAGAACTCCGCTAAACTTTTAGAAAAAAAGCCCTACGCACC
CAGCCCTCAGAGCCAATCCTTTTTCCAAAGTTACGGATCTGTCTTGCCGACTTCCCTTAC
CTACTTTCTTCTATTGACCAGAGGCTTCAAACCTTAGAGACCTGATGCGGTTATTGGTAC
GGCCAGGGGTGCGAATAACAACAATTCCCTTCTTTTTTCAAGGACAGTCAAAAGCGCTTC
GGACATCTCGGATACCAAGATGCTATACCAGTTATGTAACCCTATCTCCACGTAATCTGT
TTTCAGGGTAAAAAACTGTTAAAAAGCAAAGACAACGCTTTCCGAGACTTTTGCCTGTGA
AAAGAAGTTTTTTTGTGTTGCCACAAAGTATCCACGACCTGACTTAGGAATATTAACCTA
ATACTCTTTTGCAAAAAAATAAACAAAAATGTTTATATTTAAACACAATTAAGTTTTTGC
TTAGAACCGGCTAACCCATGTCCAAATGCTGTTCACATGGAACCCTTCTCCACTTCAGTC
TTCAAAGTTCTCATTTGAATATTTGCTACTTCCACCAAGATCTGTACTATGAATCATTCA
ACAGTGACTTACGTCACATGATTTTTAACAATCCATACATCTTTCTACTCATTTATTCAA
AAATTATATTTGGATAAATGGTTTGGTATCGGTGACTTGCTTTAGCGCTCTCCATTTTCA
GGGCTAGTTCATTCGGCAGGTAAGTTGTTACACACTCCTTAGCGGATTTCGACTTCCATG
ACCACCGTCCTGCTGTTTAAATGAACCAACACCTTTTATGGTATCAGATGAGCAAGTACT
TTAGCACCTTAACCAAACGTTAGGAGCATCCCTCATCGCCAGTTCTGCTTACCAAAAATG
GCCCACTAAAAGTTTATATTAATCCCAGCAGTTCACTTAAGAAACCATTGGATCTTACCT
ATTTAAAGTTTGAGAATAGGTCGAAAACTACGCGTTTCCGATGCCTCTAATCATTCGCTT
TACCTGATAAAACTAAAAATAAACTTTTGCTATCCTGAGAGAAACTTCGAAAGAAACCAG
CTACTAGATGGTTCGATTAGTCTTTCGCCCCTATACCCAAGTTTGACAAACGATTTGCAC
GTCAGTATTGCTACGAACTTCCATCAGGTTTTCACCTGACTTCATTCTACTCAGGCATAG
TTCACCATCTTTCGGGTCTTAACAAACATGCTAATACTCAAACCTTTCTTTGCAATCGCG
GTCGGTTGTAGATGCAATATACATACATACGGTATATCTCTACAATTACTTTTATTTTGC
GCACAAATTTTTAATTCGCACACTTGCACATATGTTAGACTCCTTGGTCCGTGTTTCAAG
ACGGGACATTTAAAAACTTTATAAGCTATTATTTCAAGATTAGAGTGCTCGAAAGTGTAG
CCCTAAATCTTTTTGAAATTTTAAATTAATTTGACAAATGTCAAAACAATTTGCAACATT
TCGATTAAAATAATTGACTTATATAAAACGCTGTTGATGCAAAATATTGGCAGAGTCAAA
TTAATAATAGCCTTTTTAAAAGAATTTGATTGTTGTTAACAAAAAATAAAAAAAAAAAAA
CAACTCTTCACAGTAATTGATTTTTTTTATTTATGTCAAACAATAATTGCATCTTTTAAA
TATTGTGTTTTTAAACGTTTCCCTTCTAACAATTTCAAACACTTTTAACTCTCTTTTCAA
AGTTCTTTTCATCTTTCCCTCATGGTACTTGTTTGCTATCGATCTCGCATTATATATTTA
GCTTTATATAAAATTTACTACACAATTTGCGCTCAAATCCCAATGAACGCGACTCTAAGA
AAGTGAACCGTATGTAAAAAAAAAATACAGCAAAAACGGGATTTTCACCCTCTTTGATGT
TCTTTTCCAAGAAACTTTACTGTTTATTTTTACAGGTATCACTTCTAAACACTACAACGC
ATTAGCTAAAATAGCTAATGATTTTCACTATGAGCTTTTTCTTTTTCACTCGCCGTTACT
AAAGAAATCATTGTTATTTTCTTTTCCTCTGCTTAATTATATGCTTAAATTTAGCAGGTA
TTCTCGCGTGACATCAAGTCTAATAATATAAACGTATAATGATATATTATACGCAAAAAA
CAACGATTTTCGCATATCAATTTAAAAAAAACGTATATGTTATATAATTAAGAACTAAAT
TATGCTTAAAGTTGTTAAAATCAAATAAAAATATTTGTTACAATACAACAATTAAAAAAA
TAAAATTAGTTCAAATATTGCACACACACGCTAATTTTAAACGATTAATATGCATTAATT
TAAAACAACATTTTTCATAATGATGTTCAAATAAATTCATTTTTTTTTTTAAACAAAAAA
ATTATTGAGAAAAAAAAAAAAAAAAATTAAAGTAATGTAAAAATAAGACCCTGAAGCAAG
CGGGCTATTAATATGAATTTTTAATAGCGCTATTTGCGTTCAAAATTCTTGTGATTCACT
GAATTCTGCAATTCGCACTGCATATCGCACTTTGCTGCGTCCTTCATCGTTATGCGAGTC
AAGATATCCATTGTTAGAAGTGTAAAAAAAAGTTGAACAAAAAAAAATATTAATTTAAAA
AAAAGATTAGAAAGAAAAAAACAAAAAAAACCGAAAGTGCTAACTTTATAAATTTTTTTT
CTTGCATTTATAAAAATAAAGACATAGTTTGTTAATGTTTACAAAAAAAAAAAAATATTA
AATAACATTGCAAAATTTTAAATTTAACAAAATAAATTTTTGTTAGTAAAAATGCTTTTA
TAGTTATAAATATTTATTATATTGCAAACAAATAACAATCAAATGTTTTTTTGACAAGAT
TTTTAAAAAAAATCTTTAATAAATGCAAAATTTGAAAAAAAGTTAAATAAAATAGCTTTT
TCGTACGGGGTGGGCTAGATTAAAATGGAAACACGTTTTTTTATCAGTTATATGTTATCT
ACATTTTAACTAAAACCTTTGGTTTTCAACGAAAAAAAAAAAAAAAGTTAAATAAAGTTT
ATTATCAGAACATTGTAAATGTGTGAATGATCCTTCCGCAGGTTCACCTACGGAAACCTT
GTTACGACTTCTCCTTCCTCTAAGTGATAAGGTTTACAAAGCTTCCTATATCTAAAACAG
AATCTGCAATAGATACAGTCCAAATAATTCACCGGATCACTCAATCGGTAGGAGCGACGG
GCGGTGTGTACAAAGGGCAGGGACGTAATCGGCGCGAGCTGTTGACTCGCGCCTACTAGG
CATTCCTCGTTGAAGATTAATAATTGCAATAATCTATTCCCATCACGATGCATACTTCCA
AGATTACCCAAGCCTACCGGCTAAGGTTTAAAACTCGTTGGATGCATCAGTGTAGCGCGC
GTGCAGCCCAGAACATCTAAGGGCATCACAGACCTGTTATTGCCTCAAACTTCCTTGCGT
TAGACACGCAAAGTCCCTCTAAGAAGCGATTCAAGAACAAAAGTTCTTGACCCTATTTAG
CAGGTTAAGGTCTCGTTCGTTAACGGAATTAACCAGACAAATCACTCCACCAACTAAGAA
CGGCCATGCACCACCACCCATAGAATCAAGAAAGAGCTATCAATCTGTCAATCCTTCCTA
TGTCTGGACCTGGTGAGTTTTCCCGTGTTGAGTCAAATTAAGCCGCAGGCTCCACGCCTG
GTGGTGCCCTTCCGTCAATTCCTTTAAGTTTCAGCCTTGCGACCATACTCCCCCCAGAAC
CCAAAAACTTTGATTTCTCGTAAGGTGCTGAAGGAGTCGAATAAAAGGACGACCTCCAAT
CTCTAGTCGGCATAGTTTATAGTTAAGACTACGACGGTATCTGATCGTCTTCGATCCCCT
AACTTTCGTTCTTGATTAATGAAAACATCTTTGGCAAGTGCTTTCGCAGTAGTTCGTCTT
TAACAAATTTAAGAATTTCACCTCTGACAGTTAAATACGAATGCCCCCAACTGTCCCTAT
TAATCATTAATTTAGTTCTTAAAACCAACAAAGTAGAACAAAAATTCTATTTTATTATTC
CATGCTGCAGTATTCAAGACGTCAGCCTGCTTGAAACACTCTAATTTTCTCAAAGTAAAA
GTTCTAAATACCGTACCGCACAGTAAAGTGCAGAAACGTTTTTTAGAATGATGCTAAAGG
CACACCAAGATACCACTTTAAAAGCAGACTGGTTATCTTTAGCAGAAGTCCAACTACGAG
CTTTTTAACTGCAACAACTTTAATATACGCTATTGGAGCTGGAATTACCGCGGCTGCTGG
CACCAGACTTGCCCTCCAATTGATACTTTGGAAAGTGTTTATGTTTCTATCATTCCAATT
ACAAGGCATTTATAGTGCCCTGTATTGTTATTTCTTGTCACTACCTCCCTTTAAGTGCTA
GGATTGGGTAATTTGCGCGCCTGCTGCCTTCCTTAGATGTGGTAGCCGTTTCTCAGGCTC
CCTCTCCGGAATCGAACCCTAATCCCCCGTTACCCGTCATTGCCACGGTAGGCCAATACC
CTACCGTCGAAAGCTGATAGGTCAGAAACTCGAATGATTTATCGCCGGCATACGCCATGC
GATTCGCTAAGTTATTATAAATCACCAGTGTTCATGCTTTTGCAACATGTATTGGCTTTT
TATCTAATAAATGCAGCCTTTCTATAAGATAGTTAGGCTTTTACGCATGTATTAGCTCTA
GAATTACCACGGTTATCCATGTAGATTGTATTATCAAATAAACTATAACTGTTGTAATGA
GCCATTCGCAGTTTTACCGTATAAAAGTTTATACTTAGACATGCATGGCTTAATCTTTAA
GACAAGCATATGACTACTGGCAGGATCAACCAGGTTGTTAATTTTAATTAAAAAAACATA
GCAATCAAATACAAGTTACAAAACATCTAACATACGTTACAAACAAAAGCGTTACATAAT
TTTTTTTTATATTGCGCGTTTACTGAATTTTACGTGAATACATTACAATAGATTACAACA
AATTATAGTTGTGTATAATAAATAATTTTGGTTTACAATAAATTGAAATAGTATTATATT
ATATAGTATATTACAGTAAATGTGCACACACATATAATATAAAATAAATAAACATTAATA
CATAAACTTGATTTACAGCAATAAATTATTTGTTCTGTTAATATTTTAATTTTTATAAAA
TAAATAAAAATTACATGCAAAAATTTATGTAGCGCTTACTTAAAAACACAAAAGTTATTA
TTTTTTATTGTTTTAAAAATGACACAGCAAATAATTTAAGTTTTGTTTAGGTAAATTTTT
ATTTTTATTGCAAAATAAAATATTTTATTTGCTAGAATAAATGTTTTTTTGAATAAATTA
CATTTTATGTTGTGTTTATTGTTTTAAAAATGACACAGCAAATAATTTATGCTTTGTTTA
GGTAAATTTTTATTTTTATTGCAAAATAAAATATTTTATTTGTCAAAACAAATGTTTTTT
TGAGTAAATTACATTTTATGTTGTGTTTTCTGTTGATAAAGTTGATTACAATTATGTTTT
TGTGAAACTTTTGTGTATTATTTTTTAGATTAAAAAACTTTTATTGATGCGTAAATTTAA
TGGATATTTATTTATTTTAGCAACTATAAAATTTGTACATAATTATTATTAATAATGTAA
TCATGTTTTTTATATCAGTAAAACACTTTTTTAAAAAAAAAAAATATGTAGAACGTTAAT
AATGCACGTTGTAATTTGTGATGTAACAAACAATATTTGTATGTTTTTAAATTAAAAAAA
AGTAAAAAAAAAACAAAAGAATTGTATTTTTTTTATAATAAATAAAAAAAATAAATTGAA
CAATACAAAAGTTTAAAAGAACACGTCAAGTAAAAATATATTTAAACTTATTAGCAAATT
GGTTTAAATAATTTTTATTTTTTTAATGTTTTAAACAATTAAAAATAAAATTAAACACAT
AATATTATTTAGTATAACTTTTAAATGCAGCTTCAAAAAAAAAAAATATAATCAAAATTT
TTTACAATATTTTTTAAAAAAAGTTTGATTTTTCTTATAATTTTTAAATTTTTTTTTTTT
TGAAATTAATTTTTTATATTTTTGCAATAATATAAATATGTTTAATTATTGTTGAATTAA
AATTATTTATTGGAAAATAAATTGTTTTTGAATAAAACAAATTTATTAAAAAATTATTAA
AAAACAAAAAAAAATATAAAAATTTTTTGTTTTTTGCAATTTTATAATAATTTTATTTTA
AATAAACATATAATTGCAAAAAATACAATTTTATTTAAATTAGGAAAATTAAACAAAATG
TTTGCAAAAATTAATGTTCAAAAATACACTAAACTGACAAGAATATTATATTTTTTATTT
TTTTAAAAAAAAAAAAAAACATTCCCTGACTAGTATTTTTTGTCACTAAATTAGTGACAG
TGATATATATAAAACTACACAACAATGTTACATGATTATGCAAACAACTACCAGTCAAAA
TTTTTTTTTTTTTTTTTTTATTTTCAAAATAATTTTTTATTTTATACAATCAATCAGGAA
AAAAAAATAAAAGTACATTACATTTATTGAATGCATAAATACATACAGCTATTAAAATCA
AATTGAATTTTTTATGTTATTCAAAAGATACTGACGTAAAAGCAAAGTTGCATGTCTATA
TCATATTATAAAAAAATCTGCATTGAAATAATTTTAGACACACGACAGAAATTTATATAC
ATTAAACACAAACGGATAAATAAGTATTTATTTAATACATATATATCACATAGGCACATA
AATGTAACAGAATATTTTTTGTATACACATGCATGTATTATAAAATATATATATATATAT
ATATATATATATATATATATACATGTATATATATGAACATGTATAAAATGAGTGCATTCA
CATAGGCTTATAAATGTAACAAAATATTTATTGTATACACATGCATGTCTTGTATATAAA
ATATATAAACTACATATATATATATATATGTGTATATATGATAAAAAATACTATGCATGA
AAATAAAGACAGACACACGACAGAAATTTATATACATTAAAAACATACTTATAAATACTT
ATTTCTTGTATACACATAAATCCATATATATATATATATATATATATATACATAAATGTT
ATATATATATATATATAAGTATGTATACACATGCGTGCATTGACATAGGCTGTATACACA
TGCATGTAAAAAAAGTTGTAAACACACACCATTATTAATAAAAATTTATAGTATAATGGA
ATGTGAAAACAAAATACAGTATAATCATTCATATACACGTAAATTGTTCAATTTTTTACA
TTTTTGTAGATTTAATACATGCGTCATAATTATCATTTTATATTTTCCAAAAAAAAATAA
AAATTTCTATTTTTTTACTAAGTACACATAATTGTCAACCCCGGAAGTTTTTATTTTATA
AAATAATCACATCTAAAAAAACTCAGGATGAATCTCAGTAGATCGTAAGACAAGCCTACT
TTCATACTTACAATGCCTGGATTTAATTAAGTCGTCTGCAAAAGATGTATCACTTCTAAC
AATTGAAATTATTTTTTGAGCCTAACTATATTAATAGCGTAAAAGCATAACTAAAAAGCA
TATAAATTATAATTGTTTGCATGTACTATTAGAAGTGGTGGACAACACTGCTGTTCAGCA
TGGATTCTGACTTAGAGGCGTTCAGTCATAATCCAGCAGATGATAGCATCGCGGCGCTAC
CTTTTCAAGTAGCCGCATTTACCAAGTATCTGAACCAACTGTTCCTCTCGTACTAAGTTG
GATTACTGTTGCAGTATCAAATTATCAGTAGGGTAAAACTAACCTGTCTCACGACGGTCT
AAACCCAGCTCACGTTCCCTATTGGCGGGTGAACAATCCGACACTTTGAGACTTCTGCGT
CCCAATGATAGGAAGAGCCGACATCGAAGGATCAAAAAGCAACGTCGCTATGAACGCTTG
GCTGCCACAAGCCAGTTATCCCTGTGGTAACTTTTCTGACACCTCTAGCTGAAAATTTCT
CAGACCTAAAGGATCGATAGGCCATGCTTTCACAGTTTGTATTTGTACTGAAAATCAAAA
TCAAGCAAGCTTTTCCCCTTTTGGTCAACATGAGATTTCTGTTCTCATTGAGCTTGCCTT
AGGACACCTGCGTTACTGTTTAACAGATGTACCGCCCCAGCCAAACTCCCCACCTGACTA
TGTCTTCCGCATAAATCATCAATACAAATATTGCATTAATTCTAAAACACATACATTTTA
CAGTAGGAGTATCAATTTAACGGAATAAGTAAAATAACATTAAAAGTAGTGGTATTTCAA
GAACGCCAAAGCTCCCACTTATGCTACACCTTCTAAGTTATTTCACAAAGTCGGACTAGA
GTCAAGCTCAACAGGGTCTTCTTTCCCCGCTGATTATTCCAAGCCCGTTCCCTTGGCTGT
GGTTTCGCTAGATAGTAGATAGGGACAGTGGGAATCTCGTTAATCCATTCATGCG
>DWDT01057240.1 TPA_asm: Microceris scylla NODE_57260_length_2005_cov_2.625000_SRR9330731, whole genome shotgun sequence
CTTGGTACATTCAAAAGGATTACTAGAGTTCCGTTTGTTGTCATAATATTACTTTTTGTG
CTCCAGAAAGGATCATTGTATGGACGTAACCTCCAGGCAAAGAATATAAATATTTGAGCT
GTGACGCTATCAGTGTATACAGATGGTTATAAGACAATACCCAGCCAACACCATCCAGTT
TGCTTGGGACATTCGGACGAACTAGAGCCGAGAGATGTGTTACTACAACAAATAAAATAA
ATACAACTATTTTGAGGAAAAGGATTTCACGGTCAACCCAGTATTCTTTGTATGTATGCC
AATTAATTTTTTAATAGGATCATTATCAATTAACCAATGTAAAGCCCATCTTCAAACATA
TCCTAACATATGTGTCCTCTTTGCATCAAGTGTACGATTTTTCTCAGTTGGTCTTTTATT
CTCTTGTAACATAGTTTTATTTTTAATGTTTCTCTATTCATTAAGAGAAAGTTTTCAATC
AACCTACTCTGCTATTTCATCCTGTTGTTTAGGTATTATGTTGTCTGAAGCCCTTTTATT
CACTGCTTATTTCTGGGGTGGATTTCATTTTACATGGACTACATTTATAGAAGGTTTAAT
AACACCATCCACACGAGCATTAATTTTAACAATAACCTTATTGCTTTCTGCTGCTTCAGT
ACTAACAGGATATGCTCAGTGTTTAAGAGAGAAATCCATTTGTTTCCTATATTCAAGTTC
TGCCCTTATTACTTTTAATATAGCAGAAACTTTTAGCTCCCTACAAACATCAGAGTTTCT
AATGTTGGAATTCTGTATAAATGATTCTATCTACGGGTCTGTCCTTTTTACACTAACTGG
ATTACATTTCAGTCATGTTGTTGTTGGAATAGTATTACTTTTATTTACTTTTTGGGGCTT
ACCTACTAGCTTTATCGATAATTCACAGTGGGCCCATACATCAATAGGTCTTTATATACA
AGTGCAACCTCAACTAGAATATTTTACTCTACTATACTGGCATTTCGTAGAATTATTATG
GTTATTTATACAATTTGTATTATATTCAGAATAAAAATTGTTAAGGGAAGTAAAGGTGCT
CAGGGTCTTACCGTCGGGCCGTAGCGTTCCACATATTCATGGATAATTCTATTTATAAAG
AGTCTTACACTAGCGACATTGGGGAAGTCGTGACACCGTTCATGCAGGACGGAGCTTACC
CGACAAGGAATTTTGCTACCTTAGGACCGTTAACGTTACAGCCGCCGTTTACCAAATAAA
ATATAGATCTCGTAACCATGCGAACTCACCGAAGCTGTTTTTAAATTATATGAACTGAAC
AAGGTTCCACTGGAATGAGAGTTCACCGTTAGAAGCGATGCGTGAGCTGGGTTTAGAGCG
TCTTGAGGCAGTTTGTTCCCTATCTTCCGTTTTCCCATGAGTTAAATATAGAGACATCGA
TATACGGTTTGCTCCTGCAAAATAGAAGTATTAGCTCCTTCGTATCAACTATGCTGACTG
GAGTAATGATAAGATGCTAGTTTCAGCTATCCTTGGTGATGAGATTCCGAATGACCGGTC
ATCGAGGAGTGTAATTCTATAGTAAATATAAAGTTCGGAAAGAAACAGATGCCAGGCCAA
CTTACCTATGCCATACACCCAAGGTGCCGGGCAAATGCCAATGGCTTGACCTCTTCATCA
AAGTTATCAGTGTCTTGTGTTGTAACCTTACAGACGCTTCCAGAGTAATGATTAAAAGAA
ACTATTTGGATGGACGATGGAGCATGAGGTTCCATGACAGAATTTTACCGCCTTGTCTCT
GCAATATTTAATTACACATACGGTGTTGGGCCTGACGAGTTCCTGTAATATAGTTTCCTC
ACGGCTTGTTTCGGTCCTGAGTACGCGATCTCATGTATGGTTTTCGATATATTTTACTTT
TAGGATGAAACCTTCCTGAGCGACTCGTGAGGTAAAAAATATGAATGGTAAGGTTTAGCG
TTTACAATCGAATGAAACAGTGTGT
>DWDT01084998.1 TPA_asm: Microceris scylla NODE_85030_length_955_cov_3.205011_SRR9330731, whole genome shotgun sequence
TATTATCTTTGGTTCGCTCTTATATTTGGAATTTTCGGTTCTGCTTGTTCAATTATTATT
CGTCTTGAACTATATTCTTCTGGACTAAGGACAATAGCCCCTGAAAACCAGAACTTCTAT
AATTTAAGTTTCACATTACATGGATTGTTAATGATTTTTTTCAATGTACAACCTGGTTTA
TTTGGAGGTTTTGGTAATTATTTTGTTCCTGTGTTAAATGCTGCACCAGAAGTAGCTTTT
CCTCGTTTGAACAGTATATCATTACTATTAATGCCTGTTTCATACGGTTGTGTCATACTT
TCAACTGCCTCAGAGTTCGGAGGTGGTCCTGGTTGGACATTATACCCACCTTTAAGTACT
TCTATTATGTCCTTAAGTCCATTGGCAGTTGATGTTATTGTGATGGGACTTGCATTATCG
GGACTTTCTAGTTTTTTGTCTTCAATAAATTTCCTTACCACTATATTTCACCTACGTTCA
AAAGGTTTTACTATTGGTATCATACCTTTTAATTCATGGGCAATTATACTGACATCAATT
ATGTTAATTTCTACTCTACCTGTATTGTCAGGTGCTCTTTTCATGCTTGTGTCAGATCTA
CATTTTAATACACTTTTCTTTGATCCTGTATTTTCAGGTGACCCTGTATTTTATCAACAT
CTTTTCTGGTTCTTTGGACATCCTGAGGTCTATATTTTAATCATACCTGGATTTGCTATT
ATAAGTCAAGTAATTTCCACATCATATAATAAAATAATTTTTGGTAATCAATCCATGATC
TTAGCAATGGGTTGTATTTCTGTACTTGGTAGTATTGTTTGGGCACATCATATGATGACT
GTTGGTTTAGAAGCAGATACTAGAGCTTATTTTACTGCAACAACAATACTCATTTCTTTA
CCAACTGGTACTAAAGTATTTAATTGGATTTCAACTTATATGGGAAGCATGTTTG
>DWDT01089859.1 TPA_asm: Microceris scylla NODE_89891_length_834_cov_2.289300_SRR9330731, whole genome shotgun sequence
TTATCCTTATAGCATCTATTCAATGTCTCTTTTTGTTCGGAGAGGTAAGAGCTTTTACAA
CCTTAATTTTAATGAAACTATCCTTTGGTTCTAGGGAATTCTCTACCTGGAATAGTTGGT
TTAAATATTCTTTTTATAGTTTACTTTGGATTGGTGCACAATTACCTCAAGAAACATTCA
TATGCTATGGACGTATCTTCATTATAAATTATTTCATATTTGCTCTTGTATTATTGGGAC
TAATGGGGATCGTGACGAGCGGTGTGTACAAGGCAACAATTCACGCCAGCGTAACAATAT
CAATGTATATGTATGGTTAAAAGATAATCAAACTACGGATGTGTGGGAGCCTTTTTAACG
CCTTGTCTGGTATTGTATTTTTTCGTAACACCACGATTCATAGAGACAACTTGCGGCATC
TCTCTCGATTTCCAGATGTTGAGTTACCAAGAGGATTCTCTCCACACTTTATTTTATTAC
AGATAGCGGTTAACCTTTCCTTTTCCTAACGTACTCCAGCTATGTGCACAACATACATCT
CAGTAAAATATAGACTGTATGTGTCAAAATATAAGACTTATGGAAAGTTGAAACAGGACA
AGCATAAATATGTTATTTTAACCATACAAAAAAATAAAAGTGATTGCAAGGCTGTAATAA
GTCGAATAGGCTGAGCATTGTGTGGAACAATTTAGTCCGTAAGGTTATAAACATGTGAGG
GCCTTATTTACTTACATACAGGATCCAAGATCTATAAAATATAGTTAAATTAGTAAGTAA
CGCTATTTTAGGTAGTCTAGTAGCTACAAAAGGATATTTATAAAAAGTAGAGAA
>DWDT01092781.1 TPA_asm: Microceris scylla NODE_92815_length_682_cov_3.105785_SRR9330731, whole genome shotgun sequence
GAAATGCTGTCACAATAGATAAAAAGAAAAGGACTAATCCAGAGGTCCATGTTACTGGTA
GATAAAAACAAGAACCACCTGCAAGAGCTCTCATAATATGAAGATATGTAAAAGCGAATA
CAAAAGAAGCACCTGTCGAATGCATATAACGAAAGTACCATCCACTCCCTACTTCTCGTA
ATATATATTGAACACTGTAAAAAGCTATATTTATATCGGGTGTGTAGTTTGAAGCAAGTA
AAACACCTGTAACTATTTGTACCATAAATGTCATAGCAATAAGAAAACCAAAATTCCATA
AGAAATTTATATTTATTGGACAAGGATATGTTTGAAGATGGGCTTTACATTGGTTAATTG
ATAATGATCCTATTAAAAAATTAATTGGCATCCATACAAAGAATATGGTTATAAGAACGG
CGCAGATTAAGCTAAATGCCTTGTTATATATGTATATTTTCCACAGCTGTTGATGGATGC
TTCGATAAGGAGGTAGTTCTTCTCGGTATGAATCGAGTTTACATGCTCAGCCGCCAAATA
CAATTTTGATTACAGCTCCCAAGCACACCTGAATATTTCTTCGATATGGAAGCGCCGGTT
GCCCGGGTATCCAATCCGGTGCTCCACTCAAGGCATAGAGACTCAGCCTGTGTTCAACCT
TGGACCAAAAATGGCGAGAAGG
>DWDT01093637.1 TPA_asm: Microceris scylla NODE_93671_length_641_cov_3.969858_SRR9330731, whole genome shotgun sequence
GTAAATACATTTTAAAATTATAGTAAAGCTTCATAGGGTCTTTTTGTCCTGATATGGAAT
ATCCGCATCTTCACAGATAATTCTATTTCATCAAGTCTCTTTTTAAGACAGTATTCCAGT
CGTTACATCTTTCATGCGGGTCGGAACTTACCCGACAAGGAATTTCGCTACCTTAGGACC
GTTATAGTTACAGCCGCCGTTAACTGATATTTATTAAAATTAAACTTTTTTAAATATTAA
ATTTTTATTTATTATACAGCACTGGGCAGATGTCAATCTCCTTACATTGTTAATTAAATT
TAGCGGAGACTTGTGTTTTTGATAAACAGTCGCTAGAATCACTTTCTCTTTTAAAATCTT
TTAAGATATTTTTTATTCCTAAGTTACAAAATCAAATTGCCTAGTTCCTTAAAAAGAGTT
ATCTTGTCCTCTTTAGTATAAAGACTACTTACCTACCTGAGTTGGTTTACGGTACGAGCT
TAATTATATTAAAACATAAATGTATTTAAAATCTTTTTGTAATATAATTAAGGGTTAAGA
TTATTAACTTAATATACCTTCTTGTACAAAATTAATCTTTAATTAGGCCTCGACTTACCC
TATTTAAATTTATTATAATAGGAATCCTTAGGTGTTTAGAG
>DWDT01093650.1 TPA_asm: Microceris scylla NODE_93684_length_641_cov_2.453901_SRR9330731, whole genome shotgun sequence
GTGTAAAAGTAAGGGCTATTCGATATTACTACCGTACAAGCCCTTAGCAAGACATGAGAT
GGAGTTGGCATGTCTAATTTGTGTGTTTAGATTCTATAAGAATGGTTATAAGAATTTAAA
AAGTTGACACTTTCCACGCTATTGGATTCACCGTCCAGGACTGCCTGGCGCTTAGTAACG
ATTTCTACTTCCAGCAGCCAACAATAATATTCTTTTAACACCAGGCATGCAATACCGAAC
AGACACGAACGCTTTTAACGCCTGGCATGGATGGATAACACTCGGCTCTTCCAAAGTTTG
ACCGCTGTCGCTGGGACTGTATGGATTGACTCTTCCATCTTTTTATCCAAGCCTTCAGCT
AATATTTTACCTTTTTAACCAGCCTGGGATCTATAAAGTGTTGACCGGACCTTGGCATCT
TGAAATATTCTTGGAAGATTCGTAGTTAGTGGTTAAAGGTCAATCAAACATGAATATGGA
CGGTTCTCTATGAAATCTATTTGGAAGAATCAAAAAATGGCGAGAAGGGAAGTGTGTTTC
AAATATTTATTTTCTTTGCCTGGAGGTTACGTCCATACAGTTTCAAGCAAAGGGAATGTT
AGAAGCAAATACTAGCGGTGGAACACACTGTTTCATTCGAT
>DWDT01096229.1 TPA_asm: Microceris scylla NODE_96265_length_537_cov_3.028261_SRR9330731, whole genome shotgun sequence
TTGTTTCCAAGATACTTTCTTAGGATGCTCACTTACTCTAAATTCAATTGTAATGTTATT
CTGCTTACTGTTTATTTCAGGAATATTATTAACATTTATTCCAATGCACTTTTTAGGATT
CAGTGTTATGCCTAGAAGAATACCAGATTATCCTGATAACTTAAATACATGGAACTACTT
ATGTTCTTTAGGTTCAGGTATGTGTGTTTTTGGTACTGTTTTATTACAAAGGGCTAAAAC
CAACAGCGAAACGAATGCAAGGCTGCGATGAGTCGACATGGAGGTGCCAATAGAATCCAA
GGATTTGAGCTCCAGGAATTCTATAACCTGTTATCCCCGGCGAACCTTCTTACCGTTCCA
GTGAGTATTATTAGGGTTCAGCTACAAGTTCACCGTCAACTACCATGTTACGACTTCGCA
CCGACTGTCTTAACTTATTAAAAGATGCTTACTTCCCGGCTAAACTTCCCGTTTATATAG
TATTAACAATCGGACTCCAGGCGTTAACCTGTAGAGTTGAGATGGAAACAGCCGGAC
>DWEL01086407.1 TPA_asm: Myscelus nobilis NODE_86954_length_1080_cov_3.680957_SRR9330672, whole genome shotgun sequence
GAGATAGGAATCTAATCTTATCTGGGCTCGATTACAAATGTCCATGGGCGGCAGTTGCGA
CTTACCGTCGGGTATACTGTATGCTTGTCTGCTACTTCCATATTATAAAAAAACCTGTGC
CATGAGTTTACCAATACCCTGTCTGTCCCCACCACCATCACCCCTCTGTCTAGGGAAAAA
AACACAGACCTCATGGGTATTTACATGAATTTTCAAAAGAAAAACGTAATGCGTACCTAC
ATAAAATTTACTGGAAGCTTAAACACAGTAACAAATAATAGAAGTACAAGTAATCCTCTC
GGAAGTTATTTAGATCAATTTAAAGTCTGCTGACAGGGTCAATGACATCTATGTAACAAT
ATCAATTGTACGGAACAATTGACATATCTTCCGAAGTACTTCGGGGCCAATTCGAAAGAC
CCTACGATATTCGGTATTAACCAAAGTTTAGTTGCTATCAAAACACTTTCACACCGAATG
AACACCGAACGAATGAACCAATTAATGACTGATTATCATCATTTATTTTTCTGTTAAGGA
AACAAAGCAAAAGTCGGAGATACGCCCCAATCATGACAAAATACGATGAGAGATCTATTT
GATGTTAATGGAGCTTACTTTCCATTTGTAAACATTAAGTTCTTACCCAACGATAGACCC
TAATGGAATTCAATATAAAAACTTGACGCATATCGTTAATGCAAGATTCCAAGATTAGTA
ATAAGTACGTTAATTTCTATGCAACTAAGTTATTTGTAACATTTTCCTTTTTTTGTAAGA
TAACTAAGTAAGTTGATTTCCCCTCTACCACTTTTTTTCTGCTTAGATACTGATCATAAG
TAATCATTACACCACTTGGTATAAGAATCAATTAACGGGTCTATCATTTGCGTAATGAGT
TAAACGTCCCTAACGGGGTAGGCAGGGCGCACCGAGTGCCAAATATCTCTGTCCCTCACA
AATCTGTCGTGCTTCATCCACATCCATCACTCTCTTCATGCACACGCCGGTTTCCGAGAC
TATTAGCCCGCCCGAGTGACGGAAGGGCACCACCAGGAGTGGAGGCTGCGGCTTAATTTG
>DWEM01093151.1 TPA_asm: Agara belti belti NODE_93204_length_270_cov_2.072539_SRR9330668, whole genome shotgun sequence
TTTTTAGTTTTATCAGGTAAAGCGAATGATTAGAGGCATCGGAAACGCGTAGTTTTCGAC
CTATTCTCAAACTTTAAATAGGTAAGATCCAATGGTTTCTTAAGTGAACTGCTGGGATTA
ATATAAACTTTTAGTGGGCCATTTTTGGTAAGCAGAACTGGCGATGAGGGATGCTCCTAA
CGTTTGGTTAAGGTGCTAAAGTACTTGCTCATCTGATACCATAAAAGGTGTTGGTTCATT
TAAACAGCAGGACGGTGGTCATGGAAGTCG
>DWEW01409063.1 TPA_asm: Pseudocoladenia festa NODE_409171_length_362_cov_1.361404_SRR9330412, whole genome shotgun sequence
TGGCAAGTGCTTTCGCAGTAGTTCGTCTTTAACAAATTTAAGAATTTCACCTCTGACAGT
TAAATACGAATGCCCCCAACTGTCCCTATTAATCATTAATTTAGTTCTTAAAACCAACAA
AGTAGAACAAAAATTCTATTTTATTATTCCATGCTGCAGTATTCAAGACGTCAGCCTGCT
TGAAACACTCTAATTTTCTCAAAGTAAAAGTTCTAAATACCGTACCGCACAGTAAAGTGC
AGAAACGTTTTTTAGAATGATGCTAAAGGCACACCAAGATACCACTTTAAAAGCAGACTG
GTTATCTTTAGCAGAAGTCCAACTACGAGCTTTTTAACTGCAACAACTTTAATATACGCT
AT
>DWEW01484502.1 TPA_asm: Pseudocoladenia festa NODE_484620_length_302_cov_1.315556_SRR9330412, whole genome shotgun sequence
GTCTTACACTAGCGACATTGGGGAAGTCGTGACACCGTTCATGCAGGACGGAGCTTACCC
GACAAGGAATTTTGCTACCTTAGGACCGTTAACGTTACAGCCGCCGTTTACCAAATAAAA
TATAGATCTCGTAACCATGCGAACTCACCGAAGCTGTTTTTAAATTATATGAACTGAACA
AGGTTCCACTGGAATGAGAGTTCACCGTTAGAAGCGATGCGTGAGCTGGGTTTAGAGCGT
CTTGAGGCAGTTTGTTCCCTATCTTCCGTTTTCCCATGAGTTAAATATAGAGACATCGAT
AT
>DWEY01538443.1 TPA_asm: Coeliades ramanatek ramanatek NODE_539198_length_233_cov_0.948718_SRR9330410, whole genome shotgun sequence
CTGTGTTTAAATTATATGAACTGAACAAGGTTCCACTGGAATGAGAGTTCACCGTTAGAA
GCGATGCGTGAGCTGGGTTTAGAGCGTCTTGAGGCAGTTTGTTCCCTATCTTCCGTTTTC
CCATGAGTTAAATATAGAGACATCGATATACGGTTTGCTCCGAGACAGGGAAATTGTGGA
ACTCACCGCCATATATTGACACAAACTAAAAATAAGATTGAGAGAAATTGTGG
>DWFA01000014.1 TPA_asm: Ortholexis holocausta NODE_14_length_3063_cov_1.304421_SRR9330403, whole genome shotgun sequence
CTCAAGGCATAGAGACTCAGCCTGTGTTCAACCTTGGACCAAAAAATGGCGAGAAGGGAA
GTGTGTTTCCATAGCACATGTAGAGGAGGTTCCATGCTAGCGTATTTCATTCTATGTGAA
TTCTTTATTCTTTGTTGCTTTTATGAACCGAGAGCTGACTTACTTTAACCTAGGCCCTGC
ATCAAATATTCTGTCAAACTGTAATCATAAAACTTTAGGACTATATTATCTTTGGTTTGC
CCTTATCTTCGGTATTTTTGGTACTGCTTGTTCCATTATTATTCGTCTTGAGTTGTATTC
TTCTGGGTTGAGGACGATAGCCCCTGAAAACCAGAACTTCTATAATTTAAGTTTTACATT
ACATGGATTATTGATGATCTTTTTTAATGTACAACCTGGTTTATTTGGAGGTTTTGGTAA
TTATTTTGTCCCTGTACTTAATGCTGCTCCCGAAGTAGCTTTTCCTCGTCTAAATAGTAT
ATCATTGTTATTAATGCCCGTTTCTTATGGTTGCGTTCTACTCTCTACAGCCTCAGAATT
TGGAGGTGGTCCTGGTTGGACTTTGTATCCACCTTTAAGTACTTCCCTTATGTCCCTTAG
TCCATTAGCTGTAGATGTTATTGTTATAGGACTTGCTTTATCAGGACTTTCAAGCTTCTT
GTCTTCAATCAATTTCCTTACAACAATATTTCATCTACGTTCAAAAGGTTTCACTCTTGG
CATCATACCCTTTAATTCATGGGCAATAATACTAACATCAATTATGTTAATTTCAACTTT
ACCCGTGTTATCAGGTGCTTTATTTATGCTCGTTTCTGATTTACATTTCAACACTCTTTT
CTTTGATCCTGTGTTCTCTGGCGACCCTGTATTTTATCAACATCTTTTCTGGTTCTTTGG
ACACCCTGAGGTGTATATTTTAATCATACCCGGTTTTGCTATAATAAGTCAAGTAATTTC
AACATCATACAATAAAATTATATTTGGAAATCAATCAATGATATTGGCTATGGGTTGTAT
TTCCGTACTGGGTAGTATAGTTTGGGCACATCATATGATGACTGTTGGTCTAGAAGCAGA
TACTAGAGCATATTTTACTGCAGTGACTATACTAATTTCATTACCAACTGGTACTAAAGT
ATTTAATTGGATTTCAACATATATGGGAAGTATGTTCGGATTATCGATGAGTTCATCACT
TTTTGCACTTTGCTTTATATTTACATTTACTCTAGGTGGGACAACAGGTGTTATATTAGG
TAATGCCGCTGTAGATGTAGCTCTACACGATACTTATTATGTTATAGCACACTTCCACTT
TGTATTATCTTTAGGTGCTATTATTGCTTTATTATCCGGTCTTTGTTGCTTCCAAGATAC
TTTCTTAGGACGTTCACTTACTCTAAACTCAATATTAATGTTGTTCTGCTTATTATTCAT
TTCGGGTATATTCTTAACATTTATTCCAATGCACTTTTTGGGTTTTGGTGTTATGCCTAG
AAGGATCCCAGATTATCCTGATAACTTAAATACATGGAATTACTTATGTTCTCTAGGTTC
AGGTATGTGTGTATTTGGTACTGCATTACTATAAAGGGCTAAAACCAACAGCGAAACAAA
TGCAAGGCTGCGATGAGTCGACATGGAGGTGCCAATAGAATCCAAGGATTCGAGCTCCAA
GAATTCTATAACCTGTTATCCCCGGCGAACCTTCTTACCGTTCCAGTGAGTATTATATAG
AGGGTTCAGCTACAAGTTCACCGTCAACTACCATGTTACGACTTCGCACCGACTGTCTAA
ACTTATTAAAAGACGCTTACTTCCCGGCTAAACTTCCCGTTACTAAATTATTGACAATCG
GACTCCAGGCGTTAACCTGTAGAGTTGAGATGGAAACAGCCGGACGGGATTGAGCATGCC
CTGCTTAGGTACATAAAAAAGTTTGGCATCTCGTAGTGTTGTGCTTGTTTAAATGTTTTG
ATTCTTCCTTCCACTACCAAAATATTTCCAACTGTTCCAAAATTCCAGGGTTGTTCGCTA
TATAGAATGTATCCAGGACAGGAAATTAGATCACATGCTTTCTAGTTACTGGAGCCTTGG
CTTATAAATAGTAAGGGTTATTCGATATTATTACCGTACAAGCCCTTAGCAAGACATGAG
ATGGAGCTGGCATGTCTAAGTATTCTATATAGTAAAAATGGTTAAAAGAATCTTCTTAAT
CCGACACTTTCCACGCTATTGGATTCACCGTCCAGGACTGCCTGGCGCTTAGTAACGATT
TCTACTTCCAGCAGCCAACAATGAGTTTATTTTAACACCAGGCATGCAATACCGAACAGA
CACGAACGCTTTTAACGCCTGGCATGGATGGATAACACTCGGCTCTTCCAAAGTTTGACC
GCTGTCGCTGGGACTGTATGGATTGACTCTTCCATCTTTTTCTCCAAGCCTTCAGCTAAT
ATTTTACCTTTATAACCAGCCTGGGATCTATAAAGTGTGGACCGGACCTTGGCATCTTGA
AATATTCTTGGAAGATTCGTAGTTAGTGGTTAAAGGTCAATCAAACATGAATATGGACGG
TTCTCTATGAAATCTATTTGGAAGAATCAAAAATGGCGAGAAGGGAAGTGTGTTTCAAAT
ATTTATATTCTTTGCCTGGAGGTTACGTCCATACAGTTTCAAGCAAAGGGAATGTTAGAA
GCAAATACTAGCGGTGGAACACACTGTTTCATTCGATTGTAAACGCTAAACCTTACCATT
CTATAAATTTTCTTTTACCTCACGAGTCGCTCAGGAAGGTTTCATCCTAAAAGTAAATTC
ATTTTATATCGAAAACCATACATGAGATCGCGTACTCAGGACCGAAACAAGCCGTGAGGA
AACTATATTACAGGAACTCGTCAGGCCCAATACAATTTTTATTATGCAGAGACAAGGCGG
GAAAATTCTGTCATAGAACCTCATGATCTATCATCCATCCAAATAGTTTCTTTTCTTTTA
ACCATCTCTCTGGAAGCGTCTGTAAGGTTACAACACAAGACACTGATAACTTTGATGAAG
AAG
>DWFA01000078.1 TPA_asm: Ortholexis holocausta NODE_78_length_1703_cov_1.008610_SRR9330403, whole genome shotgun sequence
AGGCTGCGAGAAGTCGAATTGGCTGAGTATTGTGTGGAACAATTTAGTCCGTAAGGTTAT
AAACATGTGAGGACCTTATTTACTTACATACAGGACCCAATACCTTGAAAAAATAGTTAC
ATTTGAAAGGAACACTATTTTTGGGAATCTAGTAGCCACCAAAGTAGATCTATTAAAAGT
AGATAAATTTGCTAAACTGAGATTTAACAGTAAGAATATCAAAGTAAAAGTAAGGCTAAC
AGACATAACCATAAGTGATGATGTAGATATGGGAGATATAGATAGTATCAAAGTAGTTGG
CACATTCAAAAGGACCCCTAAAGTTCCTTTTGTTATTAAAGTAGGGTTGTTGTAAGGAAA
ACTCCATATAGGAGCATTATATGTACGTAACCTCCAGGCAAAGAATATAAATATTTGAGC
TGTGACGCTATCGTTGTAGGCAGACGGTTATAAGACAATACCCAGCCAACACCATCCAGT
TTGCTTGGGACATTCGGACGAAGAAGAGCCGAGAGATGTGTTACTCTAGTAATTTTAAAA
ACAACTATTTTAAGGAAAAGGATTTCACGGTCAACCCAATATTCTCTGTATGGATGCCTA
TTAGTTTGTTTCTAGGATCATTATCAATTAATCAATGTAAAGCCCATCTTCAAACATATC
CAAACATATGTGTTCTATTTGCATCAAGTTTACGTTTTTTCTCAGTTGGTCTTTTGTTCT
CTTGTAACATAGTGCTATTTTTAATGTTTCTTTATTCACTGAGAGAAAGTTTCCAATCTA
TTTCCTCATCTATCTCTTCGTGTTGTTTAGGTATTATGTTATCAGAAGCCTTGTTATTTA
CCTCTTACTTCTGGGGTGGGTTCCACTTCACATGGACTACATTTTTAGAAGGTTTAATAA
CACCATCTACACGAGCATTAATACTTACAATAACCTTATTACTATCTGCTGCTTCAGTGC
TAACAGGTTATGCTCAATGTCTAAGGGAGAAATCTATTTGTTTTCTATATTCGAGTTCTG
CTCTAATTACCTTTAACATTGCAGAAAGCTTTAGTTCTTTACAAACATCGGAATTTTTAA
TGTTAGAGTTCTGTATTAACGATTCTATATACGGGTCTGTACTATTTACTTTAACTGGAT
TACATTTTAGTCATGTTGTTGTTGGTATAGTTTTACTATTTCTAACTTTTTGGAGCCTAC
CTACTAGCTTCATTGAAAATTCACAATGGGCCCACACATCACTTGGTCTTTCTGTACAAG
TACAGCCTCAATTAGAATACTTTACTCTACTCTACTGGCATTTTGTAGAATTATTATGGC
TATTTATACAATTTGTATTATATTCAGAATAAAATACTACCTTTTGTTAAGGGAAGTAAA
GGTGCTCAGGGTCTTACCGTCGGGCCGTAGCGTTCCACATATTCATGGATAATTCTATTT
ATAAAGAGTCTCATACTAGCGACATTGGGGAAGTCGTGACACCGTTCATGCAGGACGGAG
CTTACCCGACAAGGAATTTTGCTACCTTAGGACCGTTAACGTTACAGCCGCCGTTTACCA
AATATGTAGATCTCGTAACCATGCGAACTCACCGAAGCTAGTAGTAGATTATATGAACTG
AACAAGGTTCCACTGGAATGAGAGTTCACCGTTAGAAGCGATGCGTGAGCTGGGTTTAGA
GCGTCTTGAGGCAGTTTGTTCCC
>DWFA01000194.1 TPA_asm: Ortholexis holocausta NODE_194_length_1245_cov_1.056507_SRR9330403, whole genome shotgun sequence
TAATTCGTTTCGGTTGCTTTAAAATTAATAAAAAATGTAATCTTATTTCGTTATTTTTGG
TCAATGTTTACCATGACTAAATTGTTCCACACAATACTCAGCCAATTCGACTTCTCGCAG
CCTTGCAATCACCCAAGAAACATGATTAAAAGAACATAATATAGCTTGTCCTGTTTCAAC
TTTCCAAAAGTCATAAGACTATATACATGTATGTGTATGTTGTTCGCATAGCTGGAGTAC
GTAAGGAAAAGGAAAGGTTAACCGCTATCTGAATAAAGTAAAGTGTGGAGAGAATCCTCT
TGGTAACTCAACATCTGGAAATCGAGAGAGATGCCGCAAGTTGTCTCTATGAATCGTGGT
TCATTTAAATACAATACCAGACAAGGCGTTAAAAAGGCTCCCACACATCCGTAGTTTTCT
TGTCTTATAACCATATAATACTCTAGCGTTACGTTGGCGTGAATTGTTGCCTTGTACACA
CCGCTCGTCACGATACCCATTAGTCCCAATAATACAAGAGCAAATATAAAATAATTTATA
ATAAAGATACGTCCATAGCATATAAATGTTTCTTGAGGTAATTGTGCACCAATCCAAAGT
AAACTATAGAAAGAATATTTAAACCAACTGTTCCAGGTAGAGAATTCTCTAGAGCCGAAA
GATAATTTCATTAAAATAAGAGTTGTAAAGGCTCTTATTTCTCCGAATAAGAATAGGCAT
TGAATAGATGCAATTAGGATGATAAACCCGGCATTTTTATTTGGAATAGCTTTTAGAATT
GCATAGAAGGGAAGGAAATACCACTCTGGTACAATTTGTAATGGTGTTACGAATCGATCC
ACTTCACAAGAATTATCTGGGTGAGATAATGTTAATAATCCGAAGAAAGTTTGTAAGAAG
AAGATCACACACACATTATTAAATCCCTTAAAATCTAAACTTAATATATTTGGGAAGAAG
GGGACCTTTAGTGATGTATCGTACCCTAAAGGATTGTTACTACCTTGTAAGTGTAGATAG
AAAATATGGAGAAAGACAAAACATAAGCATATAAAAGGAAGGACAAAGTGGATTACAAAA
AATCTCTTTAAGGTAGGATTAAACGCACGTTGGAAATTGGGAGTGTTTCTTGTAAATTAA
TCGTGATTTTATTTGGTTTTGTTCCTAGCCTTTTCACGACTGCCTCATTATATCATTTTA
ACTGAGTAAAAATCATCGTGAGACTTAATTATTTATAAAGTACTG
>DWFA01002138.1 TPA_asm: Ortholexis holocausta NODE_2138_length_439_cov_1.795580_SRR9330403, whole genome shotgun sequence
CAGCCGCGGTAATTCCAGCTCCAATAGCGTATATTAAAGTTGTTGCAGTTAAAAAGCTCG
TAGTTGAATTTCTGCTGAAGATAACCGGTCCGCTTTTCAAGTGGTATCTTGGTGTGCCTT
CAGCATCATCCTGGAGAACGTTATCTGTACTTGATTGTGCGGAGCGGTATCCAGGACTTT
TACTTTGAGAAAATTAGAGTGTTTCAAGCAGGCTAACGTCTTGAATACTGCAGCATGGAA
TAATAAGATAGGATTTCGGTTCTACTTTATTGGTTTTAGGAACTGAATTAATGATTAATA
GGGACAGTTGGGGGCATTCGTATTTAACTGTCAGAGGTGAAATTCTTAGATTTGTTAAAG
ACGAACTACTGCGAAAGCATTTGCCAAAGATGTTTTCATTAATCAAGAACGAAAGTTAGG
GGATCGAAGACGATCAGAT
>DWFE01283359.1 TPA_asm: Pyrrhopyge pelota NODE_283449_length_303_cov_1.761062_SRR9330738, whole genome shotgun sequence
TAAATGCCTTGTAATTGGAATGATAGAAACATAAACACTTTCCAAAGTATCAATTGGAGG
GCAAGTCTGGTGCCAGCAGCCGCGGTAATTCCAGCTCCAATAGCGTATATTAAAGTTGTT
GCAGTTAAAAAGCTCGTAGTTGGACTTCTGCTAAAGATAACCAGTCTGCTTCTAAAGTGG
TTTCTTGGTGTGCCTTTAGCATCATTCTAAAAAACGTTTCTGCACTTTACTGTGCGGTAC
GGTATTTAGAACTTTTACTTTGAGAAAATTAGAGTGTTTCAAGCAGGCTGACGTCTTGAA
TAC
>DWFE01303328.1 TPA_asm: Pyrrhopyge pelota NODE_303429_length_276_cov_0.733668_SRR9330738, whole genome shotgun sequence
TGCTAGCGTATTTCATTCTATGTGAATTCTTTATTATTTTTTTTGCATTCATGAACAGAA
GTTTACTTTACTTTAATCTTGGACCTGCTTCAAACATACTATCTAATTGTAATCATAAAA
CTTTAGGTTTATATTATCTTTGGTTCGCTCTTATATTTTGATTTTTCGGTTCTGCTTGTT
CAATTATTATTCGTCTTGAACTATATTCTTCTGGACTAAGGACGATTGCCCCTGAAAACC
AGTACTTCTATGATTTATGTTTCACATTACATGGAT
>DWFE01327299.1 TPA_asm: Pyrrhopyge pelota NODE_327412_length_253_cov_0.829545_SRR9330738, whole genome shotgun sequence
TACTGTTTTATTACAAAGGGCTAAAACCAACAGCGAAACGAATGCAAGGCTGCGATGAGT
CGACATGGAGGTGCCAATAGAATCCAAGGATTTGAGCTCCAGGAATTCTATAACCTGTTA
TCCCCGGCGAACCTTCTTACCGTTCCAGTGAGTATTCTTAGGGTTCAGCTACAAGTTCAC
CGTCAACTACCATGTTACGACTTCGCACCGACTGTCTTAACTTATTAAAAGATGCTTACT
TCCCGGCTAAACT
>DWFI01156658.1 TPA_asm: Microceris theseus NODE_157863_length_261_cov_0.798913_SRR9330730, whole genome shotgun sequence
GTTGAAATCCGCTAAGGAGTGTGTAACAACTCACCTGCCGAATGGACTAGCTCTGAAAAT
GGATAGCGCTCTAGCGTATGGCTGATTTCGAACTCTTGCAATAGATGTTTCCGTTGTAAG
ATGTAGGAGGGCGTGGGTGACACGCTGACCAGCTTGCGTGAGCTAGCTGTGAGAGTCACC
TAGTGCGGATCTCGGTGGTAGTAGCACTTATTCAATTGAAATCCTTGAAGATTGAAGTGG
AGAAGGGTTCCACGCTAACAT
>DWFM01520778.1 TPA_asm: Jemadia scomber NODE_529299_length_232_cov_0.658065_SRR9330723, whole genome shotgun sequence
CTAGAGAAACGGCTACCACATCCAAGGAAGGCAGTAAGCGCGTTAATTATCCACATTCGT
AACAGGAAGGTAGTGGCAAAAAAAATTTAATGCTCTGATGTTGAGATTTCAGGGACCTTA
TATACGTATGGAGTAAATAAGTAGGTTTATTTTCTTTATTGCCTATTCTACTTTCGATGA
CGGTGCATGGGTAATAAATACAACCTATGTTTTATATATTTCCTACGCTATA
>DWFO01107565.1 TPA_asm: Mimoniades nurscia nurscia NODE_111396_length_258_cov_0.773481_SRR9330719, whole genome shotgun sequence
GTGAGTTGTTACACACTCCTGAGCGGATATCGACTTCCATGATCACCGTCCTGCTGTCTA
GATGAACCAACACCTTTTGTGGGATCGAGAATGAGCGGGCATTCCGGCACCCCAACTCGC
GCGTTCGGTTCATCCCGCATCGCTAGTTCTGCTTACCAAAACGAGCCCACTCGGAGCGTT
TCTATTCTTGTCTGCCCGGTTGAGTCTGTCCTGACTGCGTTGTGCTCTCGTAAGAGAGTA
CACCACAATACAAGACAC
>DWFY01221943.1 TPA_asm: Creonpyge creon creon NODE_223183_length_254_cov_1.141243_SRR9330691, whole genome shotgun sequence
ATAAATGCCTTGTAATTGGAATGATAGAAACATAAACACTTTCCAAAGTATCAATTGGAG
GGCAAGTCTGGTGCCAGCAGCCGCGGTAATTCCAGCTCCAATAGCGTATATTAAAGTTGT
TGCAGTTAAAAAGCTCGTAGTTGGACTTCTGCTAAAGATAACCGGTCTGCTTTTAAAGTG
GGATCTTGCTGTGCCTTTAGCATCATTCTAAAAAACGTTTCTGCAATTTACTGTGCGGAA
CGGTATTTAGAACT
>DWGQ01026707.1 TPA_asm: Dryas iulia iulia isolate 11-759 NODE_26708_length_6898_cov_10.302909_SRR8883899, whole genome shotgun sequence
TTATGTCCTTAAGTCCATTGGCAGTTGATGTTATTGTGATGGGACTTGCATTATCGGGAC
TTTCTAGTTTTTTGTCTTCAATAAATTTCCTTACCACTATATTTCACCTACGTTCAAAAG
GTTTTACTATTGGTATCATACCTTTTAATTCATGGGCAATTATACTGACATCAATTATGT
TAATTTCTACTCTACCTGTATTGTCAGGTGCTCTTTTCATGCTTGTGTCAGATCTACATT
TTAATACACTTTTCTTTGATCCTGTATTTTCAGGTGACCCTGTATTTTATCAACATCTTT
TCTGGTTCTTTGGACATCCTGAGGTCTATATTTTAATCATACCTGGATTTGCTATTATAA
GTCAAGTAATTTCCACATCATATAATAAAATAATTTTTGGTAATCAATCCATGATCTTAG
CAATGGGTTGTATTTCTGTACTTGGTAGTATTGTTTGGGCACATCATATGATGACTGTTG
GTTTAGAAGCAGATACTAGAGCTTATTTTACTGCAACAACAATACTCATTTCTTTACCAA
CTGGTACTAAAGTATTTAATTGGATTTCAACTTATATGGGAAGCATGTTTGGACTATCCA
TGAGTTCATCACTATTTGCACTTTGCTTTGTATTTACATTCACCTTAGGTGGTACAACAG
GTGTTGTATTAGGTAATGCTGCAGTAGATGTAGCTTTACATGATACTTATTATGTAATTG
CACACTTTCATTTTGTATTATCACTAGGAGCTATTATTGCTTTATTATCGGGTATTTGTT
GTTTCCAAGATACTTTCTTAGGATGCTCACTTACTCTAAATTCAATTGTAATGTTATTCT
GCTTACTGTTTATTTCAGGAATATTATTAACATTTATTCCAATGCACTTTTTAGGATTCA
GTGTTATGCCTAGAAGAATACCAGATTATCCTGATAACTTAAATACATGGAACTACTTAT
GTTCTTTAGGTTCAGGTATGTGTGTTTTTGGTACTGTTTTATTACAAAGGGCTAAAACCA
ACAGCGAAACGAATGCAAGGCTGCGATGAGTCGACATGGAGGTGCCAATAGAATCCAAGG
ATTTGAGCTCCAGGAATTCTATAACCTGTTATCCCCGGCGAACCTTCTTACCGTTCCAGT
GAGTATTATTAGGGTTCAGCTACAAGTTCACCGTCAACTACCATGTTACGACTTCGCACC
GACTGTCTTAACTTATTAAAAGATGCTTACTTCCCGGCTAAACTTCCCGTTTATATAGTA
TTAACAATCGGACTCCAGGCGTTAACCTGTAGAGTTGAGATGGAAACAGCCGGACGGGAT
TGAGCATGCCCTACTTAGGTAAATATTCGTCTTTTAATAATAAAAAAGTTTGGCATCTCG
TAGTGTTGTGCTTGTCAAAAATCATAAACTAATTAACTTCCTTCCACTACCAAAATATTT
ACAACTGTTCCAAACTTCCAGGGTTGTTCGCTATATTTGATGTATCCAGGACAGGAAATT
AGATCACATGCTTTCTAGTTACTGGAGCCTTGGCTGTGTAAAAGTAAGGGCTATTCGATA
TTACTACCGTACAAGCCCTTAGCAAGACATGAGATGGAGTTGGCATGTCTAATTTGTGTG
TTTAGATTCTATAAGAATGGTTATAAGAATTTAAAAAGTTGACACTTTCCACGCTATTGG
ATTCACCGTCCAGGACTGCCTGGCGCTTAGTAACGATTTCTACTTCCAGCAGCCAACAAT
AATATTCTTTTAACACCAGGCATGCAATACCGAACAGACACGAACGCTTTTAACGCCTGG
CATGGATGGATAACACTCGGCTCTTCCAAAGTTTGACCGCTGTCGCTGGGACTGTATGGA
TTGACTCTTCCATCTTTTTATCCAAGCCTTCAGCTAATATTTTACCTTTTTAACCAGCCT
GGGATCTATAAAGTGTTGACCGGACCTTGGCATCTTGAAATATTCTTGGAAGATTCGTAG
TTAGTGGTTAAAGGTCAATCAAACATGAATATGGACGGTTCTCTATGAAATCTATTTGGA
AGAATCAAAAAATGGCGAGAAGGGAAGTGTGTTTCAAATATTTATTTTCTTTGCCTGGAG
GTTACGTCCATACAGTTTCAAGCAAAGGGAATGTTAGAAGCAAATACTAGCGGTGGAACA
CACTGTTTCATTCGATTGTAAACGCTAAACCTTACCATTCATATTTTTTACCTCACGAGT
CGCTCAGGAAGGTTTCATCCTAAAAGTAAAATATATCGAAAACCATACATGAGATCGCGT
ACTCAGGACCGAAACAAGCCGTGAGGAAACTATATTACAGGAACTCGTCAGGCCCAACAC
CGTATGTGTAATTAAATATTGCAGAGACAAGGCGGTAAAATTCTGTCATGGAACCTCATG
CTCCATCGTCCATCCAAATAGTTTCTTTTAATCATTACTCTGGAAGCGTCTGTAAGGTTA
CAACACAAGACACTGATAACTTTGATGAAGAGGTCAAGCCATTGGCATTTGCCCGGCACC
TTGGGTGTATGGCATAGGTAAGTTGGCCTGGCATCTGTTTCTTTCCGAACTTTATATTTA
CTATAGAATTACACTCCTCGATGACCGGTCATTCGGAATCTCATCACCAAGGATAGCTGA
AACTAGCATCTTATCATTACTCCAGTCAGCATAGTTGATACGAAGGAGCTAATACTTCTA
TTTTGCAGGAGCAAACCGTATATCGATGTCTCTATATTTAACTCATGGGAAAACGGAAGA
TAGGGAACAAACTGCCTCAAGACGCTCTAAACCCAGCTCACGCATCGCTTCTAACGGTGA
ACTCTCATTCCAGTGGAACCTTGTTCAGTTCATATAATTTAAAAACAGCTTCGGTGAGTT
CGCATGGTTACGAGATCTATATTTTATTTGGTAAACGGCGGCTGTAACGTTAACGGTCCT
AAGGTAGCAAAATTCCTTGTCGGGTAAGCTCCGTCCTGCATGAACGGTGTCACGACTTCC
CCAATGTCGCTAGTGTAAGACTCTTTATAAATAGAATTATCCATGAATATGTGGAACGCT
ACGGCCCGACGGTAAGACCCTGAGCACCTTTACTTCCCTTAACAATTTTTATTCTGAATA
TAATACAAATTGTATAAATAACCATAATAATTCTACGAAATGCCAGTATAGTAGAGTAAA
ATATTCTAGTTGAGGTTGCACTTGTATATAAAGACCTATTGATGTATGGGCCCACTGTGA
ATTATCGATAAAGCTAGTAGGTAAGCCCCAAAAAGTAAATAAAAGTAATACTATTCCAAC
AACAACATGACTGAAATGTAATCCAGTTAGTGTAAAAAGGACAGACCCGTAGATAGAATC
ATTTATACAGAATTCCAACATTAGAAACTCTGATGTTTGTAGGGAGCTAAAAGTTTCTGC
TATATTAAAAGTAATAAGGGCAGAACTTGAATATAGGAAACAAATGGATTTCTCTCTTAA
ACACTGAGCATATCCTGTTAGTACTGAAGCAGCAGAAAGCAATAAGGTTATTGTTAAAAT
TAATGCTCGTGTGGATGGTGTTATTAAACCTTCTATAAATGTAGTCCATGTAAAATGAAA
TCCACCCCAGAAATAAGCAGTGAATAAAAGGGCTTCAGACAACATAATACCTAAACAACA
GGATGAAATAGCAGAGTAGGTTGATTGAAAACTTTCTCTTAATGAATAGAGAAACATTAA
AAATAAAACTATGTTACAAGAGAATAAAAGACCAACTGAGAAAAATCGTACACTTGATGC
AAAGAGGACACATATGTTAGGATATGTTTGAAGATGGGCTTTACATTGGTTAATTGATAA
TGATCCTATTAAAAAATTAATTGGCATACATACAAAGAATACTGGGTTGACCGTGAAATC
CTTTTCCTCAAAATAGTTGTATTTATTTTATTTGTTGTAGTAACACATCTCTCGGCTCTA
GTTCGTCCGAATGTCCCAAGCAAACTGGATGGTGTTGGCTGGGTATTGTCTTATAACCAT
CTGTATACACTGATAGCGTCACAGCTCAAATATTTATATTCTTTGCCTGGAGGTTACGTC
CATACAATGATCCTTTCTGGAGCACAAAAAGTAATATTATGACAACAAAAGGAACTCTAG
TAATCCTTTTGAATGTACCAAGTGCTTTGGTACTTTTAATTTATTCAGTATCAACATATT
TACTAATGGTTATGTCTGTTAGCCTTATAATTACTTTTATTTTGCTAGCAAACTTCTCTA
CTTTTTATAAATATCCTTTTGTAGCTACTAGACTACCTAAAATAGCGTTACTTACTAATT
TAACTATATTTTATAGATCTTGGATCCTGTATGTAAGTAAATAAGGCCCTCACATGTTTA
TAACCTTACGGACTAAATTGTTCCACACAATGCTCAGCCTATTCGACTTATTACAGCCTT
GCAATCACTTTTATTTTTTTGTATGGTTAAAATAACATATTTATGCTTGTCCTGTTTCAA
CTTTCCATAAGTCTTATATTTTGACACATACAGTCTATATTTTACTGAGATGTATGTTGT
GCACATAGCTGGAGTACGTAAGGAAAAGGAAAGGTTAACCGCTATCTGTAATAAAATAAA
GTGTGGAGAGAATCCTCTTGGTAACTCAACATCTGGAAATCGAGAGAGATGCCGCAAGTT
GTCTCTATGAATCGTGGTGTTACGAAAAAATACAATACCAGACAAGGCGTTAAAAAGGCT
CCCACACATCCGTAGTTTGATTATCTTTTAACCATACATATACATTGATATTGTTACGCT
GGCGTGAATTGTTGCCTTGTACACACCGCTCGTCACGATCCCCATTAGTCCCAATAATAC
AAGAGCAAATATGAAATAATTTATAATGAAGATACGTCCATAGCATATGAATGTTTCTTG
AGGTAATTGTGCACCAATCCAAAGTAAACTATAAAAAGAATATTTAAACCAACTATTCCA
GGTAGAGAATTCCCTAGAACCAAAGGATAGTTTCATTAAAATTAAGGTTGTAAAAGCTCT
TACCTCTCCGAACAAAAAGAGACATTGAATAGATGCTATAAGGATAATAAAACCGGCATT
TTTGTTAGGAATAGCTTTTAACATAGCGTAAAAAGGTAAAAAGTACCATTCAGGTACAAT
CTGTAATGGTGTTACAAATCGATCTACCTCACAAGAATTATCTGGATGAGATAATGTCAG
TAATCCGAAAAAAGTTTGGAGGAAAAAGATAACACAAACATTATTAAATCCCTTAAAATC
TAAACTTAATATATTTGGAAAAAAGGGTACTTTTAATGATGTATCGTATCCTAAAGGATT
ATTACTACCTTGTAAGTGGAGATAAAATATATGTAAAAATACAAAACAAAGGCACACGAA
AGGAAGGACGAAATGGAGAACGAAAAATCTTTTTAAAGTAGGATTACTTACATAGTATCC
ACCGCAGATCCAAGAAACTAAACCAGGTATAGGTGAAAGAAGATTTGTAATTACTGTTGC
TCCCCAAAAGCTCATCTGTCCCCAAGGTAAAACATAACCCAGAAATGCTGTCACAATAGA
TAAAAAGAAAAGGACTAATCCAGAGGTCCATGTTACTGGTAGATAAAAACAAGAACCACC
TGCAAGAGCTCTCATAATATGAAGATATGTAAAAGCGAATACAAAAGAAGCACCTGTCGA
ATGCATATAACGAAAGTACCATCCACTCCCTACTTCTCGTAATATATATTGAACACTGTA
AAAAGCTATATTTATATCGGGTGTGTAGTTTGAAGCAAGTAAAACACCTGTAACTATTTG
TACCATAAATGTCATAGCAATAAGAAAACCAAAATTCCATAAGAAATTTATATTTATTGG
ACAAGGATATGTTTGAAGATGGGCTTTACATTGGTTAATTGATAATGATCCTATTAAAAA
ATTAATTGGCATCCATACAAAGAATATGGTTATAAGAACGGCGCAGATTAAGCTAAATGC
CTTGTTATATATGTATATTTTCCACAGCTGTTGATGGATGCTTCGATAAGGAGGTAGTTC
TTCTCGGTATGAATCGAGTTTACATGCTCAGCCGCCAAATACAATTTTGATTACAGCTCC
CAAGCACACCTGAATATTTCTTCGATATGGAAGCGCCGGTTGCCCGGGTATCCAATCCGG
TGCTCCACTCAAGGCATAGAGACTCAGCCTGTGTTCAACCTTGGACCAAAAATGGCGAGA
AGGGAAGTGTGTTTCCATAGTATATATAAGGTTCCATGCTAGCGTATTTCATTCTATGTG
AATTCTTTATTATTTTTTTTGCATTCATGAACAGAAGTTTACTTTACTTTAATCTTGGAC
CTGCTTCAAACATACTATCTAATTGTAATCATAAAACTTTAGGTTTATATTATCTTTGGT
TCGCTCTTATATTTGGAATTTTCGGTTCTGCTTGTTCAATTATTATTCGTCTTGAACTAT
ATTCTTCTGGACTAAGGACAATAGCCCCTGAAAACCAGAACTTCTATAATTTAAGTTTCA
CATTACATGGATTGTTAATGATTTTTTTCAATGTACAACCTGGTTTATTTGGAGGTTTTG
GTAATTATTTTGTTCCTGTGTTAAATGCTGCACCAGAAGTAGCTTTTCCTCGTTTGAACA
GTATATCATTACTATTAATGCCTGTTTCATACGGTTGTGTCATACTTTCAACTGCCTCAG
AGTTCGGAGGTGGTCCTGGTTGGACATTATACCCACCTTTAAGTACTTCTATTATGTCCT
TAAGTCCATTGGCAGTTGATGTTATTGTGATGGGACTTGCATTATCGGGACTTTCTAGTT
TTTTGTCTTCAATAAATTTCCTTACCACTATATTTCACCTACGTTCAAAAGGTTTTAC
>DWGQ01055786.1 TPA_asm: Dryas iulia iulia isolate 11-759 NODE_55788_length_4054_cov_69.577795_SRR8883899, whole genome shotgun sequence
GGCTACTTGAAAAGGTAGCGCCGCGATGCTATCATCTGCTGGATTATGACTGAACGCCTC
TAAGTCAGAATCCATGCTGAACAGCAGTGTTGTCCACCACTTCTAATAGTACATGCAAAC
AATTATAGTTTATATGCTTTTCAGTTATGCTTTTACACTATTTATATAGTTAAGCTTTAA
AAATAATTTCAATTGTTAGAAGTGATACATCTTTTGCAGACGACTAAATTAAATCCAGGC
ATTGTAAGTACGAAAGTAGGCTTGTCTTACGATCTACTGAGATTCAACCTGAGTTTTTTT
TGATGTGATTTATTTTTTAGTATAAAATTTTCGGGGTTGACAAATTAAAAAACTTAGTAA
AAAAAAATACAAATTTTTGTTGGCATGAAATATAAAATTTTGATTATGATGCATGCATAA
AATTTATAAAAAATTGATTATATTGTATTTTGCATTCATATTCACTAAGACAATAAATAG
TTTTTTGTTTATGCGTGTATGTCTGTCTAAATGAGTTTTGTTGAATTTTTACAATTATTC
TTGTAAATAAATCTCTTAACATATTTATTATAAAGCATTCATGCATGTGTATAAAAAACA
TAATTAATTATAAGTATAAGCTTATTTTATTGCATGCATGTGTATACATATATATATATA
TATATATATATATATATATTTAGTTATGTGTATACAATAAATAATTAATAATACGTGTGT
GTGTTTATGTAAAATAAATCTGTCGTGTGTCTATAATTTTTTATACACGTGTGTGTTCAT
GTAAAATAAATCTGTCGTGTGTCTATAATTTTTCATACGTGTATGTGTGTTTATATGTGT
TTATGTAACATAAATCTGTCGTGTGTGTATAATTTTTTATACACGTGTGTGTTGATGTAA
AATAAATCTGTCGTGTGTCTATATTTTTTTTTGTGTATACACTTTTTAGCATAAATATAT
ATATATATATATATATACATATATATATATATATATACATATGCATGTGTATACAAAACA
TATAAACTTATGTTAATGCATGCGTGTTTATACACACACACACACATATATATATATATA
TATATATATATATATATATATATATATATATATTATATTTAGTTATGTGTATACACAATA
AGTAATTGATTATACGTGTGTGTGTGTTTGTGTAAAATAAATCTGTCGTGTGTCTATATT
TTTTTTTGTTTATACACCTTTTAGCATGTCTATATATATATATATATATATATATATATT
ATATATATATACACATATGCATGTGTATACAAAACATATAAACTTATGTTAATGCCTGCG
TGTGCATACACAATAAGTAATTAATTATATGTGTGTGTGTTTGACTAAAATAAATCTGTC
GTGTGTCTATAACTTTTTTTGTGCATACAGTTTACAGCAAATATATATATATATATATAT
ATATATATATATATATATATAAATATATATATACATTATATACAATACATCTATGTGTAT
ACAAAAGAAATATGCAACTTTATCTCAACGTCAATTACTTTATGTAATCACTTTTTTCAT
AACAAAAAAAATTAAAATTAATCCTATTTGCTAAATGTATTTATGTATTAATAAATTGTT
CTATTGATTTTTTTTTGTTACAGTTTGATCGTTATATTTTAAATAAAATATTGCTTAAAA
TTTGGTTAAGAATTTTTGATTGGTAGTTGTTTGCATAATTATGTCAAATTGTTGTGCTTT
GTTAATATTATGTGTGTCAGTGATTTACTGACAAAATTAACTAGACAGAGAAATTTAATT
TTTTTTTTTTTTTAAATAAAAAATTTTTAAACTTTGTCAGTCAAATGTGTTTTTAAATAT
AAATTTTTGCAAAAAATTTGTTTTAAATGTTTTATTTGCATATTTAAATAAAATTGTTTA
TTTGCAATGTACTGTTTTATAATGTAATAATAAATAAACAAAAAAATAAAATTAACAAAT
TATTTGTTTGTATATAATTAATATATTTAATTTTATTTAAAATTAAAATTTGCATTTTTA
CATTAACACAATTGCAAAACTTGTATTTTAAAACTTTTTTTTTTTATTTATGTTTTGCAA
TAAATTTTATAAATGCAAAACGATTATACGTTTACAAATTTTTTTTGTTTTTTGAGCTGC
ATTAAAAAGTTATACTAAAAAATTTAATCGTAATAATTTTTATAAGTAAAATTTTTATTT
TATAATAATTTAAAAAAAAAAGTTTTACAAAAATAAAATTAAACTAACTTGTCTAAAAGT
TTTTAATTAAATATTTTTTACTTGACGCATTTATTATATTGTTTATATAATTAATAATTT
TAACAATTTTTTTTTTATAAAAAAAATATAATTTTATTTTTGTTTTGTAATATTTTTTTT
GTTTGAAAACATGCAATATAAACATTACAAGTTAAATTATAATATTTTGTAACATTTGTT
TACGTATAAATAAGTAACTTTGTTTGTTTTTTTGCACAAAAATTTTTTGTATTTTAAGTT
AATTAATTAATAGTAACAATTTATAATTATACATATTAAAACAAAAACAAAAGAAATTTA
TACAAAATTTAAGCACATTTAAATCTAAAACTTCAATAAAAAACAAATTTTATTATAACA
TATCAAAATACTTTAATTATAAAAACTTAATTATACTTAAAAATATAATTTATAATCGCA
ATAAGTAATTAAAAAACAATTTTCTGTCGTCTGTGCATAAATATATTTATGTATGTCTTG
TAAATTATAAAGCAAAAATAAAAAATACATTTTAATGTTAAGCAAAAATATATATTATTT
TTTTATTTTAAATAAAATTATATTATAATTTAGTATCAATTCATTCACAAAGCTAATTGT
ATCAAATTATTTTTTTAATTTCTTTTTTTTTTTTTTTTTTTTTTTTTATTTTTTTTTTTT
TTTTTTTTTTTTTTTGTAATTTGTAACACAAAATATACATGTAATATTAAACGTTTATTC
AAAAAAAGTATGCAACATTTTGCTTGTAACGTGTGTGTTAAAAATAATTGTAACTTGTGT
TTTTTTGTTATGTTTTTAAAATAAATTTACAACCTGGTTGATCCTGCCAGTAGTCATATG
CTTGTCTTAAAGATTAAGCCATGCATGTCTAAGTATAAACTTTTATACGGTAAAACTGCG
AATGGCTCATTACAACAGTTATAGTTTATTTGATAATACAATCTACATGGATAACCGTGG
TAATTCTAGAGCTAATACATGCGTAAAAGCCTAACTATCTTATAGAAAGGCTGCATTTAT
TAGATAAAAAGCCAATACATGTTGCAAAAGCATGAACACTGGTGATTTATAATAACTTAG
CGAATCGCATGGCGTATGCCGGCGATAAATCATTCGAGTTTCTGACCTATCAGCTTTCGA
CGGTAGGGTATTGGCCTACCGTGGCAATGACGGGTAACGGGGGATTAGGGTTCGATTCCG
GAGAGGGAGCCTGAGAAACGGCTACCACATCTAAGGAAGGCAGCAGGCGCGCAAATTACC
CAATCCTAGCACTTACAGGGAGGTAGTGACAAGAAATAACAATACAGGGCACTATAAATG
CTTTGTAATTGGAATGATAGAATCATAAACACTTTCTAAAGTATCAATTGGAGGGCAAGT
CTGGTGCCAGCAGCCGCGGTAATTCCAGCTCCAATAGCGTATATTAAAGTTGTTGCAGTT
AAAAAGCTCGTAGTTGGACTTCTGCTAAAGATAACCGGTCTGCTTTTAAAGTAGTATCTT
GGTGTGCCTTTAGCATCATTCTAAAGAACGTTGCTGTACTTTACTGTGCGGTACGGTATT
TAGAACTTTTACTTTGAGAAAATTAGAGTGTTTCAAGCAGGCTAACGTCTTGAATACTGC
AGCATGGAATAATAAAATAGAATTTTAGTTCTACTTTGTTGGTTTTAAGAACTAAATTAA
TGATTAATAGGGACAGTTGGGGGCATTCGTATTTAACTGTCAGAGGTGAAATTCTTAAAT
TTGTTAAAGACGAACTACTGCGAAAGCACTTGCC
>DWGQ01295254.1 TPA_asm: Dryas iulia iulia isolate 11-759 NODE_295344_length_425_cov_159.392617_SRR8883899, whole genome shotgun sequence
CACTTTCCAAAGTATCAATTGGAGGGCAAGTCTGGTGCCAGCAGCCGCGGTAATTCCAGC
TCCAATAGCGTATATTAAAGTTGTTGCAGTTAAAAAGCTCGTAGTTGGACTTCTGCTAAA
GATAACCAGTCTGCTTTTAAAGTGGTATCTTGGTGTGCCTTTAGCATCATTCTAAAAAAC
GTTTCTGCACTTTACTGTGCGGTACGGTATTTAGAACTTTTACTTTGAGAAAATTAGAGT
GTTTCAAGCAGGCTGACGTCTTGAATACTGCAGCATGGAATAATAAAATAGAATTTTTGT
TCTACTTTGTTGGTTTTAAGAACTAAATTAATGATTAATAGGGACAGTTGGGGGCATTCG
TATTTAACTGTCAGAGGTGAAATTCTTAAATTTGTTAAAGACGAACTACTGCGAAAGCAC
TTGCC
>DWGQ01323383.1 TPA_asm: Dryas iulia iulia isolate 11-759 NODE_323573_length_322_cov_137.184615_SRR8883899, whole genome shotgun sequence
TATTGGCCTACCGTGGCAATGACGGGTAACGGGGGATTAGGGTTCGATTCCGGAGAGGGA
GCCTGAGAAACGGCTACCACATCTAAGGAAGGCAGCAGGCGCGCAAATTACCCAATCCTA
GCACTTAAAGGGAGGTAGTGACAAGAAATAACAATACAGGGCACTATAAATGCCTTGTAA
TTGGAATGATAGAAACATAAACACTTTCCAAAGTATCAATTGGAGGGCAAGTCTGGTGCC
AGCAGCCGCGGTAATTCCAGCTCCAATAGCGTATATTAAAGTTGTTGCAGTTAAAAAGCT
CGTAGTTGGACTTCTGCTAAAG
>DWGQ01363987.1 TPA_asm: Dryas iulia iulia isolate 11-759 NODE_364179_length_241_cov_3.184211_SRR8883899, whole genome shotgun sequence
CTTTAGCAGAAGTCCAACTACGAGCTTTTTAACTGCAACAACTTTAATATACGCTATTGG
AGCTGGAATTACCGCGGCTGCTGGCACCAGACTTGCCCTCCAATTGATACTTTGGAAAGT
GTTTATGATTCTATCATTCCAATTACAAAGCATTTATAGTGCCCTGTATTGTTATTTCTT
GTCACTACCTCCCTGTAAGTGCTAGGATTGGGTAATTTGCGCGCCTGCTGCCTTCCTTAG
A
>DWGV01009506.1 TPA_asm: Arteurotia tractipennis tractipennis NODE_9580_length_393_cov_2.242604_SRR7174564, whole genome shotgun sequence
CCCTACTGCATTATCCTACCGGGGGTCAAAATCCGGTGGGCAACGAAGTGCAAGAATAAT
CATGGGTCTTGGTGAAATGGGCGGAGTATATGGGCTATGCACGGCGCAAGCCGCAAGCAT
GGTTTCTTCTCCGTGATGCTCCATGTTGGCGATGGAAATGGGGTGCCCCCACCCGTCTTG
AAACACGGACCAAGGAGTCAAACAGACGCGCAAGGGAGGAGATATGGTTGCCAGTACTTC
TCTCGTACTGAAAGGGAGATGCAAAATGCATCTGTGGTGTGCACACGTCAAATCCGTTTG
ATTTGCCCAACACCGACCGGCCCTCCGTGGGTTGCGTTGGAGTGTGCCTGTTTGGACCCG
AAAGGTGGTGAACTATGCCTGAACAAGGTGAAG
>DWHL01264475.1 TPA_asm: Hypermnestra helios helios isolate Hyp.01-01a NODE_264714_length_284_cov_1.376812_SRR8954546, whole genome shotgun sequence
ATAGAGACCGCTACCGCGGAATAACGGCCCGGAAGTGAAAGTGCTCAGGGTCTTACCGTC
GGGCCGTACGCGTTCCACATATTCAAGGATAATTCTATTTGGGAAGAGTCTGAACTAGCG
ACATTGGGGAAGTCAGAACACAATCTCGAAGATACCACCTCACGAACGTATCGAATCGTT
CGGGCTGTATGCGGGAAGAGTCTGAACTAGCGACATTGGGGAAGTCAGAACACAATCTAT
AGGGACGGAACTTACTCGTTCAAGTGATTTTGCTACCTTAGGAC
>DWHL01422311.1 TPA_asm: Hypermnestra helios helios isolate Hyp.01-01a NODE_423352_length_245_cov_2.613095_SRR8954546, whole genome shotgun sequence
CTAATGGGAAGTTGTGTGCGTTACGCTCATGCATTACTTCCATACCTAAGTCAGCACGGT
TGATAATGTCAGCCCATGTGTTAATTACACGACCTTGAGAATCAACAACTGATTGGTTGA
AGTTGAAACCGTTTAAGTTGAACGCCATTGTGCTGATACCCATAGCAGTTATCCAGATAC
CTACAACTGGCCATAAAGCTAAGAAGAAGTGTAAAGCACGAGAGTTGTTGAATGAAGCGT
ATTGG
>DWHM01172008.1 TPA_asm: Losaria neptunus creber isolate 3706 NODE_172432_length_263_cov_1.586022_SRR8954543, whole genome shotgun sequence
TCGTCCTGCTGTCTAAATGAACCAACACCTTTTCTGGTGTCTGATGAGCGAGATTTGAGC
ACCTTATCTTAGCGTTAGGAGCATCCCTCATCGCCAGTTCTGCTTACCAAAAATGGCCCA
CTTAGAATCGTTATTAGTCCCAACAGTTCAATTAAGAAACTGTTAGATCGCGTCCATTCA
AAGTTTGAGAATAGGTCGAGAACACTAAGTCCCCGATGCCTCTAATCATTCGCTTTACCT
GACGCAACTATTCGACTCCAGCT
>DWIG01482464.1 TPA_asm: Proteides mercurius NODE_483204_length_250_cov_2.115607_SRR7174547, whole genome shotgun sequence
GTCTAACATATGTGCAAGTGTGCGAATTAAAAATTTGTGCGCAAAATAAAAGTAATTGTA
GAGATATACCGTATGTATGTATATTGCATCTACAACCGACCGCGATTGCAAAGAAAGGTT
TGAGTATTAGCATGTTTGTTAAGACCCGAAAGATGGTGAACTATGCCTGAGTAGAATGAA
GTCAGGTGAAAACCTGATGGAAGTTCGTAGCAATACTGACGTGCAAATCGTTTGTCAAAC
TTGGGTATAG
>DWIK01285959.1 TPA_asm: Hesperopsis alpheus texana NODE_286175_length_272_cov_2.974359_SRR7174536, whole genome shotgun sequence
GGTGAAAACCTGATGGAAGTTCGTAGCAATACTGACGTGCAAATCGTGTGTCAGACTTGG
GTATAGGGGCGAAAGACTAATCGAACCATCTAGTAGCTGGTTTCTTTCGAAGTTTCTCTC
AGGATAGCAAAAGTTTATTTTTAGTTTTATCAGGTAAAGCGAATGATTAGAGGCATCGGA
AACGCGTAGTTTTCGACCTATTCTCAAACTTTAAATAGGTAAGATCCAATGGTTTCTTAA
GTGAACTGCTGGGATTAATATAAACTTTTAGT
>DWIX01317935.1 TPA_asm: Trapezites symmomus NODE_319284_length_230_cov_1.575163_SRR7174475, whole genome shotgun sequence
TGTTGAGTCAAATTAAGCCGCAGGCTCCACTCCTGGTGGTGCCCAATTAATTTCGCATGC
AGCATCGTACACGAGATAGAAGTGAAACTTCTTAACACACTGATAAATATGAATTACACA
CCGCGAGCGTGGTACCTCAGCTATTCATATACCTGTAGCGTTTGACACGTACCTACATGT
GCAATGCTCGCATGCGCGACTATCTTATTCTATTGCTTTGTATCGTGTAT
>DWJE01014394.1 TPA_asm: Ectomis perniciosus NODE_14683_length_513_cov_1.541284_SRR7174450, whole genome shotgun sequence
CGATGCGTGAGCTGGGTTTAGAGCGTCTTGAGGCAGTTTGTTCCCTATCTTCCGTTTTCC
CATGAGTTAAATATAGAGACATCGATATACGGTTTGCTCCTGCAAAATAGAAGTATTAGC
TCCTTCGTATCAACTATGCTGACTGGAGTAATGATAAGATGCTAGTTTCAGCTATCCTTG
GTGATGAGATTCCGAATGACCGGTCATCGAGGAGTGTAATTCTATAGTAAATATAAAGTT
CGGAAAGAAACAGATGCCAGGCCAACTTACCTATGCCATACACCCAAGGTGCCGGGCAAA
TGCCAATGGCTTGACCTCTTCATCAAAGTTATCAGTGTCTTGTGTTGTAACCTTACAGAC
GCTTCCAGAGTAATGATTAAAAGAAACTATTTGGATGGACGATGGAGCATGAGGTTCCAT
GACAGAATTTTACCGCCTTGTCTCTGCAATATTTAATTACGCATACGGTGTTGGGCCTGA
CGAGGTCCTGTAATATAGTTTCCTCACGGCTTG
>DWJE01015682.1 TPA_asm: Ectomis perniciosus NODE_15992_length_494_cov_1.717026_SRR7174450, whole genome shotgun sequence
GCTTCGATAAGGAGGTAGTTCTTCTAGGTATGAATCGAGTTTACATGCTCAGCCGCCAAA
TACAATTTTGATTACAGCTCCCAAGCACACCTGAATATTTCTTCGATATGGAAGCGCCGG
TTGCCCGGGTATCCAATCCGGTGCTCCACTCAAGGCATAGAGACTCAGCCTGTGTTCAAC
CTTGGACCAAAAATGGCGAGAAGGGAAGTGTGTTTCCATAGTATATATAAGGTTCCATGC
TAGCGTATTTCATTCTATGTGAATTCTTTATTATTTTTTTTGCATTCATGAACAGAAGTT
TACTTTACTTTAATCTTGGACCTGCTTCAAACATACTATCTAATTGTAATCATAAAACTT
TAGGTTTATATTATCTTTGGTTCGCTCTTATATTTGGAATTTTCGGTTCTGCTTGTTCAA
TTATTATTCGTCTTGAACTATATTCTTCTGGACTAAGGACAATAGCCCCTGAAAACCAGA
ACTTCTATAATTTA
>DWJE01017783.1 TPA_asm: Ectomis perniciosus NODE_18120_length_468_cov_1.923274_SRR7174450, whole genome shotgun sequence
TATTATTGTTGGCTGCTGGAAGTAGAAATCGTTACTAAGCGCCAGGCAGTCCTGGACGGT
GAATCCAATAGCGTGGAAAGTGTCAACTTTTTAAATTCTTATAACCATTCTTATAGAATC
TAAACACACAAATTAGACATGCCAACTCCATCTCATGTCTTGCTAAGGGCTTGTACGGTA
GTAATATCGAATAGCCCTTACTTTTACACAGCCAAGGCTCCAGTAACTAGAAAGCATGTG
ATCTAATTTCCTGTCCTGGATACATCAAATATAGCGAACAACCCTGGAAGTTTGGAACAG
TTGTAAATATTTTGGTAGTGGAAGGAAGTTAATTAGTTTATGATTTTTGACAAGCACAAC
ACTACGAGATGCCAAACTTTTTTATTATTAAAAGACGAATATTTACCTAAGTAGGGCATG
CTCAATCCCGTCCGGCTGTTTCCATCTCAACTCTACAGGTTAACGCCT
>DWJE01018535.1 TPA_asm: Ectomis perniciosus NODE_18880_length_461_cov_1.106771_SRR7174450, whole genome shotgun sequence
TCTTCCAAAGTTTGACCGCTGTCGCTGGGACTGTATGGATTGACTCTTCCATCTTTTTAT
CCAAGCCTTCAGCTAATATTTTACCTTTTTAACCAGCCTGGGATCTATAAAGTGTTGACC
GGACCTTGGCATCTTGAAATATTCTTGGAAGATTCGTAGTTAGTGGTTAAAGGTCAATCA
AACATGAATATGGACGGTTCTCTATGAAATCTATTTGGAAGAATCAAAAAATGGCGGGAA
GGGAAGTGTGTTTCAAATATTTATTTTCTTTGCCTGGAGGTTACGTCCATACAGTTTCAA
GCAAAGGGAATGTTAGAAGCAAATACTAGCGGTGGAACACACTGTTTCATTCGATTGTAA
ACGCTAAACCTTACCATTCATATTTTTTACCTCACGAGTCGCTCAGGAAGGTTTCATCCT
AAAAGTAAAATATATCGAAAACCATACATGAGATCGCGTAC
>DWJE01018977.1 TPA_asm: Ectomis perniciosus NODE_19327_length_456_cov_1.459103_SRR7174450, whole genome shotgun sequence
TACGTTCAAAAGGTTTTACTATTGGTATCATACCTTTTAATTCATGGGCAATTATACTGA
CATCAATTATGTTAATTTCTACTCTACCTGTATTGTCAGGTGCTCTTTTCATGCTTGTGT
CAGATCTACATTTTAATACACTTTTCTTTGATCCTGTATTTTCAGGTGACCCTGTATTTT
ATCAACATCTTTTCTGGTTCTTTGGACATCCTGAGGTCTATATTTTAATCATACCTGGAT
TTGCTATTATAAGTCAAGTAATTTCCACATCATATAATAAAATAATTTTTGGTAATCAAT
CCATGATCTTAGCAATGGGTTGTATTTCTGTACTTGGTAGTATTGTTTGGGCACATCATA
TGATGACTGTTGGTTTAGAAGCAGATACTAGAGCTTATTTTACTGCAACAACAATACTCA
TTTCTTTACCAACTGGTACTAAAGTATTTAATTGGA
>DWJE01126085.1 TPA_asm: Ectomis perniciosus NODE_127353_length_258_cov_1.082873_SRR7174450, whole genome shotgun sequence
CGGTGCGAAGTCGTAACATGGTAGTTGACGGTGAACTTGTAGCTGAACCCTAATAATACT
CACCGGAACGGTAAGAAGGTTCGCCGGGGATAACAGGTTATAGAATTCCTGGAGCTCAAA
TCCTTGGATTCTATTGGCACCTCCATGTCGACTCATCGCAGCCTTGCATTCGTTTCGCTG
TTGGTTTTAGCCCTTTGTAATAAAACAGTACCAAAAACACACATACCTGAACCTAAAGAA
CATAAGTAGTTCCATGTA
>DWJE01173668.1 TPA_asm: Ectomis perniciosus NODE_175454_length_234_cov_1.656051_SRR7174450, whole genome shotgun sequence
GGTCTTAATAACTAAAATAATGATGAATAGGGACAGTGGGGGGCAGTCGTATTTAACTGT
CAGAGGTGAAATTCTTAAATTTGTTAAAGACGAACTACTGCGAAAGCACTTGCCAAAGAT
GTTTTCATTAATCAAGAACGAAAGTTAGGGGATCGAAGACGATCAGATACCGTCGTAGTC
TTAACTATAAACTATGCCGACTAGAGATTGGAGGTCGTCCTTTTATTCGACTCC
>DWJU01527189.1 TPA_asm: Lobocla liliana liliana NODE_528108_length_236_cov_0.918239_SRR7174417, whole genome shotgun sequence
GTTCACCTACAGATACCGTGTTACGACTTTCTCATTCTTCAAACATGACGGTTCACAAAA
CATTGGAAGCTTAGAGGGTTGCCCCTCCTAGTTCCTCCGGAAAATTCACCAAAATGTTCA
GTCGATTGAGGCGACGGGCGGTGTGTACAAAGGGCAGGGACGTATTCAAAGCAGGATGAT
GACCTGCATTTACAAGGTATTCCTCGTTAGTGACAAACAATTTCAAGCGTCAGTCC
>DWJX01338595.1 TPA_asm: Aguna metophis NODE_341941_length_286_cov_1.662338_SRR7174413, whole genome shotgun sequence
GCCATCCTGATAATTTTATTGAAGCCAATCCGCTAAAAAGCTCGCCCCATATCCAGCCTG
AATGGTATTTTTTACCATTTTATGCCATGCTAAGGGCAATCACCTTTGATATTGGTCCAC
TCAACTCAACCCTTGGCGGCGTTTTGGTGCTGTTTGGATCTGTTGGAGTTTTAATTTTTG
TGCCATGGCTTGATCGATCAAAAATACGCTCATGCCGCTATCGTCCAATGTTCAAGCTTT
TCTTTTGGCTATTTATTGCCGATGTTGTTTTGCTTGGCTGGCTTGG
>DWKG01005073.1 TPA_asm: Autochton zarex NODE_5074_length_2665_cov_5.506955_SRR7174397, whole genome shotgun sequence
ATCAAATGTTTTTTTGACAAGATTTTTAAAAAAAATCTTTAATAAATGCAAAATTTGAAA
AAAAGTTAAATAAAATAGCTTTTTCGTACGGGGTGGGCTAGATTAAAATGGAAACACGTT
TTTTTATCAGTTATATGTTATCTACATTTTAACTAAAACCTTTGGTTTTCAACGAAAAAA
AAAAAAAAAGTTAAATAAAGTTTATTATCAGAACATTGTAAATGTGTGAATGATCCTTCC
GCAGGTTCACCTACGGAAACCTTGTTACGACTTCTCCTTCCTCTAAGTGATAAGGTTTAC
AAAGCTTCCTATATCTAAAACAGAATCTGCAATAGATACAGTCCAAATAATTCACCGGAT
CACTCAATCGGTAGGAGCGACGGGCGGTGTGTACAAAGGGCAGGGACGTAATCGGCGCGA
GCTGTTGACTCGCGCCTACTAGGCATTCCTCGTTGAAGATTAATAATTGCAATAATCTAT
TCCCATCACGATGCATACTTCCAAGATTACCCAAGCCTACCGGCTAAGGTTTAAAACTCG
TTGGATGCATCAGTGTAGCGCGCGTGCAGCCCAGAACATCTAAGGGCATCACAGACCTGT
TATTGCCTCAAACTTCCTTGCGTTAGACACGCAAAGTCCCTCTAAGAAGCGATTCAAGAA
CAAAAGTTCTTGACCCTATTTAGCAGGTTAAGGTCTCGTTCGTTAACGGAATTAACCAGA
CAAATCACTCCACCAACTAAGAACGGCCATGCACCACCACCCATAGAATCAAGAAAGAGC
TATCAATCTGTCAATCCTTCCTATGTCTGGACCTGGTGAGTTTTCCCGTGTTGAGTCAAA
TTAAGCCGCAGGCTCCACGCCTGGTGGTGCCCTTCCGTCAATTCCTTTAAGTTTCAGCCT
TGCGACCATACTCCCCCCAGAACCCAAAAACTTTGATTTCTCGTAAGGTGCTGAAGGAGT
CGAATAAAAGGACGACCTCCAATCTCTAGTCGGCATAGTTTATAGTTAAGACTACGACGG
TATCTGATCGTCTTCGATCCCCTAACTTTCGTTCTTGATTAATGAAAACATCTTTGGCAA
GTGCTTTCGCAGTAGTTCGTCTTTAACAAATTTAAGAATTTCACCTCTGACAGTTAAATA
CGAATGCCCCCAACTGTCCCTATTAATCATTAATTTAGTTCTTAAAACCAACAAAGTAGA
ACAAAAATTCTATTTTATTATTCCATGCTGCAGTATTCAAGACGTCAGCCTGCTTGAAAC
ACTCTAATTTTCTCAAAGTAAAAGTTCTAAATACCGTACCGCACAGTAAAGTGCAGAAAC
GTTTTTTAGAATGATGCTAAAGGCACACCAAGATACCACTTTAAAAGCAGACTGGTTATC
TTTAGCAGAAGTCCAACTACGAGCTTTTTAACTGCAACAACTTTAATATACGCTATTGGA
GCTGGAATTACCGCGGCTGCTGGCACCAGACTTGCCCTCCAATTGATACTTTGGAAAGTG
TTTATGTTTCTATCATTCCAATTACAAGGCATTTATAGTGCCCTGTATTGTTATTTCTTG
TCACTACCTCCCTTTAAGTGCTAGGATTGGGTAATTTGCGCGCCTGCTGCCTTCCTTAGA
TGTGGTAGCCGTTTCTCAGGCTCCCTCTCCGGAATCGAACCCTAATCCCCCGTTACCCGT
CATTGCCACGGTAGGCCAATACCCTACCGTCGAAAGCTGATAGGTCAGAAACTCGAATGA
TTTATCGCCGGCATACGCCATGCGATTCGCTAAGTTATTATAAATCACCAGTGTTCATGC
TTTTGCAACATGTATTGGCTTTTTATCTAATAAATGCAGCCTTTCTATAAGATAGTTAGG
CTTTTACGCATGTATTAGCTCTAGAATTACCACGGTTATCCATGTAGATTGTATTATCAA
ATAAACTATAACTGTTGTAATGAGCCATTCGCAGTTTTACCGTATAAAAGTTTATACTTA
GACATGCATGGCTTAATCTTTAAGACAAGCATATGACTACTGGCAGGATCAACCAGGTTG
TTAATTTTAATTAAAAAAACATAGCAATCAAATACAAGTTACAAAACATCTAACATACGT
TACAAACAAAAGCGTTACATAATTTTTTTTTATATTGCGCGTTTACTGAATTTTACGTGA
ATACATTACAATAGATTACAACAAATTATAGTTGTGTATAATAAATAATTTTGGTTTACA
ATAAATTGAAATAGGAACATATTATAGTACTAACTTGCAATCACACTTTCGAGTTTTCTG
GTCGTGCAGGGCTCGTCTGAACTCGTTGATCAAACTCACCGCATCCAGATTACTAACTTC
CGGCCTGTTATGATGAGAAGAATTAAAAAAAAATGGCCAAGTACGAGTCGGACTCGCGCA
CAAAGGGTTCCGTACCATTATATATAAAATACATGTTTGCTGTATGGGACCCCCACCTAA
ATATGTATTTAATTTAGTTTTTAGTAGTAGGTATGTAGTTATTTGTTGTTATAGCGGCAA
CAGAGATACATCATCTGTGAAAATTTTAATTCTCTAGCTGTCATGGTTCATGAGATACAG
ACTGGTGACAGACGGACAGACGGACAGACTGTCAGACGGCCAGATGGACAGACGGACAGC
AAAGGCTTAGTAATGGGGTTCCATT
>DWKM01005486.1 TPA_asm: Cecropterus acanthopoda NODE_5803_length_454_cov_1.474801_SRR7174384, whole genome shotgun sequence
CGTCCCTGCCCTTTGTACACACCGCCCGTCGCTCCTACCGATTGAGTGATCCGGTGAATT
ATTTGGACTGTATCTATTGCAGATTCTGTTTTAGATATAGGAAGCTTTGTAAACCTTATC
ACTTAGAGGAAGGAGAAGTCGTAACAAGGTTTCCGTAGGGGAACCTGCGGAAGGATCATT
CACACATTTACAATGTTCTGATAATAAACTTTATTTAACTTTTTTTTTTTTTTTCGTTGA
AAACCAAAGGTTTTAGTTAAAATGTAGATAACATATAACTGATAAAAAAACGTGTTTACA
TTTTAATCTAGCCCACCCCGTACGAAAAAGCTATTTTATTTAACTTTTTTTCAAATTTTG
CATTTATTAAAGATTTTTTTTAAAAATCTTGTCAAAAAAACATTTGATTGTTATTTGTTT
GCAATATAATAAATATTTATAACTATAAAAGCAT
>DWKM01024250.1 TPA_asm: Cecropterus acanthopoda NODE_25135_length_331_cov_1.153543_SRR7174384, whole genome shotgun sequence
GACAGTTAAATACGAATGCCCCCAACTGTCCCTATTAATCATTAATTTAGTTCTTAAAAC
CAACAAAGTAGAACAAAAATTCTATTTTATTATTCCATGCTGCAGTATTCAAGACGTCAG
CCTGCTTGAAACACTCTAATTTTCTCAAAGTAAAAGTTCTAAATACCGTACCGCACAGTA
AAGTGCAGAAACGTTTTTTAGAATGATGCTAAAGGCACACCAAGATACCACTTTAAAAGC
AGACTGGTTATCTTTAGCAGAAGTCCAACTACGAGCTTTTTAACTGCAACAACTTTAATA
TACGCTATTGGAGCTGGAATTACCGCGGCTG
>DWKM01085822.1 TPA_asm: Cecropterus acanthopoda NODE_88065_length_252_cov_0.834286_SRR7174384, whole genome shotgun sequence
CTCGATTTCCAGATGTTGAGTTACCAAGAGGATTCTCTCCACACTTTATTTTATTACAGA
TAGCGGTTAACCTTTCCTTTTCCTTACGTACTCCAGCTATGTGCACAACATACATCTCAG
TAAAATATAGACTGTATGTGTCAAAATATAAGACTTATGGAAAGTTGAAACAGGACAAGC
ATAAATATGTTATTTTAACCATACAAAAAAATAAAAGTGATTGCAAGGCTGTAATAAGTC
GAATAGGCTGAG
>DWKS01034365.1 TPA_asm: Salatis canalis NODE_34391_length_1980_cov_2.651077_SRR7174377, whole genome shotgun sequence
ATTTGCGTGATATTCGTGGTATTTTTATCGAGGTGTTGTACGTAAGTTATTTGATGTTTG
ATTGATTGATTGATTTGATATGGTTTTTATGTAAATTGTGTCTGCCGTATTCTGTAATTT
CTCACAAGTAATCCTCAACACTCAGTATGTTTTAATGCGATGCTCTTCTTACATTAAATT
CATCATTAACCCTTTTTTGTCCCACTGATGGGCTCAGGTCTCTCAGGATGAAAAGGATTA
GGCCATAGTCCACCACGCTGGCCAAGTGCGGGTTGGTAGACTACACATTCCTTTGAGAAC
TTATGGAGAACATTCAGGTGTGTAGGTTTCCTCGCGATGTTTTCCTTTACCGTTAAAACA
AGTGATAATTAATTTCTAGTGATAATTATTTTCTTAACCGGAGTCTTACCACTGTGCCAT
CACTGCCTAAGTATCGTTATGAGTTTTCTAAAATAGCGTAACGTTGCCGTTATAACGGTA
TATATTTCATAACTGTGTTTATGTTCTATCTATCTATCTAATACTTTTAAACGAGCAATT
CTTGTATGTATATATATATATATCAACGATCTTGGAAACGGCTCCAACGATTTTCTTGAA
ATTTTGAATTTACCGGGTTGCGGGGGCGATAAATCGGTCCAGCTAGGTTTTATTTTTAGA
AAAGGTCGTTTTAACCGTGTTTTCATTCAATAAAAACCTGTATCTACACCGAGCTCGGTC
ATCCAGGTACTGTTTATTAAATGAAAAAAATGACTGCAAAAAACTAGTTAATTCACTTCA
GGTAACGTTGTTTGCGTCGCGAGCATGCGACGTGTATAATTTTATAGATTTTCGAGCATC
CAAAGCCAACACAAGCACTACTAGCGGGATTATTACATCACCCTCGATGTTCAAAACGTA
TTACGTATTATTGCGTGCTACGTATTACTAAGTGCTATTAATTTGTTGCTTATGTGTAAT
GATTTTTACTAGAGGTCGTCCGGTGGTTGAAATTTGCGTAATTCACAACTTTACAGATAC
CTGTACGACTGTACGTCTCTAGAAACCAGAATAATCGCGAGTGTCATAGTTCACAAACAT
TTCCTTCCTTCTCAAATATATCTCATACTAGCTTTCGCCAGCGTATTGATTAGCGTTGAC
CTTATATTATGCTTTAAAGTTTAGTTTTTGCGTTATTGACAAACAAACACATAAACAGGC
AAACAAAAAAATATTAGGTACTAACAGTAGCTAATGTTATTCTAGGATGTATTAAATTTC
ATCCAAATCCATCTAGCCGTTTCAACTCAAAGAAGTAACATAGACACACCACACACGCAC
ACGCACACGCACACGCACACACACACATACACACACAAACGTTCGGATTATTAATAACAG
TGGGATGGGATAGGATACATAAAATATAAATAAAGTAGTTTGCCCGTGATTTCGAGATAA
CTGATGCCCAGAATCCTATTTACTTGTAACCATAGAATAGTCGCATTATGAAAATATTTT
CAAAGAAATTTACATTTTCTTTAGAATATTTTTTGTATAAGTAAAACTAAACAAACTGGG
TAATGCAAAGAAAAAACCTATTAGTGAATATTGGCACGTCTAGCCTAACACCTGGGACCA
GTAATAAATAACTAATGACATTGGCACTTTTTCTATACAAAAAATATCATTATACGAAGG
CAAAATATAAGCAATTTGGGCCTCTATCATCCTTTGAGTAGTTCTCTCTACTCCCTTTGC
TGCAGTATTCAAATATTAGATGTGTGAAACACTCTAATTTTCTCAAAGTAAAAGTTCTAA
ATACCGTACCGCACAGTAAAGTGCAGAAACGTTTTTTAGAATGATGCTAAAGGCACACCA
AGATACCACTTTAAAAGCAGACTGGTTATCTTTAGCAGAAGTCCAACTACGAGCTTTTTA
ACTGCAACAACTTTAATATACGCTATTGGAGCTGGAATTACCGCGGCTGCTGGCACCAGA
>DWKS01351966.1 TPA_asm: Salatis canalis NODE_352998_length_234_cov_1.382166_SRR7174377, whole genome shotgun sequence
CAAACACTTTTAACTCTCTTTTCAAAGTTCTTTTCATCTTTCCCTCATGGTACTTGTTTG
CTATCGATCTCGCATTATATATTTAGCTTTATATAAAATTTACTACACAATTTGCGCTCA
AATCCCAATGAACGCGACTCTAAGAAAGTGAACCGTATGTAAAAAAAAAATACAGCAAAA
ACGGGATTTTCACCCTCTTTGATGTTCTTTTCCATTTTTTTTTTTTTTTTCTTT
>DWKX01000424.1 TPA_asm: Alera haworthiana NODE_648_length_694_cov_3.311183_SRR7174364, whole genome shotgun sequence
AGATCGATAGCAAACAAGTACCATGAGGGAAAGATGAAAAGAACTTTGAAAAGAGAGTTA
AAAGTGTTTGAAATTGTTAGAAGGGAAACGTTTAAAAACACAATATTTAAAAGATGCAAT
TATTGTTTGACATAAATAAAAAAAATCAATTACTGTGAAGAGTTGTTTTTTTTTTTTTAT
TTTTTGTTAACAACAATCAAATTCTTTTAAAAAGGCTATTATTAATTTGACTCTGCCAAT
ATTTTGCATCAACAGCGTTTTATATAAGTCAATTATTTTAATCGAAATGTTGCAAATTGT
TTTGACATTTGTCAAATTAATTTAAAATTTCAAAAAGATTTAGGGCTACACTTTCGAGCA
CTCTAATCTTGAAATAATAGCTTATAAAGTTTTTAAATGTCCCGTCTTGAAACACGGACC
AAGGAGTCTAACATATGTGCAAGTGTGCGAATTAAAAATTTGTGCGCAAAATAAAAGTAA
TTGTAGAGATATACCGTATGTATGTATATTGCATCTACAACCGACCGCGATTGCAAAGAA
AGGTTTGAGTATTAGCATGTTTGTTAAGACCCGAAGGATGGTGAACTATGCCTGAGTAGA
ATGAAGTCAGGTGAAAACCTGATGGAAGTTCGTAGCAATACTGACGTGCAAATCGTTTGT
CAAACTTGGGTATAGGGGCGAAAGACTAATCGAA
>DWKX01002993.1 TPA_asm: Alera haworthiana NODE_4179_length_316_cov_1.171548_SRR7174364, whole genome shotgun sequence
CCAACACCTTTTATGGTATCAGATGAGCAAGTACTTTAGCACCTTAACCAAACGTTAGGA
GCATCCCTCATCGCCAGTTCTGCTTACCAAAAATGGCCCACTAAAAGTTTATATTAATCC
CAGCAGTTCACTTAAGAAACCATTGGATCTTACCTATTTAAAGTTTGAGAATAGGTCGAA
AACTACGCGTTTCCGATGCCTCTAATCATTCGCTTTACCTGATAAAACTAAAAATAAACT
TTTGCTATCCTGAGAGAAACTTCGAAAGAAACCAGCTACTAGATGGTTCGATTAGTCTTT
CGCCCCTATACCCAAG
>DWKX01003277.1 TPA_asm: Alera haworthiana NODE_4503_length_308_cov_2.904762_SRR7174364, whole genome shotgun sequence
TTATTCCATGCTGCAGTATTCAAGACGTCAGCCTGCTTGAAACACTCTAATTTTCTCAAA
GTAAAAGTTCTAAATACCGTACCGCACAGTAAAGTGCAGAAACGTTTTTTAGAATGATGC
TAAAGGCACACCAAGATACCACTTTAAAAGCAGACTGGTTATCTTTAGCAGAAGTCCAAC
TACGAGCTTTTTAACTGCAACAACTTTAATATACGCTATTGGAGCTGGAATTACCGCGGC
TGCTGGCACCAGACTTGCCCTCCAATTGATACTTTGGAAAGTGTTTATGTTTCTATCATT
CCAATTAC
>DWLD01185581.1 TPA_asm: Gunayan rhacia NODE_187254_length_476_cov_1.754386_SRR9330662, whole genome shotgun sequence
CATCAAAAATATTTAAATCGGTACAATCGCTAAATTAATGTTTTTAAATCGCTTCAACTT
TGAGCTAAGTTTGAATTCCACCGAAACCGTGCACGTTTATGATTAAAAAGGTGCCTGAAT
CTCCTCGATTTCCTCGGTATTTTGCACCATTGCTGCGTGACACAAAGACAAGCAAAACTT
GGCATTAATAGATAGCAGAGGAGTGAATATACCCACTTTCATATGTAATAAAAATTTATG
AACGATAAAAGCTTGGTATCGTCGAAACTGCAAGACGCCTGCTCTTTATAATATTCTCGA
TAAATCAAATTAACTGGCAGTACGTCAACTAAATAACATAAAGTATTTATTAACAATAAC
GTCTCTTTAATAATACCTGCATCCTCGTCAATACTAGAGGTTATTTGATGGATCGCAAAA
AAATTATTTAGAAACAATTGAAACTTTCCCTCACGGTACTTGTTCGCTATCGGTCT
>DWLF01089362.1 TPA_asm: Chaetocneme critomedia critomedia NODE_89628_length_421_cov_1.697674_SRR9330382, whole genome shotgun sequence
TATGAATAATATCATTTCATTAGAATTTATTAAAAGAGAAATAAAAAAAAGTCACAGGAC
CGAGGTATGGTCCGTTATTATTCTGAAATTGAAACTCCAAAAATGAAATGTACGACATAA
TTTGTTATTAATATTATATATTTTTTAGCCCGTTTGAATGTAAGAATTTTATCCAAAACC
TGGTAAAATTAGAATATAAACTTTTAGGTGACCGAAAAATCAAAACTAATGTTTTGATAC
ATGTACATACTTGCTTATGACAACACAAGTCAGAACAACCAGGGAATTAGAGTATAAAAA
GCATGCACCGATTGAATTCAATGCAAAATAGGATTCAAGTATTAAATTTACATTCCGATG
AGCACATAAAATATTTCTATAAAGAAAAGAGAAATTTTCTCTTAACATGTAAAACACCGC
T
>DWLJ01000208.1 TPA_asm: Autochton oryx NODE_247_length_14163_cov_8.416797_SRR7174543, whole genome shotgun sequence
AATATAAATAAAATGATCAAAACATACAATAACTAGAAAATATAAATATATATAAAAAAT
CTATTACGAAAAATATTAATATAAAACACATATATAAGCATAAAAAACAATATATTAAAC
AGCACTCAAAATCAAATAACAAAAAAAGGCAATCAGCTAAACAAAAACATTTGAATACAA
AACATAAAAAAAATAATAGGAAATAATTATATATAACTGTAAAAAATATAAAAAATATAC
ATACAAATAAAAACTCTAATATAAAATGGAATGATACTAACATCAATGTACATAACAACA
AATCTTTACAATAAAATCCACATAAAAATCATAAAGAACAAGAATTCAAAAGAGCAAATA
TCAATAACATTCTAGCCAGCACACAACCACAAAAATATATAAAAAAATAACATCTTACAT
CTTGCAACCCGAAGAATAAATGAATTCACACCCCTAACACTATAAACAAAGTTGCTTTAT
AAAACATGTGGTAGCAAAAAAATAAACAACCTACATATAAATCGAGACACAAGCAACAAA
ACATAGAAAAACTAATTTGACAAATTGTACTAAATGCTACAAAACGCTTAGCATCAAAAT
TATAAAATACACATAAACTCATCATGACTAAAATTAAACTTGCTCATCCGATAAGTGGAT
AAAAATATGCTAATCAAAAATCAAAACATCAAAAAAAAAAACTTACCAACAATATTCCAC
ATACAACTAATGTTGCAGCATGGATTAACGCAGACACTGGTATTGGTCCTTCCATAGCAT
CAGGTAATCAAATATGTAACCCAAATTGAGTTGATTTTGTGAATGCACACATTATTAAAA
GAAATAACATAAATGCTGTAAAATAAAAATCTACACAAAGAAAATTTACAAAATAAAAAT
TTATCATACCAAATCCTGTTGAAATAAAACACATAACAAACGATAATAACAATAAAACAT
CTCCTATTTTACTTATAAAAAATGATTTAAAACCAAATTTGAGAGCAAAAAAACGATATC
AAAAATATGATATTAAAAAAAATGAAAATAAACCTAAAAGTTCTCATCCACAATATGCAG
TTAAATAGTCATATGATAATATAAAAAAATTCATACATAACACAAACCATCAAAATATAT
TAAAAAAACGATTTAACATTAAATCATAATACATATAATAAAATGCATAAAATAATATAA
AACAAAAAACCAAATCTATTAAAAATAATATAAATAAATAGAAACCATTACAATAAAAAG
ACATAAATATAAAACATAAATCAAGCATTAATAATAAGCAAAAATCATAATAACAATAAC
CATATAAACAAACACTAATACAAAAAAAACTAAATAATGTTGCCATTACTAGGAATACTA
TCATTATAATAGATAATCAAAAACTTAATAAATGCCTTCCTAAAAAAAATGTACCTAAAA
AAAAACCAAATAAAAAAAATGTCATAAAAAAAAACAAAAACATATTTACTTCTAAAAACG
TGTTCTTCACCTGGCTCTCCCCCACTCCCCCTGCCCTCTCCAACCCATCCCTTTCCTATA
TCCCTGCGTCGTTCCCGAACTAGGTCGTGGCTCTTCCCATCCCGTCCCCTCATCTACGCC
ACAAAAATTATAAACATACTTCGTTTATGAGATGGGGGAGGTTGTGGAGGACAGATGCGG
GGGGCGGTTGGGGAGGATACTCGGGGATAAGATGGAAGGAAGGAAACCAGAGAGTTTGAT
TGATGGGGGAATTGAGGGTTGGGGAGGGAGGTAGGGGATTTGATGGGGGAATTTTAAAGG
TGGGGAAATGAGTGTGTTGTACTAAAATAATAAATAAATTAAATAAAAAAATGACATAGT
CATACTCGCTGTTATAAAATATAGATATATATCATTGATTGTAAGATCTAAACGTATATA
TTTATCCATTCATACAAAAGAATAATAACTTAAACAAATATATATATATATCGAAGATAC
AAAAACTGATAAAACAATTACATAAAAACATATTATATATATAAATGATAATGATATTAG
ACCATACAATATAAAAATATCGATATAAAAAAGCAACATAAATGGGAAATCTATATTAAA
TAAAAACATACCTAAAAATAATGAACTTCATATACTTATTCCAAAAAAAGAAGTCATTAT
TAAGAATATTCTCAATCCAAAATTGTCATACATATAACCTACCATTATAAACATAAAAGC
AGAACTTATTATATGTGATAAATTGCAAAAAAATAATATACCTATAAAAAGTAAATCATT
ATGTCATAATAAAATTAAACCCATTCCTGTGTGGATTACAGATCAATTCGCTATAATTTT
TTTATAGTCAGATTGAAATAGCAAAGAAATAGATAAAAATGTAAGACCTAACATTACCAT
ACTATCTATTAATCCTAAGAATCAGATTGAGATTTGGTTAAATGCTAAAAAAAGGAATTT
AAATACACCAAAAAAACCCATTTTTAAAACTACACTAGCTAATAAAACACTCATTTCTGT
ATTAACTTCAACATGCATTTCAGGTAATCACACATGCAATGGTCATATCGGATACTTAAT
GGCAAACATTATGAATAATAAAATTCATATATATATTGCTAAATAAAGACTATCGAAAAA
ACAAATATCTATAAAACTTTGCAAATTCAATACATTGAAATGGAATATTATTATTATACA
TATCATTATACACATTATTGAACTTATAGAACTTACAATTACTAAATAAAATATTGCAAA
TATAAATCTATTATTAAAGTTAAAAAAAAGGCTAACAAAACAAATTGGAAAAAACAAACT
TTCAAATAATATCATAAAACATACAAAATCGTCTATTAATATTATGAATACTACATCTAC
ATATATAAACATATATGTACATACTATACAAAAATATTTAGTATATGACACTATTTTGCG
AGTTAATAAAAATATAAGGAAAAAAACAATTATTCCCATAAAGAATATAAATCAAATATT
TATATAATTCAAATAAATATTTATATAAACATTATGTATTTCGCATGCAAAACAAAAACT
TGTATTTATACATAATAATAGCATTGATCAGAATAATAATACAAATAAAATTAATATTAT
ACTAAATTTAAACATTAAATATTTAATTATTTTAATTTAATTTCATTTTTATATTTCGAT
TGAGTTCTATGATTTTAATATGATTTTTTATTAATTAACTATAATTATGTTGTCCAGGGG
ATGGAAGAGAAGGGGAGGGAAAGAAGGGGGAAGGGATTGGGGGGTTGATTTGGGTGTGGG
AAGAGGACGATTTAGGGGGGGAGTTTGGGGGGTGTTTGGGGGGAGAGAGGGGTGTTGGTG
GGAAGGAGGGGATTGGTGAGAGTTTGATTGGCGAATAACGGAAGAGTTGGTGTTAGAATT
ATTTTTTGTACTTAACATTATATTAATAAAATGTTTTGAATTTCTCTTGTTTGCTTAAGT
GTTTCTCATAAAATGATTGGTATGTGTTATCTTTTAGTTGCTATATTATGTGGGTTTTTA
GGTTATATTTATTCACTTTTTATTAGATTAGAACTTTCTATTATTGGATGTGGAGTTTTA
TTTGGTGATTATCAATACTATAACGTCCTAGTAACTACTCACGGTTTAGTAATGGTTTTT
GCTTTTATTATGCCTGTGATGATGGGTGGATTAGTTAATTACTTTGTACCTGTTTTATCC
GGTTTTCCTGACATGGTTTTCCCTCGTTTAAATAATATGAGTTTTTGGATGTTTATGGGT
GGCTTTGGAGCACTAGTTAGCGGACTACTCACTGAAGAAGGTATGGGTATTGGTTGGACT
ATGTATCCTACTCTTATTTGTGTTGACTTTCATTCAAGTCTTGCTTGCGATTTCACTGTT
TTCGCTGTTCATTTACTTGGTGTTTCTAGTATATTAAACTCTATTAACCTTTTAGGTACT
CTATTTTGTTGTAGAAGAAAATTTTTTAGTTTCTTAAACTGAACTTTATTCATTTGAGGA
TCATTGATTACTGCATTACTTTTGATTATTACATTACCTGTACTAGCTGGTGGTGTTACT
TTAGTTCTTTGTGATAGAAATTTTAACACATCATTTTATGACGTTGTTGGTGGTGGTGAT
TTACTTTTATTTCAACATTTATTCTGATTTTTTGGTCATCCAGAAGTTTATATTATTATT
ATTCCTGTTTTTGGACTAATTTCCACTATGGTTGAAGTTTTAGGTTTTCGTTGCGTGTTT
AGTTCTGTGGCTATGATATATTCTATGATTTTAATTGCTATTTTAGGTTTCTTTGTTTGG
GCACATCACATGTTCGTTGTTGGTATGGATGTTGATACACGTGCTTACTTCGGTAGTGTG
ACTGTTCTTATTGGTCTCCCAACATGTATTAAACTTTTTAATTGGACTTACAGTTTTTTA
TACACTGATTTCATTATTGCTTTTGAGGCATATTATGTTTTTATGTTTATTTTCATGTTT
TTACTTGGTGGTGTTACTGGACTATTTCTATCTAATGTGGGTATTGACATTATGATGCAT
GACACTTACTTTGTCGTTGGTCACTTTCACTATGTACTATCATTAGGAGCAGTTGTAGGA
TTTGTTGGTGGATTTATACACTTCCTTTGCAAATGATTACCTATCGAATTATACTTATTT
TGAATGTTTTTCGTATTAGTAACATTATTTATGGGATCTAATATGGTTTTTTTTCCTATG
CATAGTCTTGGTATGTATGGATTTCCTCGTCGTATATCAGATTACCCAGTAAGTTTTCTA
TTTTGAAGTTCTTTTATGCTTTATGGTATGCTTCTTCTTGCATCTTTAGTTATTTTTGTA
GCTGCATTATTTTGTGTTCTACTTTTTTGAGATTACTGCCTTTTTTTTGTTAGTTTATTT
GTTTTTAGCCTATATTGCTTTTTTTATTTCTCCGTTTGACTTCCATGTGCTATGGTATTA
TACCTTTTACTTGTAGATTTTGCTCATATTGTATTAGACTATGTTTTTATTATGCTTTGC
TTTTGCTTTGTTTTTTTTATATACTTTTGACAATCGTTATTTTTATTCTTTTATATATAA
ATAGATAATAATTGTGTTACACAAAATTGATTATAAGTATTATAATGGGAATTAAAACAG
GTTTGCTCATATACAATACAATGACTCATCATATCAAAATATAAATTTAAAAATAAAAAA
TCTTTTAAAAAGAAACCGAAAAAACATATTATAAATAATATTAAAAGAAATATAAATACA
AAAAAAACATCGAAATACATAAATTTAAAAAATATTAAAACACTTGGCAGCAATATAAAA
CAACTTCTACTATACAAAATAAATAATCAAAATGAGAAATATACTAAAAAATTTATTGTA
CCATAGGCGGTAAATATAAATCCGAAAAATAAACTTATAATATAATAAAGTATTAGAAAA
ATAAGATTTAAATAAAATATAAATGCAAATAAACCGACTACAAAATTAAAAACGAATCCG
AAAAATAACAATAAAAAACAAATAAAATCTATATAAATTATATCACACATGGTAAACGCA
AAATATATATCAAAATTAAAAAATAAAAAATCAAAAATTATTATAAACAAACAACGAACT
ACAAAAAATATAAAACAAAATAAAAAACAAATTATAAAATAAAATAAACAAAATAAATAT
GAACAAAATGTCACACAAAAATAATGATTCACACCTAAAAATGTTAAAAGACTATTCGAG
AAAGATATGAAATCAAAAAAAATATAAAAATTTAGAAATAAAAAAAACTCTAAATAATAA
ACTATATAACTTATACCAAACGCAAAGAAAAAACATATAAAATGGTATATTATATGGATG
TAATATATATATAAACCTGTAAAATATAATGCCAATGCGAAAGTACCAAAAAAAACTATA
AACAATAAAACAAAAACAAAACTAAAAAATATTCTCAAAAAAAAACCTAAAACAAACACA
AATATGAATGTTATGCATACTACAAAATCAAATACAAAATCATATAATATAAAATCTAAA
TCAAATCATCAAAGTATAAAATCATAACTTCTAACACATAATAAATCAAATACACGACTC
AATCCTTCTTTCCCCTTTAGTAGAATATATACCTATATAAAACAGACGACTATGGGCATA
AATCCATGTAACACACCACATAATTCACTACATTGACCATAAACAGTAGCATTATTTGAT
GAAAATAATATTAATTCATTACATCGTCCAGGTTCTCTACTTTTACACCTAAACTAGGTA
GTGCGAATGAATGTATGACATCTACTGCAGACACTCAAAGTTTATAAATAACAAGACTTA
ATAATGTCAATACATGATTACATTGCAACAAACGTAAATCACCTATCATATAATCACTTT
CTAAAATTAGATTACTAAAAATAGTTGTTTCACCAAATATAAAATATACCCAATATCATT
GGAAACCGACAACTTTACATAAATCAAAACTCACAAAATTTAAAGTACTGAAATATAAAA
GCAAACATAAACGTAATAATAAACATAATATAAACATAGTACCAATTGTTATTCAATATG
CGTCAATGAATTTAGATGAAGTGAAATCTCAAGTACAGTAAACATTATTTATTTTTGACA
TTAAAAGGAATGCAGAATAAAATAAAATGCATATTCATATGACTACAAAACATACAAAAG
ACAATAAAACTATTACAGAATCCATTAAAAATATCATTCAAAATGTGAGAATAAACGCCA
TAATTTTTAAAATGCTTGTTATTTTAGATATTGTTGTTATTTTAATTATTGTTATTTTAG
TTGTACTTGTCTTAACCGGATATGTAAGTCTGTGTGAACGTAGAATTTTGGCGATAGTTC
AAATACGCATTGGTCCTGCCTTATTTTTATTTGGTATACTTACACCGATAACAGATGGTG
TTAAATTATTTCTTAAATTTGTATTATTTGTTGTTGGTGTTGACGGGTTTTACTTAGTTT
TATTCGTTCTTGGTGCTGGATGTACTATTTTTGGTGGATGATTCTTTTTTCCTATAGGCT
TTATAATTATGTTAGATGGGGGATTTACTATGTTTTGGCTACTCTCTTTGCACGCAATAA
GTAACTTATTTGCAACTATTTGCGTTGGTTTTTTTTTATTTTCTAGCTGTTTTGTCTATT
TATCTGCTATTCGTACAGTATTTTTTGGTGTTATAACCGAAGCTGTTGTATTATTACTTT
ATCTATCGATTTATACATTGGATTATTTTAGCATGTTTGGCATCAAAGATATTTGTGTTG
GTCAACTTTATATATCTAATTTTTATATCACAGGCGCTCTTTTTATTGGTTTATTTTGAA
TTTCACTATTAATAGATGGGAGCAAATTGCCGTTTGACTACACTGAATGTGAGAGTGAAT
TAGTTGCTGGTTTGATTACAGAATTATCTGGTGTATTTTTTGTTGTTTATTCAGTTTTAG
AAATTAATCATACACTACTATCGACAGTATTATTCGCAAGTCTTTGCTTTGGAGGATTAT
TCATTTGCTTTAAAGCGATAGTTTTATTGACAATTTGTTTTTTTTGACCACGTGTTGTTG
GATTTCGTATGAAAATAACTACTGCACAGACTTTCATTGTTATATTTATGGCTTTTATTA
CTTTTGGTGTGTTTGGATGGTTAATATTCACAAAAATATTATGCTATTTGCTATAACTAA
TACCGCTTTTTCCCGCTTCTCAATGGTCTCCCCCTCTCCTCCCCTCCCTCTCCACTAAGA
GTCCTCAACTGTCTCTCCTCTTCCATGTTTTTATATTTAATACATATTTTCATGTTCCTT
TTCTTATATAGTTTTATTATCTTTTGTGATTATAGTTCTATAATATATCTTTCATTTGAT
TTGATCTGATTAATCATAATTAATATTCTAGTTCTTACTGTAATTGATTCCTATATTTGT
TTTATATTCATGGTTTTATTTTTATTTTGCTTTTTCTTATTATTTTGCTTTATGACTTTT
GACACTAGATTTTTGTTCATTGTTATTATATTTCAATATGTTATTGTTTTTATGTTTTTA
TATCTAATAAATATATTATTTATTGCTGTTTTATTTGAACTTTTTAGCTTACTTCTTTTT
CTTTTACTTATGTCGAGTAGATTTGGATATAAAATATTAGTATTGTGATATTACTATATG
ATTAATCTTATAAATTTTGCGTTATTAGTTTTTTTACTTTACTTTATGATTTATAATCAT
TGCTTTTATTTAACAGACTTTTGCTTTCTTATATTTGATGAAGAATGAATGGGTATTCTA
TGCCTTTTTTTTGTATTACTAGTTTTACTTAAACTTTATATTGCCATTTTTATTTTATTT
ATGGAACAACTTTACATTAGACTTGGTGTTTTTATATACATATATATGCTAACTTTTTAT
GTTTTATTTTGTTTTATTTTAGTAATACTTCTTATATGTTTTGTATATTTCTATATAATA
TTCATAAAACTCGTAATATTGCAATGCAGTATTTGTGTTTTAATTGGATTAAATAGTTTT
GCTATAGTTAGCTTATTATTTGTTTTAAGTGTAAATAATTTTAGTTTTTTATTTTTAGTT
TTTGTAAGCACAAAAAATTATATTTTTTACATGTATTTAAATTTCCATTTGATTTATAGT
ATGAGTCTCATATTATTAATAGTACTATATTACTTTTTTATCGTATACAATATGTTTGAC
TTCAAATATAATGAAAATTATTTTCTTATTAATTTTATTTTTTTTAGTTTTTTTAACAAT
ATCATACTAAGTGTTTTATTAGCTTGCTTATTTCTTTGTATTGGTGCAATTCCTATTGTA
TTCGGATTTTTTCTTAAAGTATTCTGTCTTTTATTACACCTAAGCCATTTAGGTATATGT
GTTATTTTTTTCTCAGTTGTTTGACTTATTATTATTTACATTTTTTATTTTAGACTGATT
ATAAATATTTTTATATTTTCATATCAATTTATGGGGTTTTGGGTTGTAAGATTACAGACT
TATACATTTCTTTCCATTTTCTTTTTTATTAGCTTAAGTACATTTATACTTTTTTTTGAC
ATTATTAATTTATTTGACATTATACTATAAATAAATTTTATTAATACTTATTAATGGAAA
ACTAAAAATAATAAAAAATCCATGATTAATTGCATTATCATATTACAAAAAATGAATATT
TGTAACACTGCTGAAAACATATCTAATGCATATAAAAATAAATAAAATATTAAACAAAAT
AAAAATGCTATTGAAAAAACTAAAAAATAAAAAATGTCACAAAATAAAAAGAATAAAAAG
AAAACTATAAAAAAATATACGAAATCACAAAACATTAACATTAAAAAATGTGAGGAAAAT
AGATTACAAAACATACGTAAAAATGTTGATATACAACGACATAATAAAGAAAAACATTCG
AGTAGACATAATAAATAACGTAAAAAAAATACGTCCATGAACGAATCTCCTACTAATAAG
TGACTAAATATAATAAAATCCAAAATAAAGCAAAAGCAAAATAAAAATGCCATATAATAC
ATAAATGCAATACAAAACAATATATATACATTTAAATAAGATATGCAATAATATAATATT
AAACTATAAAAATTAAACATAACAAATCAACAACATAGAAAAACACAAACTCCTACAAAT
AAATACAAATCAAATAAACAAAAAACGCAAAAATCAGTAATTACCATTAAACAATTAAAA
TATATTATAAAACTAACTCTTGATCATACAGCATAATATAATGAAATCAAACAGCGCCTC
CCTTCTCATTGCATTTATAATATCATTTAATTAACCTTAATCTAATCTACAGACTATCAA
CATAAATAATAATAATACCCAAAATTGTAACTCCATTCATATAGGATATGCCAAAATAAC
ATATAAAGCTAAAAAACCACTCATAAATATACTATAAAATAAAATTAATGAATATGTAAA
TCATAATAATGAACTACGACAATATACAAATCATAAAATGCAATTCAAAATAAATAAAAA
TATTGAAAATAATAATATAACCATTAAAAATAATCCCATAAATTTATCTGGCACTGCTTT
TAAAAATCCAAATAAAAAGAGAAAAAATCATTCAGGCAAAATTTTATCTGAAGTTTTTAA
TGTGTCAACTATTACTCATGATTCTTCATGAAATACAAAGTATCAATTAATAAATATAAA
ATACATAACACAAAATAAAATAGAAAATGCTAAAAACATATCTCGTAAATAAAATCACAT
ACAAAAACATAAACGTTCACAATAAAATGCGAAACGATCACAAAATCCATCGGAACTCAT
AAAATAATGTAAACAAAATAAGTGCATAAAAATAACAAGTATCAATACGAATGGGAGCAA
AACATGAAGGACATGTAATTTCAATAATGTGAAATCATTTATAAATTCACTACCTCATAT
CCAATAACACAATCAAGTTCCTATTACAGGCACTGTTGCAAGTATATTACTGAAAACTGT
TAATCCCCAATAAGACATCATTGTACATGGTAACACATATCCAATAAATGCAATTACAAT
AATAAATACAAATATAACAAATCCTACTACCCAAACTAAAATATGTGTATCAAATAATAT
TATTAATACAATACATTTAAATATATGTACATAAAGTAAAAAGTAAAGCAATGATGTAAA
ACATATATGTACACTTCTTATAACAAATCCTAAATCAAAATCTCACAAAAATAAAACAAA
ATATCAATTTGTACATATAAAACAACTAAAAAATAATCAAGCAAGACAAACACCACATAT
TATTTGCATGCATATAAAAAAACCTAAGCTAAATCCAACTCCATAAATTCTTAATAAACA
ACCAGATGTTAAAAGACCCTTTCTTCTTTCTCCGCTTTTGAAATTTTTTAGACGAGTATA
TATAGACATGATAAAACATCAAAATAAACGAATCTTAATAAAAAAAACCATACACAATCA
ACAAAATGTCAATAAAAACATACTAAATATAAAAATACAAAACGAGTATCCATACAAGTA
AAATTAAATATTCTTCCAAAACAAATAAATAACAATAAACAACCTAATAAAACATGACTA
AAATGCAATAAGTCAATTATAAACAAAATAGAACCAAATACTCCACAACTACAAGTGACT
GATAACAAAGCAAACTCTCACATTTGATTCCACATAAATAAAAATCCAAATAATATTGCG
CATCATAACATAAACATACAACAGACATAAAGACGGAATCAAAAACAAAATAAAACAAAA
TTAACAAATAAACCACTAACAAACAATAAAAAAGTATTAATTAAAAGATTAAATATATCT
AAAAAATATCAATAAAAAACAAAACCATAATCACATAAAAGACAACAAAATAATAAAGGT
AAACAGAATACAAATGCAAACTCACACACCATAAATAAGACTAAACCAAATACTACATAA
AAAAATGATGCGAATAAACAAAGCTCACTTATTACAAATCATACAAAACAATATTGACAT
GCACGTAATAAAGTTGTTGTATCATATAAACCTCTAAATATGTCTACAAAAGACTCAGAT
AATATTATTAAAACACAATAAAGTAAACATATAAGGAAAAAAACTATACCTAAATCCGCA
AATGCGAAACTTCCAAATGAGACTATCAAAAAACAACATAAGCAAAATGCTCAATAAACG
ACTGTAATTGCTGGTAAAGATAAGGATAAAAATACACCACTTACTCCGATTGTAATGACT
CTAAATAAAAACATTTAACTAACGATCTACTGACCCAAAAACAACATCCACATTTCCTAT
TATTGCGACTAAATCATGCAACATAAATCCGCGTATCATAACATCTAAGAGACAAATATG
AATAAAATCGGCACATCTTATACGCAATCGTGATATAAATCCATATAAAAAACATAATAA
TAAACAATATTCTCCTTTAGGATGCTCGATTGAAGCGAATGACATTCCTGGCAATATACA
ACATCATAAACTATAAAATAAACTTATAATAGTTTCTATTGTTACATCGACATACAAATA
ATCAAATAAGCACACAAAACCAAAAACAAAAAATCCAACAAAAAAACATTGTTTACATAT
TAGAAGACTCATACGCATATCAAATAATCTAATAAACAACCGGTCAAATGCATCTCCTAA
ATAACAAAAACAATAATCGAATACTAATATAAAATATAATTCGTAACAACTATATAATCT
GACATCTCACACCATACCTAACGAACGAGATAAACACCCACTTATACTATTAAAACAAAG
GTCATAGACATCAAAAAAAGATAAACCTCTCAATCTTAAATAAACAAGACGGTTTCCTAT
AAATAATAAATCATATAAGTCCATTACAAATAAACATGATATACAGAGCATTAATAAAAA
ATCAATAAAACCAAAACAAAAGTCATCTAATAAACCTAGTAAACACATAAAAGCCAAATG
CATACGACAACCACAGCATAAATCGAAAAAAGTCATTAATTTATCTCGCTCTTCGAATGA
TCATAATAATGGTGATAAACATCCAATATCCATAACCATACATGCACAACATAAAAGACC
ATTAAAATTTCGAGTAAATTCACACATTAACAATCGCATAAATGCGCAACGTATTGCTAA
GCAACAACGTAACATATATTCAAAACATAGTGAAAGTAAATGCTCATTACATACAACACT
TACATAATCTAATCTTCATTGGTAAACACTGTTCGACTGTTTTATATTCACATAACTTTT
CAGTACCTCTATGTAGATAACCTATAATAACATCTATATGTGATATGAATTCACCTGATA
AATATAATAAACAACATAAAACTCCATGAGCTGCAGGATGTTGCGGACCAAATGTAAAAC
GATACAAATGTCCTTTTTATATTTTATTGTAGTCGATTTTATTTTAATATTTAATATTTA
ATATCGATTAAATACAATATATAATTATGGTGTTTCATTACATTAAGAATATAGAAATTA
AAAAAATTATTTATATTATTGATTTTAAATTAAGTAATAGATTTTACAACAAAAATATTA
TTTACACTTTTGCATTAAATGGTATTATGATTTGATTAAATACATTACATATTAATATTA
TTTTAATTAAATTTTCATTTTTAACAATTTTAAATAATTTTGAATATTTAATTTTGGTAT
AATTTATTTTTTTTAATAAATGGGCGGGGGGGAGGGGAGAGATGGGGGAGAGATTAGTGG
GGGGAGGAAAGAGGAGTGGAGTTGGGGAGTGGTTTTTGGCGGGGGAAGGGGAGTCGGTGT
GAGGTTTGGGGAAAGAAGGAGCAGGATTGAACGTGAAGGAGTGTGGGGGAAGAGACATCG
GGGAGTTTTAGAGGGAAGGACCAGGGATGGGGGAGAGGGGGAAGAGGGGGGAGCATAGGG
CAACCTTTTTAATTAGGGATTTTTAGGGGTTTTGTTGTAGGTAATATTAGTATTTATACA
AAACATAAATAAAAATCAAATAACATAAAACAACAACCAAATAATAAAAATTTAGGTGCT
AAAAGATACATAGCTAAGCATACACAATAAAGTATAAAAATTGAATGGGTAATAGCATCA
GTTGGGCAGACATGCATACAAAAACCACAATAAATACAACGACGATAAAAACTTTCAAAG
GTCCAGCCGGTGCCCTCTTTCCCCCAAAGCTCTCGCTCTAGAAAAGGCTTTCCCCGACAA
GCTCCGTTCTCCCCCTCGTATGTTCCCGCCCCTCTGGTTTTCCAGGTTTGTCCCCCCTTC
CGACTCCCATTTACTTACAATTATATTAAACAATCATATTTATAAATGACTTATTCATCC
ATTTTAAATAACAAAAAAAATAATAAAAATTTAATATGAGAAAATATATCTTTATAAATA
TATTAATTACTGCACGTTATTTTTATTATAAAAATTGGTGGGCAACAATACCTTTTGAAT
TTATTTTTTTATCTAAACTTGCTAATTTAATATAATTAATTAATTTTGAATATAAAATTT
ACAATTCCATTCTTTGTCCTTATCATGGTGTCAAAATATTAAATTAATATAATTTTAATT
ATA
>DWLJ01000356.1 TPA_asm: Autochton oryx NODE_403_length_10125_cov_5.667396_SRR7174543, whole genome shotgun sequence
GTAATCTAACAACTCAGAATCCGATGAATTAATAAGAAAATATAAATATATTAATAATTA
ATCTAAAATAAAAAATATAAATAATAACTAGTCATATTACAGAAAAAAAAATGACACATA
CACCAAGATAACTTAAATGAAGTAATAAGCAAAATACTTTTAAAAAAAATCCGAATACTA
TAGGTATAGCACCAATACATAGAAATAAACAAGCAATTAATACACTAATTATTAAGTTAT
TAAAGAAACTAAAAAATACAAAATTTATTAAAAAATAATTTTCATTGTATTTAAAGTCAA
ACATGTTGTAAACAATAAAAAAATAATACATAATAATTAATAGAATTAAACTTATTGAAT
AAATTAAATGAAAGTTCAGATACATGTAAAAAATATAATTTTTTGTAAAAACAAAAACTA
AAAATAAAAAGCTAAAATTATTGACACTTAAAACAAATAAAAGACTTACTATTGCAAAGC
TATTTAATCCAACTAAGACACACGTGCAGCATTGAAAAATAACTAATTTTAAAAATAATA
AATAGAAGTAAATAAAGCATATAAGTAAAATTACTAAAATAAAGCAAAATAATACATAAA
AAGTTAACATATATATGAATACAAATACACCCAATCTTATATATAATTGTTCCATAAATA
AAATTAGTATCGCAATATAAAGTTTGAATAATACAAGAAGTATATAAAAAAGGCATAGAA
TTCCAAGTCATTCTTCATCAAAAATTAGAAAGCAAAAGTCACATAAATAAAAGCAATGAT
TTAATATCATAAAGTATAACAGTATGAATAGTAATATAAAATTTATTAAATTTATCATAT
AGTAGTATCATAACACTAGTATTTTATAACCAAATCGACTTGATATTAATATAAGGAATA
ATAGTAAACTAAATAATTCAAATAATACTGAAATAAATATAACGTGAATTACATATAAAA
ACATAAAAATAACAATATATTGTATAACGATAATCATAAAAATAAAGCGGGTGTCAAAAT
TAAGAAAGCAGTATAACAAAAAGAATGCGAACAAAAATAGTACTAAGAATATAAAGCAAA
TATACGAGTCTAGTACACTTAATATTAGTATATTTATTAAAACAAGCCATACTAAATCGA
ACGATATATAGTAAAGTGTGGCGTAATCACATAAGATAATGAAGCTGTATAAAAACAAAA
ATAAAAAAATATGTATTAAGTATAAAAACAAGGATTTGAAAGTGAGGGACAGCCTAAGGA
TTTTGAGGAGAAATTTGAGGGGAAAGGGGGGAGCAGAAGAGCAAAAAGAGTTTCCGTTAT
TAAAAAAGTATAGCAATTATTTTTGTAAAACATAGTCAGCAAAATACAAACAGACACATT
CAAAATAAAAAAATAAGTATGAAACTTTGTGCAGTTGTAATTTTTAAACGGTAGCCAATT
ACTCTAGGATAGAAGAATCCAAAAACTAAAATAACTATTGCTTTAAAGCATACAAATAAT
CCTCCAAAGCATAAGCTAGCAAATAGCAAAGTTGCAAGTAATATATGATTAATTTCTAGT
ACGGAGTAAATAACAAAAAATGCACCAGATAATTCTGTTATTAATCCTGCAACTAGCTCA
CTTTCGCACTCCATATAATCAAAGGGTAGTTTTAATCCATCAAGAAGCATGCTTATCCAA
AATAAAACAATAAACAGTACACCTGCAATGTAAAAATTTGTGATATATATTTGTCCGACG
CAAACATCTTTAATCCCAAAAAAGCTAAAATAATCTAAAGCATAAACAGTAATATATAAT
AAAAATATACCGCTTTCAGAAATTATGCTGAAAAACATAGTGCGCATAGCTGATAAATAG
ACAAAACAGCTAGTAAATAAGAAGCAACCTACAAAAAATGTGCTGAACATGCTGCTAAAA
ACGTGTACACACATCATAATAGTTATGGTAAACCCAGTATCGAACATTAATATAAATCCT
ACAGGAAAGTAAAATCAACCTATAAAAATGCAGCAGGCAGTAATTATCATCGCACCAATT
AAATATATAATTTCGAAGCTTATCACAAATACAACAAATTTCACAAACAGCTTTACACCA
TCTGTGATAGGAGTTAGAATCCCAAACAAAAATAATGCAGGTCCAATTCGAATTTGCACT
AATGCTAAGATTCGACGTTCACATAAACTTACAAAACCGGTCAAGACAAGAACTACTAAA
ATGTCAATTATAATAATTATAATTATATCTAAATTAATCAAAAAATGGCTTTTATTTTGT
CTTTCTGAATGATATTTTTAATGGATTCTGTAATAGTATTATTATCTTTTGTTTGTTTTG
TTTGCATTTGAATATGTACCTTGTTTTTTTCGTCATTTTTATTCGTTTCAAAATTAAATA
ATGTATATTGTACCTGAGATTTTACTGCTTCAAAGTTTATTGATGCGTATTGATTTACTA
TCGGTGGAATGTTCGTTTTATGTCTGCTATTAAGATTATGTTTGTTATTATATTTTAGTT
GCTTAAATTTCGTAAGTTTTGATTTATGTAAAGTTGTTGGTTTTCAATGATATTGAGTGT
ATTTTATTTTTGGTGAAACTACTATATTCAGTAATTTAATTTTAGAAAGTGATTATATGA
TAGGTGATTTACGTTTATTACAGTGTAATCACGTTTTAACTTTATTAAGTCTAGTCATTT
ATAAATTATGATTGTCAGCAGTAGATGTTATCCATTCTTTTGCAGTTTCAAGTTTGGGTA
TTAAAGTAGAGAACCTGGTCGTTGTAATGAAATAGTGTTATTCTCGTCAAATAATGCCAC
AGTATATGGTCAATGTAGCGAATTATGTGGTGTGCTTCATGGATTTATGCCCATTGTCAT
TTGTTTTATATAGGTGTATAATCTATTATTTGAAAGGGGAAGGAAGGACTGAGCCGTGTT
TTTGATTTATTATGTGTTAGAAGTTATGATTTTATTTTATGATGATTTGATTTAGATTTC
ATTTTATATGATTTTGTTTTTGATTTTGTAGTATGTATTACTTTTATTTTTGTTTTTGTA
TTAGGTTTTTTTCTTAGAATATTTTTTAGTTTTGTGTTTGTATTGCTTTTTATTGTTTTT
TTTGGAACTTATATGCTATCTTTGTTGTTTTCAGGATATTTTATATATTACATATATATA
CTATATAATTTTATTTGCTTTTTCTTTTGTTTTGGTTTAAGTTATATTTTATATTTTTTA
GAATTTTTTACTTTTTTACTTTTTTATATATTTTTTGATTTTGTTTCTTTTACAAATCAT
TTATATGCTTTTTTTGGTTTAGTTTTTATGTTTAATATTATATTCTGTTCATATCTGTTT
TGTTTATTTTATTTTATAATATGTTTTTTATTTTGCTTTATATTTTTTGTAATACGATGT
TTATTTATTATTATATATGATTTTTTATTTTTTATTTTCTATTTATATATATCTTTTCTC
ATGTGTGATATGATATACATTGATTTTATTTGTTTTTTACTATTATATTTCGGATTTTTA
TTTTGTTTTGTCGCTGGTTTTTTTTGTTTTATATTTACCTTAAATTTTGTTTTTTTATTA
TTATTTTTTGTATTATCTTTATTTTTTGGATTTGTATTTTTAACATATGGTATATCTGTT
TTTTTTGTCTATTATATGTTTTGATTATTTTTGGTCTATAGTCGCAGTTGTTATATCTTA
ATGCCAAGTGTGTTAATTTTCTTTAAATTTTTATATTTCGATGTGTTTTTTGTATTTGTG
TTTTTATTAATTTTATTTATTATTTGTTTTTTTGGTTTTTTTTTGAAAGACTTTTTATTC
TTGAATTTATTTTTTGATATGTTTAATAGTTTTATTAATTATGATGTACTGAATTTTGGT
GGTTTTTATTTTCAATATAATGAGTTTTGTGTAACACAATTATTATCTATTTATATGTAA
AAGAATAAAAATAACGATTGTCAAAAATATATAAAAAATACAAAACAAAAACATAAAATT
AAAAATAGATAGTCTAACACAATGTGAGCAAAATCAACTAATAGTAAGTATAGAACCATT
ACGCAAGGAAGTCAGCTTGAAAAGTAGAAAAAACAATATAAACTAAATACAAATAAACTA
ACAAAATAAAGACAATAGTCTCAAAATAAAAATACGCAAAATAAAGCACATACAAATAAA
ATCAATGTGGCTAGTAAAAGCATTCCATAAAGCATAAATGAGCTTCAAAATAAAAAACTT
ACGGGATAGTCTGAAATTCTTCTAGGAAATGCATACATACCTAAGCTATGCATAGGAAAA
AAAAGCATGTTGGAACCCATAAATAGTGTGCAAATAAAATAAAACATTCAGAATAAATAT
AATTCAATAGGTAGTCATTTGGCAACAAAATGGATAAAACCCGCAAAAAAACCAACAACT
GCACCTAAAGATAAGACATAGTGAAAGTGAGCAACAACGAAATAAGTATCGTGTAACATA
ATATCAATACCTACATTTGATAAAAAAAGACCAGTCACACCACCCAGTAAAAACATAAAA
ATAAACATAAATACAAAATAAACCTCAAATGTAATAATAATATCTGTATATAAAAAGCTA
TATATCCAATTAAATAATTTAATGCAAGTAGGTAATCCAATTAAAACAGTAACACTTCCA
AAATAAGCTCTAGAATCTACATCCATTCCTACCACAAACATATGATGGGCTCAAACAAAA
AATCCTAAAATAGAAATTAAAATCATTGAATATATCATAGCAACAGCGCTAAAAACACAT
CTAAATCCAACAACTTCAACTATAGTTGAAATCAATCCAAACACAGGTAATATAATAATA
TAAACTTCAGGATGCCCAAAAAATCAAAATAAATGTTGAAATAAAATTAGATCACCACCA
CCTACAACATCATAGAACGATGTATTAAAATTTCTATCACATAGTACTAGAGTAACACCA
CCAGCTAAAACAGGTAAGGTTGCTATTAATAGTAATGCAGTAATAAGAGAACCTCATATA
AATAAGGACCATGATAAAAAACTGAAGAATTTACGACGACAACAAAAAATAGTACCCAGT
AAATTAATTGAGTTTAAAATACTAGATACACCTAGTAAGTGAACCGCAAACATAGCAAAG
TCACATGCCAAACTAGAGTGAAAATCAACGCAAATTAAAGTAGGATATAGTGTCCAACCT
ACTCCCATACCTTCTTCTGTCAAAAAACCGCTTACTACACATCCAAATCCACCCATGTAC
ATCCAGAAACTCATATTGTTTAATCTAGGAAATACCATATCGGGAAAGCCAGCCATAACA
GGAACAAAATAATTAACTAATCCACCCATCATAACAGGCATAATAAACGCAAAAATCATA
ATAAGACCGTGTGATGTAATCAAGACATTATAGAATTGATAATCACCAAATAAAACACCA
CAACCAATTAATGATAGTTCTAATCTAATAAAAAGCGAGTATACATATCCAACAAACCCA
CACAAAATTGCAACTAAAAGATAACATAAACCAATCATTTTATGAGAAACACTCAAACAA
ACTAAACATAATCAAAACATTTTGTTATTTCATTAAGTAATGTATTTAAATTTTTTTACA
TACCAGTCCTTTCTCTCAACGATTTCTCCCTCCCCCACTGTTTTCTCCCCTCCACACTTC
TTTTCTCCCCCTTCCCCCCCTTTCCCTTCCTTACTTCGAATTTCCTTCTCCAAATATTTC
CCTTCTAATCCTCTTCCCCAATCTCATTAAATTCTTTCCCCTTCTCCCCCTATTGCTTAT
TAATCTACTATAGTCTATTAAAAGAAATAAATTTCAATTTATCCAGCATGTGCTCAGTCA
AAGCGTAAAAATAAAATTAAGTTAAAGTAATTAAATATATGTTCAAGTTTATATTAATAT
TGCTAAATTTTTTCATTTTATTCATTGTAATGATATTTATTTTTATAAATTATAGTTTTT
GTTTTGCTTTGCAATTTAATTATGTGTATATTAATATATATCTAAATTTTATAAATTTAT
GATTTATATTTTTTATGGGAGTAATCGTATATTTTTTAATATTTTTGCTATCGCGCAAGT
TAGTATCATATAGTAAATATTTTTATGTATTAGCAACATATATGTTTATTTATTTTGATG
TTGTTTTAATAATACTAATAGACGACTTTATGTGTTTTATGATATTATTTGAAAGTCTGT
TCTTCCCTATATGTTTTGTGAGTTTGTTCTTTAATTTTAATAATCGTTTCATATTTGCAA
TTTTTTATTTAGTAATTTTTAGTTCTATAAGTTCAATAATGTGTATAATGATATGTATAA
TAATAATTTTTCATTTTAATATATTGAATTTGCAATCATTTATAGATGTTTGTTTCTTTG
ATAGTATGTATTTGGGAATGTACATTTGAATTTTATTGTTCATAATGTTCGCTATCAAGT
ATCCTATTTGACCACTACACGTTTGACTACCCGAAATGCATGTGGAGGTTAATACTGAAA
TGAGTGCATTACTGGCAAGTGTTGTCCTAAAGATAGGTTTTTTTGGTGTGTACAAATTTT
TATTTTTGAGTTTTAATCAAATGTCAATTTGATTTTTAGGTTTTGTGGATAGCTTAGTAA
TGTTGGGATTGACTTTCTTATCAATGTCATTATTATTTTTAAGTGATTATAAAAAAATAA
TAGCAAATTGATCAGTGATACACACAGGAATGGGATTAATTTTATTATGGCATAATGATT
TGCTTTTTATCGGATTATTGATATTCTGTAATTTGTCACATATAATAAGCTCTTCATTTA
TGTTTATGTTGGTCGGATATATGTATGACAATTATGGTGTAAGAATATTTTTAATGATGA
TATCTTTTTTTGGTATAAGTTTGTGGAGCTCTTTGTTTTTAGGTATATTTCTATTTAATA
TAGATTTCCCATTTATGTTATTGTTTTATATAGATATTTTTATTCTATACGGATTGATAT
CGTTATCATTTATATATATTTGTTGTTTTTATGTCATAGTATTATCAGTTTTTGTATCGT
CGATATACATATATATGTGTTTAAGCTTTTATTCGTTCGTGTGATTAGATAAATATTTAC
GATTGGACTTAACAATTAATGATGTATATTTATATTTTTCAACTAGCGTGATGACAATGT
CATTTTTTTATTTAATTTATTTATTGTTTTAAATAAACGTGCCAATATGTTTCCTTAGAT
TTCAATTATGGAATCCCATCCCCCCAACTCCCCCTCTTTTTCCCTCTTTTCTTCGGCCTT
ATCTTGCTCATTATCCCATTCTCCGTATTCTATCCTCCCCGCCTCCTCGCTCTAGCCCTT
CCCTCTCTCCTAATTATACCTATTGACCATTTCAATTATATAAAAGCGGAATTTAAGTGA
GTTTACGTAAGGGAAAGAGCCACGAGCCTAGCTCAGGAACCGACGGATTTTTTTGCTAAG
GAGAAAGGAAGCCTGTGGAGAACCCAGCAAAGAGGAAGGGGGGAGATTGCCCGGAGAAAA
ATTCACGAAGCGTTGTACTAGTACTATATTTATAATTTAGAATGTTTAGTTGTGTCTAAT
AATTAAAATTTGTTTTTATATTTTTTTATGTTATTTTTTGTATTCGGATTCATTTTTGGA
ACATTTTTTTTAGGTCGGAATATTTTAAGTTTTTGATTAGGTATAATATTATGTATATTT
CTAGTATTATCAACTATGTTTAGTTGCTTTTGCTTATCAGTATGCTTATATGGTTATTGC
TGTTATGATTTTTGCCTTATATTAATGTTGGATTTTTGTTTTGTTTGATTGTCATTTTAT
TGCAATGGTTTTTATTTAATTATATTGTTTTTAATAGACGTTGTATTCTGTTTTATTGTG
TTTTATGCATTTTATTACATGTATTTTGATTTATTTTTAGCGCGTTTTTTCCATATATTT
TGATGATTTGTATTATGTATGAATTTTTTTATTTTATCATTTGATTTTTTAACCGCCTAT
TGTGGTTGGGAGCTTTTAGGTTTATTTTCATTTTTTTTAATATCATATTTTTGGTATCGT
TTTTTTGCTCTAAAATTTGGATTTAAAGCATTTTTTATTAGTAAAGTGGGTGATGTGCTT
TTATTATTGGCGTTTGTAATAGTTTTTTCAACCAATGGATTTTGTGTAATAACATTTTAT
TTTGTTTCATTTTTATGTGTAGATTATTTTTATATTTTGCTTTTAGTCTTTTTAATAATT
GTTTGCGCATTTTCTAAATCTACTCAGTTCGGATTACACATTTGACTCCCTGATGCAATG
GAAGGTCCTATTCCTGTATCAGCTCTTATTCATGCTGCAACATTAGTTGTGTGTGGTATT
TTATTAGTCAGTTTTGTATTTTGGTGCTTCGATTTCTGATTTTGTTATTTTTATTGTTTG
ATAGGGTGATCTAGTTTAATTTTAGTTATGATGAGTTTGTGTGTTTTTTATAATTTTGAC
GTCAAGCGTTATGTAGCATTTAGCACAATATGTCAAATTAGTTTTTCAATGTTTTGTTGT
TTATGTTTAGATTTGTATGTAGGGTGTTTGTTTTTTTGCTATCATATGTTTTATAAAGCA
ACCTTATTTATAGTGCTAGGTGTTTGAATTCATTTTTTCTTCGGTTTACAAGATGTCAGA
TGCTATTTTTTTACTTATTTTTGTGGCTGCATTTTAGCACGTATGCTGTTAATATTTGCT
TTGCTAAATTCATGTTCATTATGATTTTTGTGTGGATTTTATTGCAAGGATTTATTATTG
TGTTTATTGATGCTTGTGTCGTTTTTTTTTGTTTTAGAATTTTTGTGTGTATGTCTTTTT
TTTATATTTTTCACAGTTATATACAATTATTTTCTATTATTTTTTTTGTGTTTTGTATTT
AAATGTTTTTGTTTAGTCGATTGCTTATTTTTGTTGTTCGATTTTGAATGTTGTTTAATA
TATTGTACTTGCTGTCTGTATATGTGTTTTATTTTATTGTTTTTTGTTCTAGATTTTCTA
TATGTTTTTTTGTTTTCAAGTTATTGCTTATTTTGATCGTTTTATCTTTATTATGCTTCA
TTTTTTGATATAGCAATGTTTACTGTGTTTATTATGTTGTCATTGTCATTTGTGTATTAC
GGTTGTATCTTATTTTATTTTTTTAATGTTGATTGTATTATGCTTTTTTGGCGTTTTTTT
TTAATTGTATGTATGGGTTTATTATTTGCAATTTTTTCGTGCTGATATTTTGCGTGTTTT
TTTATATACATGTTTTTATTTGTGTGAAATATTGTGCTTTACTTCCGATATAATTTTAAA
TATTGTTTATTTTTTTGTCTTTTGTTATTTTTATACATTTAAGTGAACCATTAAATATGA
TTTTATTAAGAATTTAAATCTAGTCTGTCAAAGTATATTATTTAAAAATTTATATTGTCT
TTTAACACCAGGCTATTTTTTGCAGTGTTTTGCAAATATATTTAGTGTCAAGTACACTGT
ATATATGTAGCTACATCCACCTAAAAATACGCTATATTCTTTAATAGGTTTAAAACCACA
AAAAATGGTGTAAAAAGTAAAATAAGTGTTACAAATATTCAGATTTTGAAGTCGTCGTCA
AATAAGGTGTAATTAATGAAATGATAATATTTTTTAGTCAAAAATGCACACTCTCTTTAA
ATATTCGATAAATTTGCGTAAAATTCTGACCAGAGTGTAAAACTACATAAGAAAACGTCA
AAAAATGTGGTTTTCTCTAAAAAATTAATAAAAACGAGAAAAAATATGCAAAATAATTAT
AAAAAATTAATTTAATATATGAAAAAAGTGGCTTTTTCGAAAAAATTAGTAAAAATTATT
AAAAAATGCAAAGTAATTGTAAAAAAATTAATTTAATATATGAAAAAAGTGGCTTTTCCA
AAAAAATTAGTAAAAATTATTAAAAAATGCAAAGTAATTGTAAAAAATTAATTTAGCGTA
TGAAAAAAGGAAAAAAGTGGTTTTTTCTAAAAAATTAGTAAAAATTATTAAAAAATGCAA
AGTAATTGTAAAAAATTAATTTAGCGTATGAAAAAAGGAAAAAAG
>DWLJ01031582.1 TPA_asm: Autochton oryx NODE_31675_length_2793_cov_3.256996_SRR7174543, whole genome shotgun sequence
CTCGGAGATCTTCAGGGGAGCGCCGTTCATGAAGTCGTCCTGAAGATCCTTCAGGCAAAT
CTCCAAGTGCAGCTCACCAGCGCCGGCCACGATGTGCTCACCGGACTCCTCAATGGAGCA
CACGACGAGCGGGTCGGACTTGGCGAGGCGCTTCAGACCCTCCACAAGCTTGGGCAGGTC
GGACGGGTTCTTCGCCTCGACGGCCACACGCACGACGGGGGACACGGAGTACTTCATATC
GCGGAGAGGGTGGGGGGTCTCGCCATCGTCGGTGATGGTGGCAGACTTAATGATGTACTT
GTCTACACCAACAAGACCCACGACGTTACCGCAAGGCATGTCCTCGACGGCCTCCTGGTA
GCGACCCATCATCAGCACAGCACGCTGCACGGGCTTGTCCTCGTGCAGGTCCTGCTTCTT
GCCGTAGATGTAGTTGTTACCCATGATACGGACCTTCTGGCCGCTGCGCACCGTACCGGA
GAAGATACGGCCGAACGCAAAGAAGCGCCCGCGATCGGCGGTCGGCACCATCTTGCTGAT
GTACAGCATCAGGGGAGCCTTGGCATCGCAGTTCTTGATACCCATGAAGTACTTGTCGGT
CTCCACGGCCTCGCCAGAGTACAGCATGTCCGCGCGGTACTGCTGCGCCTTCTTGGGGGA
GGGGAGGTGCGCCACGATCATCTGAAGCAGCGTCTCCGCGGCGGGCAGGAACTTCATCAT
GATGGTCTTGAGGAGCTTCTTGGGCACCTGCTCGCGCTCCTCGGCCGTGAGCACGATGTT
GAGGGACTTGAGCATCTTCTCCACCTTCTCCTTCTTCTCGTTCATGACGGCGTCGAAGAT
CTGGTACACGGGGTCCAGGCAGAACTGGCAGAAGGCGCGGCGCACGCGCTCGCCATCGGC
GTTGGTATCCTGCTTGATCCACTTCTTGTTCTTCGCATCGAAGAAGTTGTCGCCCCACAG
GCGCTCGCGCATCTTCAGCTCATCCACGCCGAACTTCGCCGCGTACATGTTCGCGAAGCG
GGTCAGCGAGAAGGCCCAGGCCTGGAGGCCGGAGCCGATCGCCACCGTGCCCTTATCGGG
GGACACCTGCAGGTCGCCCATGCTGGGGTCGTTGTACGTCGCAATCACGACGTTCACGTT
CTGCAGCGTCTTCACGAAACCCTGGTACGCCTCCTCGGGGTCCAGCTGGAGCTCAAGGAT
AGCGCGGTCGACCTTGTTGATGAAGACGACGGGGCGAATGCGCTCCGTCAGCGCCTGGCG
CAGCACCGTCTCGGTCTGCACGCACACGCCCTCGACGCAGTCTACCACAACCAGCGCGCC
ATCCGTCACACGGAGGGCGGCAGTCACCTCGGAACTGAAGTCAACGTGCCCGGGGGAATC
AATCAGATTGATCAGAAAGCCGCGCTTGTCGTCATCAAGATCCTTGATCATCTCCTTGGG
CACGTGGTAATGCATGGAGATGGCGGTCGACTTGATCGTAATACCGCGGGCAATCTCATC
CGCGCGCGTATCCATCAGACGCTTGTCGCCTGCCTCCTCCATCTTAATAATACCGGCAGC
GCCGACAAGGGAGTCAGACAGGGTGGACTTGCCGTGGTCGACGTGCGCAATGACGGACAT
GTTACGGATTTGCTGCGGGTCGTCCATCAGAGCGCGGAGCTCGTCAACGGTGAAGTTAAC
CATCTTGGGGAAAGTGAAAAGAAAGTGATATTATCTTTTAAGCACGCAACCAGAGGTAAT
AAGAAATACAGGGGGGGGAGTGAGAGAGAGAGAGAGACAGAGGGGGGAAAAGAGGAAGGA
AAAGAAAATGCAAATGGCAAGTAGACGGAGAGGAATGAACAGGGAAGTAAAGAGAAAAGC
GAGGCAGCAGTAGTGAAGGTGAGGAGGGAGCGATGGACAATCGCGACAGCACGTGCGCTT
GCTTGTTTGCCTTCTTGGTTCACGTTTATTAAATTGACAGGGTTAATACTTAATCAGGGT
CCTGGATATTGGCCTGCTCAGGTCAATCTTTTAAACAAAGTGAGAAGAAAAACACCTGTT
ATGAATTATGACTTTTAAATGAAATTATTTTTTTTATTGAAATTGAATTTAAAAAAAAAA
GAATGAAAAAATGAAAAAAAATTAAAGACTTTCTTTTTGGGGGAACGGTTAAGGGGGGGG
GTCATACTCAAAAGCTTATAGCTTATCCATGAAGCTGTCCAGCGGCGGGATATCGGGCTT
CAGGCCCTTGCGCAGACGGACGGCCAGCACAGTCGTGTTGGCCTGGCTCTTGGGCTCCAG
CGGGTTGCCGGGGTACTCCTGCCAGTGGTCGAACACGCACTGGGGGAAGGCCTGGCCGCC
GGTTCCGGCGCGGAGATCGGCGGTGAAGCCGAAGGACTCCGCGACGGGCAGGTACGCGCG
CACGTTGTAGATGGGCGTGCCGGGGCGGTTCTCCTCGCCGATGATGACACCACGGCGGCG
GGTCAGCACGCCGTAGATACCACCCATGGCGTGCTCCACGGTCTGGATGTCCACGATGAA
CATGGGCTCCATCAGGCGGGGCTCCGCCGTCAGGCAGCACGCGTAGTACACACGGCGGGC
CGTCGGGATGATCTGGCCGCCACCACGATGGATCGCATCGGCGTGCATCGTCACATCCTC
CACGTTCACGCGCACACCACGCATGTTCTCATCGCACAGCACACCCTCGCGGGTCGCCCA
CTGCCACGCCGCAACGAAGGAGTCCTTCATCTCACCCATGTTCTGCACACCCTTCGTCAC
ATCCACAACCACGTTCGGGCCGCGGTTGTCCGG
>DWLJ01237115.1 TPA_asm: Autochton oryx NODE_237315_length_673_cov_1.484899_SRR7174543, whole genome shotgun sequence
TTCTATGTGGATTTGTTGGATATGTATATTCCTTATTTATAAGATTAGAACTTTCACTAA
TTGGTTGTGGTGTTTTATTTGGTGATTATCAATTTTATAATGTATTAATAACTTCTCATG
GATTGATTATGATTTTTGCCTTTATTATGCCTGTAATGATGGGAGGTTTAGTTAACTATT
TTGTCCCTGTTATGGCTGGCTTTCCTGATATGGTATTTCCAAGATTAAACAATATGAGTT
TTTGGATGTATATGGGAGGTTTTGGATGTGTTGTTAGCGGTTTTTTGACTGAAGAAGGGA
TGGGTGTTGGTTGAACATTATATCCTACATTAATTTGTGTGGACTTTCATTCAAGTCTTG
CATGTGACTTCGCTATGTTTGCTGTACATTTATTAGGAGTATCTAGCATTTTAAACTCGA
TTAATTTTTTAGGTACCATTTTTTGTTGCAGAAGAAAATTCTTTAGTTTTTTATCTTGAT
CTTTATTTATTTGAGGTTCTTTGATTACAGCTTTACTTCTTATTGTTACTTTGCCTGTAC
TTGCTGGTGGTGTGACGCTTGTTTTATGTGATAGAAATTTTAATACATCATTTTATGATG
TTGTTGGAGGTGGTGATTTAATTTTGTTCCAACATTTGTTTTGATTTTTTGGTCATCCTG
AAGTTTATGTTAT
>DWLJ01398032.1 TPA_asm: Autochton oryx NODE_399077_length_323_cov_1.040650_SRR7174543, whole genome shotgun sequence
GTTCTTTGATAACTGCATTACTATTGATTATTACTCTTCCTGTTCTTGCGGGTGGAGTTA
CTCTTGTGCTTTGTGATAGAAATTTTAATACTTCATTTTATGATGTTGTAGGTGGTGGTG
ATTTATTATTATTTCAACACTTATTTTGATTTTTTGGTCATCCAGAAGTTTATATTATTA
TTATTCCTATATTTGGGCTTATCTCTACTATGGTTGAAGTTTTAGGGTTTAGATGTGTTT
TTAGTTCTGTTGCTATGATCTATTCTATGATTTTAATTGCCCTACTAGGCTTTTTTGTTT
GGGCGCATCACATGTTTGTTGTT
>DWLM01175591.1 TPA_asm: Azonax typhaon NODE_175773_length_409_cov_2.111446_SRR9330385, whole genome shotgun sequence
TTGCCATTCAGGGGATAGAGTATTATGAAGCAAAATTTTCATTAAAGGAGATGGGAGAGC
ATTTGATATATTCATCCAACTTTTATATGATGACAGGTTTTCACTGTGTTCATGTTATAG
TTGGTATTATTTTTTTAGTTGTTTGTTGGTTTAGAGCAAAAAAGGCTCATTTTACACCTA
AGCATCATTTATGTTTTGAGTTTGCTGCATGGTATTGGCATTTTGTTGATGTAGTATGGA
TTTTGTTATTTGTCTTCTTATATTGGCTAAGTATATAAAATTTTGAGAAAAATATTAGGA
ATAGATCCAGGTATAAGGAGTACAGGTTGGAGTGTAATAACTTCAGAAGAAAAAAATCAT
AACATTAGGCTGATAGGAAATGGTTCTATTTCGATAGATAGTAGGCTTG
>DWLQ01001849.1 TPA_asm: Ornithoptera richmondia isolate 1938 NODE_1891_length_6925_cov_23.685164_SRR8954528, whole genome shotgun sequence
ATAAAGAACTATTCATATTAAATTTTAATATTATTAGATTTAAAATTTATTTTAATAAAT
AATTTATTACAAAAATCATATAATAAAATTATAAATTTAGAACGAATAATTTTAATTAAA
TTACTTTTAATTTGAATATATTTAAATACATAATTATTCGTATTACATATAATATGAATT
CTATATAAACTTAAATACATATTTTTTTTTAATAGAAAGTTAGGAATAGTTTTATATAAT
TTATAAGATTTTTTATAAGTAATTTTATTACTTATAGAATTTCTTACAGTATTATGTATA
TATTTAATCATTTTTCTTATATTCTTTTTTATTTTTATAAGAATTAAAATTAATAAATCC
TAAATATCTATAATATTTTAATAAATTTTTTAATACTTTTTGTTTTTTAAAATTAGATTT
ATGTTCATAATAAGGTTTAATATTACCTATATTAAATACATAATTATTAGCTAGTTTAAT
AAATATAGAATTATATATATTTAAAATCATATTTAATTTATATAATTAATTCTTTTGTTT
TATTAATTACTAAAGTAGGAATTTCTGAAGCAAATTCTAAAGGGATTTTATCATAAATAG
TAGAACAAAATCCATTTACTAATAAAGCAACTGCTAATTTTAAACACAATCCACGTTGCA
TTAAAAAATATAAATAAAGTTCATCTACTTTAGAAATAAATGCTTCTTGTTGTATATTAC
TAGTATAATTATAAATTTTACTATAAGGTAAGGTTACTGTTAATGAATTATTTCCTAATA
ATAAAGAATCACATTCTGTTTTATTTATACTTCCATAAGAAGCTTTCTTAATTTCTACTA
ACCCTCTATAAATATTCATAGAATTATTTAAAGAAATACTTTTAGATAAAATTCTACTAG
TACTAAAATTACCTATATGTAAAAATTTACCTCCGGTATCTGCAATTTGAAAATCAGATA
TAAATGAAATAGAACAAAATTCACCTTTAGAAAAATGTCCTTTTAAAATTGTAGATGGAT
ATTTCCACGTAATAGATGAACCTACTTCTACTTGTAACCATTCTAATAATGATTTATAAT
TACATATCCCTCTTTTTGTCGTAAAATTATATAAACCACCTTCACCAATAAAATTACCCT
TATACCAATTTTGAATAGTAGCATATTTAACATAACTATAAGATTTTAAAATTAATTCTA
CAATAGCTACATGTAATTGTGTTTCTTTATAAATAGGAGCCGTACAACCTTCTAAATAAA
ATACTTTAGAATTAGTACTAGCAATTAATAATGTACGTTCAAATTGTGCAAAATTTTCAG
TATTAGTTCTAAAATAAGTAGTTAAATTAAAATCACATGAAATATCTTTAGGTATATAAC
AAAAAGAACCTTCACTAAATACTATAGAATTTATAGCAGAAAAAAAATTATCTGTTATAG
GAACTACTGATCCTAAATATTTTAAAACTAAATATTTATATTTAGAAATACTTTCAAATA
ATGATAAAAATATAATTCCAAATTTTAATAAAAATGGTGTTATAGTTTTATAAATAGAAA
TACTATCAAAAATAATATCTATAGCAGTAGTTGTTATATTATTAACTTCATTTATGGATA
AATCTAATTTATTAAAAATATTATTCATTTGTAAAATATTATTCTGTATTGGAATAGAAT
AATAAATTAAAGTATCATATTGAATATCAGGACATTCAAAGAATACCCAATCAGGTATTT
TTAACATTGATAAATAATTTAAAGATACTTGTCTAAATTGTCTAATTTTTAAAGTTTCTT
TTAAAGCCTCACTAATAGATAAAATTAATCTATTATTAAGACCTCCTTTTAATATAAAAG
AATCTATATTACTTTTAAATCCATATTTATAATTTTTATTGATAGAAGTTTTTAAATTCA
TTTTTAAATTAAATTTTATTAAATATTAATATATTATTATATAAATCTATTAATTAATTA
AACTAACAAAGAGACTCGAACTCCCAACCTACTGATTACAAATCAGCAGCTCTGCCATTA
AGCTATGCTAGTTTAATTTTTTTCAATTTCTCGAATTATTAGTATAATTAAGCTAAGAAT
ATTACTATTTGTACACTTAGTTACCTATCTATTAATTATTCTAATTAATTTCTTACTCTA
ATTATTTATTAAGATAAGAATACATATCAAATTTTAATTCCTACTTATATGCTTTCAGTA
GTTATAATTTATTAAATATAGCTATCCAACAATACTTATATAATAATTGGTATACCATAG
ATTTATTTCTTTTGATCCTCTCGTACTAAAAAGAATTTTCTTTAGTATTCTAATCCTACA
TCGGATATGGACCGAACTGTCTCGCGACGTTCTGAACCCAGCTCACGTAACACTTTAATA
GGCGAACAGACTAACCCTTAAAACATACTACTGCTTTAGGACGTGATGAGCCGACATCGA
GGTGCCAAACCTTCCCGTCGATAAGAACTCTTAAGGAAGATAAGCCTGTTATCCCTAGAG
TAACTTTTATCCGTTAAGCGATATATTATTCACAAAATAATATCGGATCATTAAGACCGA
TTTTCATCCCTGTTTGATTAGTAAATCTAACAGTCAAGCTTTTTATTACTTTATTTATAA
AAAACCTTTGTACCCCTCCGTTACTTTTTAGGAGGGGACCGCCCCAGTCAAACTATCTTT
TTTATAAGTTCCGAAATCTAATTAATAGAAATTTCGTTAGAAAATAATAACTATAAGAGT
GGTTTTTCATAATCAAAAATATTTTTCCCACTTAACTACACAAATATTTATTATATTCAT
TTTAAAATAATAGTAAAGCTTCATAGGGTCTTTCTGTCCTGATGTAGGAAGTCCGCATCT
TCACAGACAATTCTATTTCACCAAGGCTCTTTTTAAGACAGCGTTCAAGTCGTTACATCA
TTCATGCGGGTCGGAACTTACCCGACAAGGAATTTCGCTACCTTAGGACCGTTATAGTTA
CAGCCGCCGTTAACTGTGGGTTATAAAAATGCTCTAAAATATATTCTTTTATTACATTTT
AAATTTGCCTAACAGCACTGGGCAGATGTCAGCCTCCATACATTTTTAATTAAATTTAGC
GGAGACTTGTGTTTTTGATAAACAGTCGCTTGAACCTCTTATTTATATTACCTTACAGGT
ACCCTTTCTCCCGAAGTTACAGGGTCATTTTGCCGAGTTCCTTAAAAAGAGTTATCTTGT
TCCCCTTAGTATAAAAACTACTAACAAACTATAGATAGTTTAAGTACGTGTTTATATAAT
AGTCTACAGTTTTAATATTTTACTATTTAAAATAAATAAATTATTGTATATTATATAAAG
TATAAGAATATTAACTTATTATCCATCAATTACATTAATAATCTCATTTTAGGCCACGAC
TAACCCTATATAATATTATTTTATATAGGAAACCTTTTGTAATTAGGGTATTGATTTATA
AAATCAATAAATACGTTACTCAAATCGACATTCTCACTTCTGTTACGTTCTTTATTTTTT
TTAAAATAAATTCATACTATTACAGAACGCTCTCCTACCGAGATATACTCTCTCATAGTT
TCGGCAATTATTTTAGTCCCATCCATTATCAGCATTAAATTACTCAAATAATAAGCTATT
ACGCACTTTTTAAAGGATAGCTGCTTCTAAGCTTACCTATTATCCGTTATAATAATGTAA
CACTTTTTATTTTAAATAATATTTAAGGGCCTTAACTTATGATCTGGGTTGTTTCCCTCT
TGACTTTAAAGATTACCCCTAAAGTCTGACTTATGTAATTATATTTAAAATAGTATTTTA
AGATTATAGTATTTATAAATTATAAATTTCTATAGAGCTTTACCCCTAGTTATAATTTAA
ATTAATAGCTGTGCCTAAACACATTTCGGAGAGAACCAGCTAACTCCGAATTCGATAAGT
ATTTCACTGCTAACCACATTTCATTCGATGATTTTGTAGCATCAACCGATTCAGTCTGCA
ATAATTTTTATAAATTATCATAACTTGAACATGGTTAATTCATTCGGTATCGGGTATATA
TTATAAGACTTATTTTGCTTTTTAAAGCTTGCTTTAACTTTGGATTCATATAATTTAACC
TAGCCTTATAATATAACTAGTCGATTCATTCTTCAACAGGCACTTAGTTAGATTCATTTT
AATCCTTCTAATGCTAATAGGCTTAAAATTTTAAATTCTTTTCAATGCCCTTTCGGGATT
CTTTTCATCTTTCCCTCACGGTACTAGTTCACTATTGATAACTTATTTTATATTAAATCT
TACAAGGTGATACTTGTTTTATTCATTAGGTATTATCCTAATTACTTAAAAAATTATTTT
ATTTAGATAAATATTTTTTAAATATTTATATTTTCTATTCGTTCACCACTACTTTGAAAA
TCGTTATTACTTTATTTTCCTTTGATTACTAAGATGATTCAGTTCATCAAGTATTAACTT
CTAGAAATTAACTAGATATTAAAGAGTTTATAACTCATTCGGAAATCTTTAATATATATC
TTTTAAATAGTAAATTAATTAAAGTTTTTCGTATACTATAGACGTCCTTCTTCGTTTATA
AGTTTCTAGATATCCATTTTAAGCCCTTTATAATTGAAAATTTATTTCTTTATAATAAAA
ATATACCTTATCAAATTTTAATAAAGTGAAAAACGGAATTGAACCGTTGACCTTCGGATT
ATGAACCCGATGAGCTACCAAACTACTCCATCTCACCTTTTAATTAATATAAATCTAAAG
GGAATTGAACCCCTACTTAAATAGGTCGTAACTATTCACTCTACCGTTTAAGTTATAGAT
TTATTAATAATAAGTAGATAGCTTAATGGTAGAGCATATGCTTTACACGCATATAGTTAC
TGGTTCAACTCCAGTTCTACTTATAAATAATTAGATCTATCGTCTAATTGAATAGGACAA
AAACCTTCTAAGTTTTTAATATAAGTTTAATTCTTATTAGATCTATTATGGAAATGGCGA
AATAGGTATACGCATTAGATTTAGAATCTAATAAATATAAATTTATGAGAGTTCAAGTCT
CTCTTTCCATATTAAATTTAATATCTCTTCAGACTGGACTCGAACCAGTGACTTATCAGT
TAACAGCCGATAGCTCTACCAACTGAGCTACTGAAGATTATTAATAATAAGGGAATATAA
CTCAGTTGGTAGAGTAAAACCTTTGCAAGGTTTTAGTCAGTGGTTCAATTCCACTTATTT
CCAAATATTATAAAGATGTTTAAAATTTTCAGGAAAAAATTATGAGTTTGATCCTAGCTC
AGAATAAACGCATGAAGAGTACTTAACACATGCAAATTGAATGATAATATCATAGTGTAC
GGGTGAGTAATATAAAAGAATTTAAATTTAGATAGAACTTAATATTCTATAGGCGCAAAT
TATATAAATTATAGTGCTTTTAAAATTTATAAATGTCTATAAATAAGCTTTTATCTGATT
AGCTAATAAATAAACTAAAATATTATTTAGGCGAAGATCAGTAGCTGGCCTGAGAGGGTG
ACCAGCCACTTTAGGACTGAGATATGGCCTAAACCTTTAAGGAGGGCAGCAGTGGGGAAT
ATTTTGCAATGAGCGCAAGCTTGACAGAGTCACTCTTCGTGAAGGAAGAAGGTTTTTTTA
AATTGTAAACTTCTTTTACCAAATACTGAACAATGACAGTTTGGGATAAAAAGCATCGGC
AAACTTCGTGCCAGCAGCCGCGGTAATACGAGGGATGCTAGCGTTATTCGGAATGATTGG
GCGTAAAGCGTTTGTAGAAGGCTTTATTAATCTTAATAAAATTTTTAACTTAAATTTAAA
TAAAACATTAAGAAATTATTAAGCTAGAGAATATTTGAAGTAATACGAAATTTTTGAGGA
GTAGTATAATATGTAGATACAAAAAGTACGTCTATATGCGAAAGCTTATTACTAGAATCT
ATCTGACTTTGAGAAACGAAAGCTAAGGTAGCAAATGGGATTAGAGACCCCAGTAGTCTT
AGCTGTAAACGATGAAAACTATTTAATAATTTTATATAATAAAATTATTATATAAACTAA
CGTTAAAGTTTTCCGCCTGGGGAGTACGTTCGCAAGAATTAAACTCAAAGGAATTGACGG
GGGTTCATATAAGCGATGGAGCATGTGATTTAATTCGATGTAACACGAAAAACCTTACCA
AAATTTGACATAAAAAATATTTTTATTTTTTACAAGTGGTGCATGGCTGTCGTCAGCTCG
TGCTGTGAAGTGTTGGGTTAAGTCCCGCAACGAGCGTAATCCTTATATTATACAATTTTA
ATATACTGCTAATTATATAATAATTATATAAATAAGAGGAAGGTGAGGAAGACGTCAAGT
CCTCATGCCCTATATATTTTGGGCTATGCACGTGCTACATTGAAAAATACAATAAGATTT
TTAAATTATTTTAACTGTAAAGTTTTAAAATAAGCTTTAAAATTTTTCTAAGTACGGATT
TTAAATTGAAATATTTAAATAAAGTAGGAATCGCTAGTAATCACCAGTCAGATATATGGT
GGTGAATAATTTATTGAACCCTGTACACACCGCCCGTCGCACCATGGGAATTTATAATTT
TTAAAATAATTGATAAATTATTAAAAATTTATAGGTGACTGGGGTGAAGTCGTAACAAGG
TAGCTGTACTGGAAGGTGTGGCTGGAACTATTTAATAATAAATATAATTTTAAGATTACG
ATATTATTTTAATTATAAGAAACACTTATTAAGTTAAATTATAAAATGGTGACAATACTC
TAATTATTTTATTAGGGAAAAATAACAGGATGTCGTATTTGACCGAGCTTTTAGCTCAGT
GGCAGAGCACTCCCCTGATAAGGGA
>DWLQ01004552.1 TPA_asm: Ornithoptera richmondia isolate 1938 NODE_4615_length_4768_cov_35.899382_SRR8954528, whole genome shotgun sequence
TTGAAGATGGGCTTTACATTGGTTAATTGATAATGATCCTAGAAAAAAACATATAGGCAT
CCATACAAAGAATATTGTTATAAGAACGGCGCAAAATTAGCTACATGCCTTGCAATATGT
ATATTTTCCACAGCTGTTGATGGATGCTTCGATAAGGAGGTAGTTCTTCTCGGTACAAAT
CGAGTTTACATGCTCAGCCGCCAAATACAAGTTTGATTACAGCTCCCAAGCACACATTGT
TTTAATTTCTTCGATATGGAAGCGCCGGTTGCCCGGGTATCCAATCCGGTGCTCCACTCA
AGGCATAGAGACTCAGCCTGTGTTCAACCTTGGACCAGAATCAATATGGCGAGAAGGGAA
GTGTGTTTCCATAGCACAATGATAAGAGGTTCCATGCTAGCGTATTTCATTCTATGTGAA
TTCTTTATTTTTTGCTAATTTGTGCAGAGGGTTACTATACTTTAATTTGGGTCCAGCATC
AAATATTCTCTCAAACTGTAATCATAAGACTCTAGGTCTGTATTATCTTTGGTTTGCCCT
TATTTTCGGTATTTTTGGAACTGCTTGTTCAATCATCATCCGTCTTGAATTATATTCTTC
AGGGTTAAGGACAATAGCTCCCGAAAACCAGAACTTCTATAATTTAAGTTTTACATTACA
TGGATTATTAATGATCTTTTTTAATGTACAACCTGCTTTATTTGGAGGTTTTGGTAATTA
CTTCGTACCTGTTCTTAACGCTGCCCCAGAAGTAGCTTTTCCACGTCTTAATAGTATATC
ATTACTCTTAATGCCTGTCTCATATGGGTGCCTATTGCTTTCTACTGCCTCAGAATTTGG
AGGAGGCCCTGGTTGGACACTATATCCACCATTAAGTACCTCACTAATGTCTCTTAGCCC
ATTGGCAGTAGATGTTATAGTTATTGGACTTGTCTTATCAGGTCTATCTAGTTTCTTATC
TTCAATAAATTTCTTAACTACAATATTTCATCTTCGTTCCAAAGGTTTTACCCTTGGTAT
CATGCCATTTAATTCATGGGCTATTATACTAACTTCAATTATGCTCATATCTACACTACC
TGTGCTCTCAGGAGCTTTATTCATGCTAGTATCAGATTTACATTTTAATACACTTTTCTA
TGATCCTGTTTTTTCAGGTGATCCCGTATTCTATCAACATCTATTCTGGTTCTTTGGACA
CCCAGAAGTGTATATTTTAATCATCCCTGGTTTTGCTATTATAAGTCAAGTAATCTCAAC
CACATATAATAAAATTATCTTCGGAAATCAATCTATGATTTTGGCTATGGGTTGTATTTC
TGTACTTGGTAGCATTGTATGGGCACATCATATGATGACTGTTGGTCTTGAAGCAGACAC
AAGAGCTTATTTCACAGCAGTTACAATATTAATTTCATTACCGACAGGGACTAAAGTATT
TAATTGGATTTCAACTTACATGGGAAGCATGTTCGGATTATCTATGAGTTCATCACTATT
TGCACTCTGCTTTATATTTACATTTACTTTAGGCGGTACTACTGGTGTAGTACTAGGTAA
TGCTGCTGTAGATATTGCTCTGCATGACACTTATTACGTAATCGCACATTTCCACTTCGT
TCTATCATTAGGAGCTATCATTGCTTTAATGTCCGGTCTTTGCTATTTCCAAGACACTTT
CTTAGGCCGTTCATTCTGCCTAAATTCAGTATTAATGTTATTCTGCTTACTTTTTATATC
AGGTATCTTAATTACATTTATCCCAATGCACTTCCTTGGGTTTGGTGTAATGCCTAGAAG
GATTCCAGATTACCCTGACAATTTAAATACATGGAATTACTTGTGCTCACTAGGCTCAGG
TATGTGTGTTTTTGGTACTGTATTACTATAAAAGGGCTAAAACCAACAGCGAAACGAATG
CAAGGCTGCGATGAGTCGACATGGAGGTGCCAATAGAATCCAAGGATTCGAGCTCCAGGA
ATTCTATAACCTGTTATCCCCGGCGAACCTTCTTACCGTTCCAGTGAGTATTAAATTAAA
GGTTCAGCTACAAGTTCACCGTCAACTACCATGTTACGACTTCGCACCGACTGTCTAAAC
TTATTAAAAGACGCTTACTTCCCGGCTAAACTTCCCGTTACTATAGTGTTCACAATCGGA
CTCCAGGCGTTAACCTGTAGAGTTGAGATGGAAACAGCCGGACGGGATTGAGCATGCCCT
ATATTGGTATATTATCTCGTCTTATAATAAGTAAAAAAGTTTGGCATCTCGTAGTGTTGT
GCTTGTAAAATCCGAAAAACTTCCTTCCACTACCAAAATATTTCCAACTGTTCCAAAATT
CCAGGGTTGTTCGCTAAATCTAATGTATCCAGGACAGGAAATTAGATCACATGCTTTCTA
GTTACTGGAGCCTTGGCTTATTTAAAGGAAGGGTTCTTCGATATTATTACCGTACAAGCC
CTTAGCAAGACATGAGATGGAGCTGGCATGTCTTAGTATATTCTTCCGCAATAATGGTTA
AAAGAAGATAAAGAATTCGACACTTTCCACGCTATTGGATTCACCGTCCAGGACTGCCTG
GCGCTTAGTAACGATTTCTACTTCCAGCAGCCAAAAATAATATAATTTTAACACCAGGCA
TGCAATACCGAACAGACACGAACGCTTTTAACGCCTGGCATGGATGGATAACACTCGGCT
CTTCCAAAGTTTGACCGCTGTCGCTGGGACTGTATGGATAGACTCTTCCATCTTGTTCTC
CAAGCCTTCAGCTAATATTTTACCTTTTTAACCAGCCTGGGATCTATAAAGTAAAGTGTG
GACCGGACCTTGGCATCTTGAAATATTCTTGGAAGATTCGTAGTTAGTGGTTAAAGGTCA
ATCAAACATGAATATGGACGGTTCTCTATGAAATCTATTTGGAAGAATCAAAATGGCGAG
AAGGGAAGTGTGTTTCAAATATTTATATTCTTTGCCTGGAGGTTACGTCCATACAGTTTC
AAGCAAAGGGAATGTTAGAAGCAAATACTAGCGGTGGAACACACTGTTTCATTCGATTGT
AAACGCTAAACCTTACCATTCTATACATTTTGTACCTCACGAGTCGCTCAGGAAGGTTTC
ATCCTAAAAAGAAACAATGTAATATATCGAAAACCATACATGAGATCGCGTACTCAGGAC
CGAAACAAGCCGTGAGGAAACTATATTACAGGAACTCGTCAGGCCCAATGCAATTATATT
TTGATTATGCAGAGACAAGGCGGGAAAATTCTGTCATGGAACCTCATGCTCCATCGTCCA
TCCAAATAGTATTCTTTTAACCATCTCTCTGGAAGCGTCTGTAAGGTTACAACACAAGAC
ACTGATAACTTTGATGAAGAGGTCAAGCCATTGGCATTTGCCCGGCACCTTGGTTTTGTA
TAGGTAAGTTGGCCTGGCATCTGTTTCTTTCCTAACTTTTTATAATTACTATAGATAACA
GACTCCTCGATGACCGGTCATTCGGAATCTCATCACCAAGGATAGCTGAAACTAGCATCT
TATCATTACTCCAGTCAGCATAGTTGATATGAAGGGGCTAATACTTTCATTTTGCAGGAG
CAAACCGTATATCGATGTCTCTATATTGGTAATATGGAAACGGAAGATAGGGAACAAACT
GCCTCAAGACGCTCTAAACCCAGCTCACGCATCGCTTCTAACGGTGAACTCTCATTCCAG
TGGAACCTTGTTCAGTTCATATAATTCTATAGCTTCGGTGAGTTCGCATGGTTACGAGAT
CTACTTTTATCTGGTAAACGGCGGCTGTAACGTTAACGGTCCTAAGGTAGCAAAATTCCT
TGTCGGGTAAGCTCCGTCCTGCATGAACGGTGTCACGACTTCCCCAATGTCGCTAGTGTG
AGACTCTTTATAAATAGAATTATCCATGAATATGTGGAACGCTACGGCCCGACGGTAAGA
CCCTGAGCACCTTTACTTCCCTTAATCCTAAAATAGATTCTTATTCTGAATATAATACAA
ATTGTATAAAGAGCCATAGTAATTCTACAAAATGCCAGTATAGTAGAGTAAAATACTCTA
GTTGAGGTTGTACCTGTACAGAAAGACCAAGTGATGTATGGGCCCACTGTGAATTTTCAA
TAAAACTAGTAGGTAAACTCCAGAAAGTTAGAAAAAGTAATACGATTCCGACAACTACAT
GGCTAAAATGCAGCCCAGTTAAAGTGAATAAAACACATCCATAAATAGAATCATTAATGC
AAAATTCCAACATTAGGAATTCTGATGTTTGTAGAGAACTAAAAGTTTCTGCAATATTGA
AAGTAATTAAAGCAGAGCTCGAGTACAAGAAACAAATGGATTTTTCTCGAAGACATTGAG
CATATCCAGTTAGCACCGAAGCAGCAGAAAGAAGTAGGGTGATTGTAAGTATTAATGCTC
GAGTTGATGGTGTTATTAAACCTTCTAAAAATGTAGTCCATGTAAAGTGAAATCCACCCC
AAAAATAAGCGACAAATAACAAAGCTTCTGATAGCATGATTCCTAGACAACAGGAGGAGA
TAGATGATGAGATAGATTGGAAACTTTCTCTCAATGAATAAAGAAACATTAGAAACAGCA
CTATATTACAGGAAAATAATAAACCAACAGAGAAAAATCGTAGAGTAGATGCAAATAGAA
CGCATATGTTTGGATATGTTTGAAGATGGGCTTTACATTGGTTAATTGATAATGATCCTA
GAAAAAAACATATAGGCATCCATACAAA
>DWLQ01034083.1 TPA_asm: Ornithoptera richmondia isolate 1938 NODE_34392_length_2173_cov_36.224714_SRR8954528, whole genome shotgun sequence
TTTGTATGGATGCCTATATGTTTTTTTCTAGGATCATTATCAATTAACCAATGTAAAGCC
CATCTTCAAACATATCCTTGTCCAATAAATATAAATTTCTTATGGAACTTTGGTTTTCTA
ATTGCCATGACTTTTATGATACAAATTGTAACAGGTGTTTTACTTGCTTCAAACTATACA
CCTGATATTAATCTAGCTTTCTATAGTGTTCAATATATTGTTCGCGAAGTAGGAAGTGGG
TGGTACTTCCGTTATATGCATGCCACTGGTGCTTCCTTCGTGTTTGCTTTAACATATCTT
CATATAATGAGGGCTCTAGCAGGTGGTTCCTGTTTTTATCTTCCAGTAACATGGACATCT
GGATTAGTACTATTTTTTGCATCCATAATAACAGCTTTCTTAGGTTATGTACTACCTTGG
GGACAGATGAGTTTCTGGGGGGCAACAGTAATCACAAATCTTTTATCTCCAATACCTGGT
TTAGTTTCATGGATTTGTGGTGGTTACTATGTATCTAATCCAACACTAAAAAGATTCTTT
GTTATCCATTTTGTTCTTCCTTTCATTTGCCTCTGTTTTGTATTCCTACATATTTTTTAT
CTACATCTACAAGGTAGTAACAATCCTTTAGGGTATGATACATCACTTAAAGTACCCTTT
TTTCCAAATATATTAAGTTTAGATTTTAAAGGATTTAACAATATCTGTGTTATCTTTTTC
TTACAAACTTTCTTTGGATTATTAACATTGTCTCACCCAGATAATTCTTGTGAAGTGGAT
CGATTTGTAACTCCACTACAGATTGTACCAGAGTGGTATTTTCTTCCCTTCTATGCAATG
TTAAAGGCTATCCCAAATAAAAATGCTGGTTTTATTATCTTAATTGCATCTATTCAATGT
CTGTTCCTTTTTGGAGAGATTAGAGCTTTCACAACCTTAATCTTGATTAAACTATCCTTT
GGTTCAAGAGAATTCTCTACCTGGAACAGTTGGTTTAAATATTCTTTTTATAGTTTGCTT
TGGATTGGTGCACAATTACCTCAAGAAACATTTATCTGCTATGGACGTATCTTTATTATA
AATTATTTCATATTCGCTCTTGTATTAATGGGACTAATGGGTATCGTGACGAGCGGTGTG
TACAAGGCAACAATTTACGCCAGCGTAACGTTTATAATGTTAATAAAACTATGGTTAAAA
GAATATTATAAAACTACGGATGTGTGGGAGCCTTTTTAACGCCTTGTCTGGTATAGCAAC
AAAAATGTTTAAACCACGATTCATAGAGACAACTTGCGGCATCTCTCTCGATTTCCAGAT
GTTGAGTTACCAAGAGGATTCTCTCCACACTTTACTTTTCTTTCAGATAGCGGTTAACCT
TTCCTTTTCCTTACGTACTCCAGCTATGATTACAACATACAGTATATCTGTATTTAGTCC
TCGAAGAAGACTTTTGGAAAGTTGAAACAGGACAAGCTTTGTTTTTTAGAGTATTCTTTT
AACCATAGTTTGAGGGTGATTGCAAGGCTGCGAGAAGTTGAAAAGGCTGAGCATTGTGTG
GAACAATTTAGTCCGTAAGGTTATAAACATGCGATGACCTTATTTACTTACATAAAGGAT
CCAAGACCTTGAAAATATAGTGATATTCGAAAGTAATACTAGTTTTGGAAATCTAGTGTT
TACTAAAGAAACTTTGTTTAAAGTTGATAAATTTGCTAGGCTAGAGTTTAGAATTAAGAA
TATTATTGTAATAGTTAGGCTAACAGACATAACCAATAATGATGATATTGAAATTGGGGA
TGTTGAAAGAATCAAAGTTGTAGGCACATTCAAAAGGACTCCTAATGCTCCTTTTGTTAT
TAAAGTAGGATTATTATGTGGGAAACTCCATATAGGAGCATTGTACGGACGTAACCTCCA
AGCAAAGAATATAAATATTTGAGCTGTGACGCTATCATTGTATGTATTTTCTTATAAGAC
AATACCCAGCCAACACCATCCAGTTTGCTTGGGACATTCGGACATATAGGAGCCGAGAGA
TGTGTTACCTTTTATAAACTGCAACTATTTTGAGGAAAAGGATTTCACGGTCAACCCAAT
ATTCTTTGTATGGATGCCTATATGTTTTTTTCTAGGATCATTATCAATTAACCAATGTAA
AGCCCATCTTCAA
>DWME01068353.1 TPA_asm: Parelbella ahira ahira NODE_68401_length_243_cov_0.885542_SRR9330700, whole genome shotgun sequence
GTGTGGAGCTTGCGGCTTAATTTGACTCAACGCGGGAAAACTTACCAGGGCCGGACAAAA
GTAGGATTGACAGGTCTGAAGTTCTTTCATGATTTTTTGGTTAGTGGTGCATGGCCGTTC
TTAGTTGGTGGAGTGATTTGTCAGGTTAATTCCGGTAACGAACGAGACTTTGGCCTGCTA
ATTGACGCCTTTGCCGTGGCAAAGCTCTGTCACTTAGAGGGACTTTGTAATTTCAACGCA
AGG
>DWME01073236.1 TPA_asm: Parelbella ahira ahira NODE_73304_length_230_cov_0.960784_SRR9330700, whole genome shotgun sequence
TAGCGTATATTAAAGTTGTTGCAGTTAAAAAGCTCGTAGTTGGACTTCTGCTAAAGATAA
CCGGTCTGCTTTTAAAGTGGTATCTTGGTGTGCCTTTAGCATCATTCTAGAAAACGTTTC
TGCACTTTACTGTGCGGTACGGTATTTAGAACTTTTACTTTGAGAAAATTAGAGTGTTTC
AAGCAGGCTGACGTCTTGAATACTGCAGCATGGAATAATAAAATAGAATC
>DWMG01090931.1 TPA_asm: Microceris merops NODE_90966_length_738_cov_1.114977_SRR9330698, whole genome shotgun sequence
ACGCTAAACCTTACCATTCATATTTTTTACCTCACGAGTCGCTCAGGAAGGTTTCATCCT
AAAAGTAAAATATATCGAAAACCATACATGAGATCGCGTACTCAGGACCGAAACAAGCCG
TGAGGAAACTATATTACAGGAACTCGTCAGGCCCAACACCGTATGTGTAATTAAATATTG
CAGAGACAAGGCGGTAAAATTCTGTCATGGAACCTCATGCTCCATCGTCCATCCAAATAG
TTTCTTTTAATCATTACTCTGGAAGCGTCTGTAAGGTTACAACACAAGACACTGATAACT
TTGATGAAGAGGTCAAGCCATTGGCATTTGCCCGGCACCTTGGGTGTATGGCATAGGTAA
GTTGGCCTGGCATCTGTTTCTTTCCGAACTTTATATTTACTATAGAATTACACTCCTCGA
TGACCGGTCATTCGGAATCTCATCACCAAGGATAGCTGAAACTAGCATCTTATCATTACT
CCAGTCAGCATAGTTGATACGAAGGAGCTAATACTTCTATTTTGCAGGAGCAAACCGTAT
ATCGATGTCTCTATATTTAACTCATGGGAAAACGGAAGATAGGGAACAAACTGCCTCAAG
ACGCTCTAAACCCAGCTCACGCATCGCTTCTAACGGTGAACTCTCATTCCAGTGGAACCT
TGTTCAGTTCATATAATTTAAAAACAGCTTCGGTGAGTTCGCATGGTTACGAGATCTATA
TTTTATTTGGTAAACGGC
>DWMU01329030.1 TPA_asm: Papilio zelicaon isolate Pap.01-01a NODE_329103_length_265_cov_1.489362_SRR8954529, whole genome shotgun sequence
CTCGTAGTTGGATTTCTGGTTTGAGCGTCCGGTCCTTCCCCTCTGGGGATGTGTTACTAA
GGATGTTTGAGCCATTTTTTGTGAGGATGTTCTTCTGCCATTAAGTTGGTGGTTGAATAG
ACTTGCATCTTTTACTGTGAAAAAATTAGAGTGTTTAAAGCAGGCGTTTGCTCATTGAAT
ACATTAGCATGGAATAATAAGATACGACTTTGGTGGTCTATTTTGTTGGTTTGCACACCA
GGGTAATGATTAATAGGGACAGTTG
>DWNA01022746.1 TPA_asm: Heliconius besckei isolate 110-111 NODE_22748_length_3216_cov_1.692133_SRR8883889, whole genome shotgun sequence
GCATCTCGTAGTGTTGTGCTTGTAAAATCCGAAAAACTACCTTCCACTACCAAAATATTT
CCAACTGTTCCAAAATTCCAGGGTTGTTCGCTAAATCTAATGTATCCAGGACAGGAAATT
AGATCACATGCTTTCTAGTTACTGTAGCCTTGGCTTATTTAAAGGAAGGGTTCTTCGATA
TTATTACCGTACAAGCCCTTAGCAAGACATGAGATGGAGCTGGCATGTCTTAGTATATTC
TTCCGCAATAATGGTTAAAAGAAGATAAAGAATTCGACACTTTCCACGCTATTGGATTCA
CCGTCCAGGACTGCCTGGCGCTTAGTAACGATTTCTACTTCCAGCAGCCAAAAATAATAT
AATTTTAACACCAGGCATGCAATACCGAACAGACACGAACGCTTTTAACGCCTGGCATGG
ATGGATAACACTCGGCTCTTCCAAAGTTTGACCGCTGTCGCTGGGACTGTATGGATAGAC
TCTTCCATCTTGTTCTCCAAGCCTTCAGCTAATATTTTACCTTTTTAACCAGCCTGGGAT
CTATAAAGTAAAGTGTGGACCGGACCTTGGCATCTTGAAATATTCTTGGAAGATTCGTAG
TTAGTGGTTAAAGGTCAATCAAACATGAATATGGACGGTTCTCTATGAAATCTATTTGGA
AGAATCAAAATGGCGAGAAGGGAAGTGTGTTTCAAATATTTATATTCTTTGCCTGGAGGT
TACGTCCATACAGTTTCAAGCAAAGGGAATGTTAGAAGCAAATACTAGCGGTGGAACACA
CTGTTTCATTCGATTGTAAACGCTAAACCTTACCATTCTATACATTTTGTACCTCACGAG
TCGCTCAGGAAGGTTTCATCCTAAAAAGAAACAATGTAATATATCGAAAACCATACATGA
GATCGCGTACTCAGGACCGAAACAAGCCGTGAGGAAACTATATTACAGGAACTCGTCAGG
CCCAATGCAATTATATTTTGATTATGCAGAGACAAGGCGGGAAAATTCTGTCATGGAACC
TCATGCTCCATCGTCCATCCAAATAGTATTCTTTTAACCATCTCTCTGGAAGCGTCTGTA
AGGTTACAACACAAGACACTGATAACTTTGATGAAGAGGTCAAGCCATTGGCATTTGCCC
GGCACCTTGGTTTTGTATAGGTAAGTTGGCCTGGCATCTGTTTCTTTCCTAACTTTTTAT
AATTACTATAGATAACAGACTCCTCGATGACCGGTCATTCGGAATCTCATCACCAAGGAT
AGCTGAAACTAGCATCTTATCATTACTCCAGTCAGCATAGTTGATATGAAGGGGCTAATA
CTTTCATTTTGCAGGAGCAAACCGTATATCGATGTCTCTATATTGGTAATATGGAAACGG
AAGATAGGGAACAAACTGCCTCAAGACGCTCTAAACCCAGCTCACGCATCGCTTCTAACG
GTGAACTCTCATTCCAGTGGAACCTTGTTCAGTTCATATAATTCTATAGCTTCGGTGAGT
TCGCATGGTTACGAGATCTACTTTTATCTGGTAAACGGCGGCTGTAACGTTAACGGTCCT
AAGGTAGCAAAATTCCTTGTCGGGTAAGCTCCGTCCTGCATGAACGGTGTCACGACTTCC
CCAATGTCGCTAGTGTGAGACTCTTTATAAATAGAATTATCCATGAATATGTGGAACGCT
ACGGCCCGACGGTAAGACCCTGAGCACCTTTACTTCCCTTAATCCTAAAATAGATTCTTA
TTCTGAATATAATACAAATTGTATAAAGAGCCATAGTAATTCTACAAAATGCCAGTATAG
TAGAGTAAAATACTCTAGTTGAGGTTGTACCTGTACAGAAAGACCAAGTGATGTATGGGC
CCACTGTGAATTTTCAATAAAACTAGTAGGTAAACTCCAGAAAGTTAGAAAAAGTAATAC
GATTCCGACAACTACATGGCTAAAATGCAGCCCAGTTAAAGTGAATAAAACACATCCATA
AATAGAATCATTAATGCAAAATTCCAACATTAGGAATTCTGATGTTTGTAGAGAACTAAA
AGTTTCTGCAATATTGAAAGTAATTAAAGCAGAGCTCGAGTACAAGAAACAAATGGATTT
TTCTCGAAGACATTGAGCATATCCAGTTAGCACCGAAGCAGCAGAAAGAAGTAGGGTGAT
TGTAAGTATTAATGCTCGAGTTGATGGTGTTATTAAACCTTCTAAAAATGTAGTCCATGT
AAAGTGAAATCCACCCCAAAAATAAGCGACAAATAACAAAGCTTCTGATAGCATGATTCC
TAGACAACAGGAGGAGATAGATGATGAGATAGATTGGAAACTTTCTCTCAATGAATAAAG
AAACATTAGAAACAGCACTATATTACAGGAAAATAATAAACCAACAGAGAAAAATCGTAG
AGTAGATGCAAATAGAACGCATATGTTTGGATATGTTTGAAGATGGGCTTTACATTGGTT
AATTGATAATGATCCTAGAAAAAAACATATAGGCATCCATACAAAGAATATTGGGTTGAC
CGTGAAATCCTTTTCCTCAAAATAGTTGCAGTTTATAAAAGGTAACACATCTCTCGGCTC
CTATATGTCCGAATGTCCCAAGCAAACTGGATGGTGTTGGCTGGGTATTGTCTTATAAGA
AAATACATACAATGATAGCGTCACAGCTCAAATATTTATATTCTTTGCTTGGAGGTTACG
TCCGTACAATGCTCCTATATGGAGTTTCCCACATAATAATCCTACTTTAATAACAAAAGG
AGCATTAGGAGTCCTTTTGAATGTGCCTACAACTTTGATTCTTTCAACATCCCCAATTTC
AATATCATCATTATTGGTTATGTCTGTTAGCCTAACTATTACAATAATATTCTTAATTCT
AAACTCTAGCCTAGCAAATTTATCAACTTTAAACAAAGTTTCTTTAGTAAACACTAGATT
TCCAAAACTAGTATTACTTTCGAATATCACTATATTTTCAAGGTCTTGGATCCTTTATGT
AAGTAAATAAGGTCATCGCATGTTTATAACCTTACGGACTAAATTGTTCCACACAATGCT
CAGCCTTTTCAACTTCTCGCAGCCTTGCAATCACCCTCAAACTATGGTTAAAAGAATACT
CTAAAAAACAAAGCTTGTCCTGTTTCAACTTTCCAAAAGTCTTCTTCGAGGACTAAATAC
AGATATACTGTATGTTGTAATCATAGCTGGAGTACG
>DWNA01072398.1 TPA_asm: Heliconius besckei isolate 110-111 NODE_72420_length_1160_cov_1.128751_SRR8883889, whole genome shotgun sequence
ATGCCAAACTTTTTTACTTATTATAAGACGAGATAATATACCAATATAGGGCATGCTCAA
TCCCGTCCGGCTGTTTCCATCTCAACTCTACAGGTTAACGCCTGGAGTCCGATTGTGAAC
ACTATAGTAACGGGAAGTTTAGCCGGGAAGTAAGCGTCTTTTAATAAGTTTAGACAGTCG
GTGCGAAGTCGTAACATGGTAGTTGACGGTGAACTTGTAGCTGAACCTTTAATTTAATAC
TCACTGGAACGGTAAGAAGGTTCGCCGGGGATAACAGGTTATAGAATTCCTGGAGCTCGA
ATCCTTGGATTCTATTGGCACCTCCATGTCGACTCATCGCAGCCTTGCATTCGTTTCGCT
GTTGGTTTTAGCCCTTTTATAGTAATACAGTACCAAAAACACACATACCTGAGCCTAGTG
AGCACAAGTAATTCCATGTATTTAAATTGTCAGGGTAATCTGGAATCCTTCTAGGCATTA
CACCAAACCCAAGGAAGTGCATTGGGATAAATGTAATTAAGATACCTGATATAAAAAGTA
AGCAGAATAACATTAATACTGAATTTAGGCAGAATGAACGGCCTAAGAAAGTGTCTTGGA
AATAGCAAAGACCGGACATTAAAGCAATGATAGCTCCTAATGATAGAACGAAGTGGAAAT
GTGCGATTACGTAATAAGTGTCATGCAGAGCAATATCTACAGCAGCATTACCTAGTACTA
CACCAGTAGTACCGCCTAAAGTAAATGTAAATATAAAGCAGAGTGCAAATAGTGATGAAC
TCATAGATAATCCGAACATGCTTCCCATGTAAGTTGAAATCCAATTAAATACTTTAGTCC
CTGTCGGTAATGAAATTAATATTGTAACTGCTGTGAAATAAGCTCTTGTGTCTGCTTCAA
GACCAACAGTCATCATATGATGTGCCCATACAATGCTACCAAGTACAGAAATACAACCCA
TAGCCAAAATCATAGATTGATTTCCGAAGATAATTTTATTATATGTGGTTGAGATTACTT
GACTTATAATAGCAAAACCAGGGATGATTAAAATATACACTTCTGGGTGTCCAAAGAACC
AGAATAGATGTTGATAGAATACGGGATCACCTGAAAAAACAGGATCATAGAAAAGTGTAT
TAAAATGTAAATCTGATACT
>DWNA01075967.1 TPA_asm: Heliconius besckei isolate 110-111 NODE_75992_length_1107_cov_1.714286_SRR8883889, whole genome shotgun sequence
TCGTAACACGGTATCCGTAGGTGAACCTGCGGATGGATCATTCTTGTGATTTTTACATTA
CATCTACATGATATATAAAACTAAAAAACTATAAGCGATAGCGGTGGATATCTAGACTCC
AAAATCGAGGAAGGCCGTAGCAAAGAATGAAATGTGGCATGAAATGTATAATTCGTGATT
GTAAAAAAGCCGAATACAGTTGTTTCCGTCAATGGAAATCCTAGTGACAGAAGTTAATTT
ATAATCGTAATTGATTGTTACATTCACAATACTATTTTTTATAAGTAAATTATATATATA
ATAACTCTGTCATCTGGAATGAATAATCATCAAATTTAAGCATATTATTTAATGATATTA
AAAACTTGAAAGTACCCCCTGATTAGTGGCGAACGAAAAGGGAGAGCAGTTTACGTAAAT
CAGTCGCAAGATTGAAATGTAGCATTTTGGAATTGATGTTATCCTTAGAAAGCTCAGAAA
ATCTGGCGAGAAAGGGTGATAGCCCCGTATAAGGAAATTAATCTTTCTTAAAATGAGTAA
GTAAAGCTCTTTGAGAGTAGAGTTGGAACTCGGGAGTAACCATTCTCGAACATTGCAAAG
GAGGAGATCGATAGCGAAAAAGTACCGTGAGGGAAAGATGAAAAGTACTCCGAAAGGAGA
GTTAAAAGTTTTGAAATCGCTATCGCGGAAGTATTTATCACGTCGCGTTCTCTACTTGAA
TGAGACCTAAACAGAAAATATTTTCAACTTGACATATTTCTAAAATGATGTGGTAAATAA
CCCGTCTTGAAACACGGACCAAGGAGTTTGACATTGGTGCGAGTAAAAAAGTGTATAACT
TTGTTACAAAAAGAAAAGTAAAGAGACAACGAAATTGTCGGTATTTATCCTTAGTATCAA
AGTCAAGACCCGAAAGATGGTGAACTATCCCCGAGAAGGGTGAAGTCAGAGGAAACTCTG
ATGGAAGCTCGTTTCGATACTGACGTGCAAATCGTTCGTCTAACTTAGGGATAGGGGCGA
AAGACTAATCGAACCATCTAGTAGCTGGTTCCTCCCGAAGTTTCCCTCAGGATAGCTGGA
AATTACAATTTACTTTCGGTAAAGTAA
>DWNA01238382.1 TPA_asm: Heliconius besckei isolate 110-111 NODE_238518_length_429_cov_0.721854_SRR8883889, whole genome shotgun sequence
CTTAATCTTGATTAAACTATCCTTTGGTTCAAGAGAATTCTCTACCTGGAACAGTTGGTT
TAAATATTCTTTTTATAGTTTGCTTTGGATTGGTGCACAATTACCTCAAGAAACATTTAT
CTGCTATGGACGTATCTTTATTATAAATTATTTCATATTCGCTCTTGTATGAATGGGACT
AATGGGTATCGTGACGAGCGGTGTGTACAAGGCAACAATTTACGCCAGCGTAACGTTTAT
AATGTTAATAAAACTATGGTTAAAAGAATATTATAAAACTACGGATGTGTGGGAGCCTTT
TTAACGCCTTGTCTGGTATAGCAACAAAAATGTTTAAACCACGATTCATAGAGACAACTT
GCGGCATCTCTCTCGATTTCCAGATGTTGAGTTACCAAGAGGATTCTCTCCACCCTTTAC
TTTCAGATA
>DWNO01031360.1 TPA_asm: Autochton potrillo potrillo NODE_31363_length_2508_cov_3.997943_SRR7174542, whole genome shotgun sequence
GTTTATTATCAGAACATTGTAAATGTGTGAATGATCCTTCCGCAGGTTCCCCTACGGAAA
CCTTGTTACGACTTCTCCTTCCTCTAAGTGATAAGGTTTACAAAGCTTCCTATATCTAAA
ACAGAATCTGCAATAGATACAGTCCAAATAATTCACCGGATCACTCAATCGGTAGGAGCG
ACGGGCGGTGTGTACAAAGGGCAGGGACGTAATCGGCGCGAGCTGTTGACTCGCGCCTAC
TAGGCATTCCTCGTTGAAGATTAATAATTGCAATAATCTATTCCCATCACGATGCATACT
TCCAAGATTACCCAAGCCTACCGGCTAAGGTTTAAAACTCGTTGGATGCATCAGTGTAGC
GCGCGTGCAGCCCAGAACATCTAAGGGCATCACAGACCTGTTATTGCCTCAAACTTCCTT
GCGTTAGACACGCAAAGTCCCTCTAAGAAGCGATTCAAGAACAAAAGTTCTTGACCCTAT
TTAGCAGGTTAAGGTCTCGTTCGTTAACGGAATTAACCAGACAAATCACTCCACCAACTA
AGAACGGCCATGCACCACCACCCATAGAATCAAGAAAGAGCTATCAATCTGTCAATCCTT
CCTATGTCTGGACCTGGTGAGTTTTCCCGTGTTGAGTCAAATTAAGCCGCAGGCTCCACG
CCTGGTGGTGCCCTTCCGTCAATTCCTTTAAGTTTCAGCCTTGCGACCATACTCCCCCCA
GAACCCAAAAACTTTGATTTCTCGTAAGGTGCTGAAGGAGTCGAATAAAAGGACGACCTC
CAATCTCTAGTCGGCATAGTTTATAGTTAAGACTACGACGGTATCTGATCGTCTTCGATC
CCCTAACTTTCGTTCTTGATTAATGAAAACATCTTTGGCAAGTGCTTTCGCAGTAGTTCG
TCTTTAACAAATTTAAGAATTTCACCTCTGACAGTTAAATACGAATGCCCCCAACTGTCC
CTATTAATCATTAATTTAGTTCTTAAAACCAACAAAGTAGAACAAAAATTCTATTTTATT
ATTCCATGCTGCAGTATTCAAGACGTCAGCCTGCTTGAAACACTCTAATTTTCTCAAAGT
AAAAGTTCTAAATACCGTACCGCACAGTAAAGTGCAGAAACGTTTTTTAGAATGATGCTA
AAGGCACACCAAGATACCACTTTAAAAGCAGACTGGTTATCTTTAGCAGAAGTCCAACTA
CGAGCTTTTTAACTGCAACAACTTTAATATACGCTATTGGAGCTGGAATTACCGCGGCTG
CTGGCACCAGACTTGCCCTCCAATTGATACTTTGGAAAGTGTTTATGTTTCTATCATTCC
AATTACAAGGCATTTATAGTGCCCTGTATTGTTATTTCTTGTCACTACCTCCCTTTAAGT
GCTAGGATTGGGTAATTTGCGCGCCTGCTGCCTTCCTTAGATGTGGTAGCCGTTTCTCAG
GCTCCCTCTCCGGAATCGAACCCTAATCCCCCGTTACCCGTCATTGCCACGGTAGGCCAA
TACCCTACCGTCGAAAGCTGATAGGTCAGAAACTCGAATGATTTATCGCCGGCATACGCC
ATGCGATTCGCTAAGTTATTATAAATCACCAGTGTTCATGCTTTTGCAACATGTATTGGC
TTTTTATCTAATAAATGCAGCCTTTCTATAAGATAGTTAGGCTTTTACGCATGTATTAGC
TCTAGAATTACCACGGTTATCCATGTAGATTGTATTATCAAATAAACTATAACTGTTGTA
ATGAGCCATTCGCAGTTTTACCGTATAAAAGTTTATACTTAGACATGCATGGCTTAATCT
TTAAGACAAGCATATGACTACTGGCAGGATCAACCAGGTTGTTAATTTTAATTAAAAAAA
CATAGCAATCAAATACAAGTTACAAAACATCTAACATACGTTACAAACAAAAGCGTTACA
TAATTTTTTTTTATATTGCGCGTTTACTGAATTTTACGTGAATACATTACAATAGATTAC
AACAAATTATAGTTGTGTATAATAAATAATTTTGGTTTACAATAAATTGAAATAGTATTA
TATTATATAGTATATTACAGTAAATGTGCACACACATATAATATAAAATAAATAAACATT
AATACATAAACTTGATTTACAGCAATAAATTATTTGTTCTGTTAATATTTTAATTTTTAT
AAAATAAATAAAAATTACATGCAAAAATTTATGTAGCGCTTACTTAAAAACACAAAAGTT
ATTATTTTTTATTGTTTTAAAAATGACACAGCAAATAATTTAAGTTTTGTTTAGGTAAAT
TTTTATTTTCATTGCAAAATAAAATATTTTATTTGCTAGAATAAATGTTTTTTTGAATAA
ATTACATTTTATGTTGTGTTTATTGTTTTAAAAATGACACAGCAAATAATTTATGCTTTG
TTTAGGTAAATTTTTATTTTTATTGCAAAATAAAATATTTTATTTGTCAAAACAAATGTT
TTTTTGAGTAAATTACATTTTATGTTGTGTCATTTTTAAAACAATAAA
>DWNT01234772.1 TPA_asm: Caltoris sirius fusca NODE_234822_length_435_cov_0.536313_SRR7174520, whole genome shotgun sequence
AATGAAAGTCCACACAAATTAATGTAGGATATAATGTCCAACCAACACCCATCCCTTCTT
CAGTCAAAAAACCACTAACAACACAGCCAAAACCTCCCATATACATCCAAAAACTCATAT
TATTTAAACGAGGGAAAACCATGTCAGGAAAACCGGATAAAACTGGTACAAAGTAATTAA
CTAATCCACCCATCATCACAGGCATAATAAAAGCAAAAACCATTACTAAACCATGAGTAG
TTACTAGGACGTTATAGTATTGATAATCACCAAATAAAACCCCACATCCAATAATAGAAA
GTTCTAATCTAATAAAAAGTGAATAAATATATGATATTTAAATTTTTATTTATTTATTAA
TTTTTATTTATTTATTAAAAAAAAAATTAAAATTTATAAATATCTTAAAATAGTGTATAA
GGTAATGAGTATAAA
>DWNT01271659.1 TPA_asm: Caltoris sirius fusca NODE_271723_length_336_cov_0.841699_SRR7174520, whole genome shotgun sequence
TATTGTTACTTTGCCTGTACTTGCTGGTGGTGTGACCCTTGTTTTATGTGATAGAAATTT
TAATACATCATTTTATGATGTTGTTGGAGGTGGAGATTTAATTTTGTTTCAACATTTATT
TTGATTTTTTGGTCATCCTGAGGTTTATATTATAATTTTACCTGTTTTTGGGCTAATATC
TACTATAATTGAAGTTGTAGGTTTTCGTTGTGTTTTTAGTGCAGTTGCTATGATATATTC
AATGATTTTGATTGCTATTTTAGTTTTTTTGTTTGAGCTCACCATATGTTTGTAGTAGGT
ATGGATGTCGATTCAAGAGCATACTTCGGTAGCGTT
>DWNW01150522.1 TPA_asm: Nerula fibrena NODE_150705_length_370_cov_1.259386_SRR7174514, whole genome shotgun sequence
GTATCGCTTAGAGCTTCCACCAGGGTTTCCCCTGGCTTCACCCTACCCAGGCATAGATCA
CCATCTTTCGGGTCTGATCACATTTGCTACAACACGAGTTTCCCCGGCCGGTGCAGTTAA
TATTGCACACAATGATTTCTCTACGCATCTCGATTTATATCGTTATACTCGCAGATGAGA
CCAACTCCTCGGTCCGTGTTTCAAGACGGGTCTTTAATGTATCATATACTGCGTTGGTAC
ACCAACTTCAGTATAGTTGCGACACATGTAAGCTTCCTTGTATATGATTTCAGGTCTTTT
AACCCTCCTTGCGAAGTGCTTTTCAATTTTCCCTCAAGGTACTTGTTTGCTATCGGTCAA
CTGCTGATAT
>DWOG01402898.1 TPA_asm: Mylon lassia NODE_403001_length_264_cov_0.946524_SRR7174502, whole genome shotgun sequence
TCGCAATGCTTTGTTTTAAGTAAACAGTCGGATTCCCCTTGTCCGCTCCAGTTCTGAGGT
GGCTGTTCACTGTGCAAGGTAAGACCGAAATCTAAACTTTTATCTTAAAGATTAGCAATG
CAATGTTCCACTAATAGCCTGTTAACAAACAAGCCAGTAAGTAGCACAGAACTCCGCTAA
ACTTTTAGAAAAAAAGCCCTACGCACCCAGCCCTCAGAGCCAATCCTTTTTCCAAAGTTA
CGGATCTGTCTTGCCGACTTCCCT
>DWOL01000029.1 TPA_asm: Camptopleura auxo NODE_29_length_10588_cov_200.044525_SRR7174462, whole genome shotgun sequence
CGCATGAATGGATTAACGAGATTCCCACTGTCCCTATCTACTATCTAGCGAAACCACAGC
CAAGGGAACGGGCTTGGAATAATCAGCGGGGAAAGAAGACCCTGTTGAGCTTGACTCTAG
TCCGACTTTGTGAAATAACTTAGAAGGTGTAGCATAAGTGGGAGCTTTGGCGTTCTTGAA
ATACCACTACTTTTAATGTTATTTTACTTATTCCGTTAAATTGATACTCCTACTGTAAAA
TGTATGTGTTTTAGAATTAATGCAATATTTGTATTGATGATTTATGCGGAAGACATAGTC
AGGTGGGGAGTTTGGCTGGGGCGGTACATCTGTTAAACAGTAACGCAGGTGTCCTAAGGC
AAGCTCAATGAGAACAGAAATCTCATGTTGACCAAAAGGGGAAAAGCTTGCTTGATTTTG
ATTTTCAGTACAAATACAAACTGTGAAAGCATGGCCTATCGATCCTTTAGGTCTGAGAAA
TTTTCAGCTAGAGGTGTCAGAAAAGTTACCACAGGGATAACTGGCTTGTGGCAGCCAAGC
GTTCATAGCGACGTTGCTTTTTGATCCTTCGATGTCGGCTCTTCCTATCATTGGGACGCA
GAAGTCTCAAAGTGTCGGATTGTTCACCCGCCAATAGGGAACGTGAGCTGGGTTTAGACC
GTCGTGAGACAGGTTAGTTTTACCCTACTGATAATTTGATACTGCAACAGTAATCCAACT
TAGTACGAGAGGAACAGTTGGTTCAGATACTTGGTAAATGCGGCTACTTGAAAAGGTAGC
GCCGCGATGCTATCATCTGCTGGATTATGACTGAACGCCTCTAAGTCAGAATCCATGCTG
AACAGCAGTGTTGTCCACCACTTCTAATAGTACATGCAAACAATTATAATTTATATGCTT
TTTAGTTATGCTTTTACGCTATTAATATAGTTAGGCTCAAAAAATAATTTCAATTGTTAG
AAGTGATACATCTTTTGCAGACGACTTAATTAAATCCAGGCATTGTAAGTATGAAAGTAG
GCTTGTCTTACGATCTACTGAGATTCATCCTGAGTTTTTTTAGATGTGATTATTTTATAA
AATAAAAACTTCCGGGGTTGACAATTATGTGTACTTAGTAAAAAAATAGAAATTTTTATT
TTTTTTTGGAAAATATAAAATGATAATTATGACGCATGTATTAAATCTACAAAAATGTAA
AAAATTGAACAATTTACGTGTATATGAATGATTATACTGTATTTTGTTTTCACATTCCAT
TATACTATAAATTTTTATTAATAATGGTGTGTGTTTACAACTTTTTTTACATGCATGTGT
ATACAGCCTATGTCAATGCACGCATGTGTATACATACTTATATATATATATATATATAAC
ATTTATGTATATATATATATATATATATATGGATTTATGTGTATACAAGAAATAAGTATT
TATAAGTATGTTTTTAATGTATATAAATTTCTGTCGTGTGTCTGTCTTTATTTTCATGCA
TAGTATTTTTTATCATATATACACATATATATATATATATGTAGTTTATATATTTTATAT
ACAAGACATGCATGTGTATACAATAAATATTTTGTTACATTTATAAGCCTATGTGAATGC
ACTCATTTTATACATGTTCATATATATACATGTATATATATATATATATATATATATATA
TATATTTTATAATACATGCATGTGTATACAAAAAATATTCTGTTACATTTATGTGCCTAT
GTGATATATATGTATTAAATAAATACTTATTTATCCGTTTGTGTTTAATGTATATAAATT
TCTGTCGTGTGTCTAAAATTATTTCAATGCAGATTTTTTTATAATATGATATAGACATGC
AACTTTGCTTTTACGTCAGTATCTTTTGAATAACATAAAAAATTCAATTTGATTTTAATA
GCTGTATGTATTTATGCATTCAATAAATGTAATGTACTTTTATTTTTTTTTCCTGATTGA
TTGTATAAAATAAAAAATTATTTTGAAAATAAAAAAAAAAAAAAAAAAATTTTGACTGGT
AGTTGTTTGCATAATCATGTAACATTGTTGTGTAGTTTTATATATATCACTGTCACTAAT
TTAGTGACAAAAAATACTAGTCAGGGAATGTTTTTTTTTTTTTTTAAAAAAATAAAAAAT
ATAATATTCTTGTCAGTTTAGTGTATTTTTGAACATTAATTTTTGCAAACATTTTGTTTA
ATTTTCCTAATTTAAATAAAATTGTATTTTTTGCAATTATATGTTTATTTAAAATAAAAT
TATTATAAAATTGCAAAAAACAAAAAATTTTTATATTTTTTTTTGTTTTTTAATAATTTT
TTAATAAATTTGTTTTATTCAAAAACAATTTATTTTCCAATAAATAATTTTAATTCAACA
ATAATTAAACATATTTATATTATTGCAAAAATATAAAAAATTAATTTCAAAAAAAAAAAA
ATTTAAAAATTATAAGAAAAATCAAACTTTTTTTAAAAAATATTGTAAAAAATTTTGATT
ATATTTTTTTTTTTTGAAGCTGCATTTAAAAGTTATACTAAATAATATTATGTGTTTAAT
TTTATTTTTAATTGTTTAAAACATTAAAAAAATAAAAATTATTTAAACCAATTTGCTAAT
AAGTTTAAATATATTTTTACTTGACGTGTTCTTTTAAACTTTTGTATTGTTCAATTTATT
TTTTTTATTTATTATAAAAAAAATACAATTCTTTTGTTTTTTTTTTACTTTTTTTTTAAT
TTAAAAACATACAAATATTGTTTGTTACATCACAAATTACAACGTGCATTATTAACGTTC
TACATATTTTTTTTTTTTAAAAAAGTGTTTTACTGATATAAAAAACATGATTACATTATT
AATAATAATTATGTACAAATTTTATAGTTGCTAAAATAAATAAATATCCATTAAATTTAC
GCATCAATAAAAGTTTTTTAATCTAAAAAATAATACACAAAAGTTTCACAAAAACATAAT
TGTAATCAACTTTATCAACAGAAAACACAACATAAAATGTAATTTACTCAAAAAAACATT
TGTTTTGACAAATAAAATATTTTATTTTGCAATAAAAATAAAAATTTACCTAAACAAAGC
ATAAATTATTTGCTGTGTCATTTTTAAAACAATAAACACAACATAAAATGTAATTTATTC
AAAAAAACATTTATTCTAGCAAATAAAATATTTTATTTTGCAATAAAAATAAAAATTTAC
CTAAACAAAACTTAAATTATTTGCTGTGTCATTTTTAAAACAATAAAAAATAATAACTTT
TGTGTTTTTAAGTAAGCGCTACATAAATTTTTGCATGTAATTTTTATTTATTTTATAAAA
ATTAAAATATTAACAGAACAAATAATTTATTGCTGTAAATCAAGTTTATGTATTAATGTT
TATTTATTTTATATTATATGTGTGTGCACATTTACTGTAATATACTATATAATATAATAC
TATTTCAATTTATTGTAAACCAAAATTATTTATTATACACAACTATAATTTGTTGTAATC
TATTGTAATGTATTCACGTAAAATTCAGTAAACGCGCAATATAAAAAAAAATTATGTAAC
GCTTTTGTTTGTAACGTATGTTAGATGTTTTGTAACTTGTATTTGATTGCTATGTTTTTT
TAATTAAAATTAACAACCTGGTTGATCCTGCCAGTAGTCATATGCTTGTCTTAAAGATTA
AGCCATGCATGTCTAAGTATAAACTTTTATACGGTAAAACTGCGAATGGCTCATTACAAC
AGTTATAGTTTATTTGATAATACAATCTACATGGATAACCGTGGTAATTCTAGAGCTAAT
ACATGCGTAAAAGCCTAACTATCTTATAGAAAGGCTGCATTTATTAGATAAAAAGCCAAT
ACATGTTGCAAAAGCATGAACACTGGTGATTTATAATAACTTAGCGAATCGCATGGCGTA
TGCCGGCGATAAATCATTCGAGTTTCTGACCTATCAGCTTTCGACGGTAGGGTATTGGCC
TACCGTGGCAATGACGGGTAACGGGGGATTAGGGTTCGATTCCGGAGAGGGAGCCTGAGA
AACGGCTACCACATCTAAGGAAGGCAGCAGGCGCGCAAATTACCCAATCCTAGCACTTAA
AGGGAGGTAGTGACAAGAAATAACAATACAGGGCACTATAAATGCCTTGTAATTGGAATG
ATAGAAACATAAACACTTTCCAAAGTATCAATTGGAGGGCAAGTCTGGTGCCAGCAGCCG
CGGTAATTCCAGCTCCAATAGCGTATATTAAAGTTGTTGCAGTTAAAAAGCTCGTAGTTG
GACTTCTGCTAAAGATAACCAGTCTGCTTTTAAAGTGGTATCTTGGTGTGCCTTTAGCAT
CATTCTAAAAAACGTTTCTGCACTTTACTGTGCGGTACGGTATTTAGAACTTTTACTTTG
AGAAAATTAGAGTGTTTCAAGCAGGCTGACGTCTTGAATACTGCAGCATGGAATAATAAA
ATAGAATTTTTGTTCTACTTTGTTGGTTTTAAGAACTAAATTAATGATTAATAGGGACAG
TTGGGGGCATTCGTATTTAACTGTCAGAGGTGAAATTCTTAAATTTGTTAAAGACGAACT
ACTGCGAAAGCACTTGCCAAAGATGTTTTCATTAATCAAGAACGAAAGTTAGGGGATCGA
AGACGATCAGATACCGTCGTAGTCTTAACTATAAACTATGCCGACTAGAGATTGGAGGTC
GTCCTTTTATTCGACTCCTTCAGCACCTTACGAGAAATCAAAGTTTTTGGGTTCTGGGGG
GAGTATGGTCGCAAGGCTGAAACTTAAAGGAATTGACGGAAGGGCACCACCAGGCGTGGA
GCCTGCGGCTTAATTTGACTCAACACGGGAAAACTCACCAGGTCCAGACATAGGAAGGAT
TGACAGATTGATAGCTCTTTCTTGATTCTATGGGTGGTGGTGCATGGCCGTTCTTAGTTG
GTGGAGTGATTTGTCTGGTTAATTCCGTTAACGAACGAGACCTTAACCTGCTAAATAGGG
TCAAGAACTTTTGTTCTTGAATCGCTTCTTAGAGGGACTTTGCGTGTCTAACGCAAGGAA
GTTTGAGGCAATAACAGGTCTGTGATGCCCTTAGATGTTCTGGGCTGCACGCGCGCTACA
CTGATGCATCCAACGAGTTTTAAACCTTAGCCGGTAGGCTTGGGTAATCTTGGAAGTATG
CATCGTGATGGGAATAGATTATTGCAATTATTAATCTTCAACGAGGAATGCCTAGTAGGC
GCGAGTCAACAGCTCGCGCCGATTACGTCCCTGCCCTTTGTACACACCGCCCGTCGCTCC
TACCGATTGAGTGATCCGGTGAATTATTTGGACTGTATCTATTGCAGATTCTGTTTTAGA
TATAGGAAGCTTTGTAAACCTTATCACTTAGAGGAAGGAGAAGTCGTAACAAGGTTTCCG
TAGGTGAACCTGCGGAAGGATCATTCACACATTTACAATGTTCTGATAATAAACTTTATT
TAACTTTTTTTTTTTTTTTCGTTGAAAACCAAAGGTTTTAGTTAAAATGTAGATAACATA
TAACTGATAAAAAAACGTGTTTCCATTTTAATCTAGCCCACCCCGTACGAAAAAGCTATT
TTATTTAACTTTTTTTCAAATTTTGCATTTATTAAAGATTTTTTTTAAAAATCTTGTCAA
AAAAACATTTGATTGTTATTTGTTTGCAATATAATAAATATTTATAACTATAAAAGCATT
TTTACTAACAAAAATTTATTTTGTTAAATTTAAAATTTTGCAATGTTATTTAATATTTTT
TTTTTTTTGTAAACATTAACAAACTATGTCTTTATTTTTATAAATGCAAGAAAAAAAATT
TATAAAGTTAGCACTTTCGGTTTTTTTTGTTTTTTTCTTTCTAATCTTTTTTTTAAATTA
ATATTTTTTTTTGTTCAACTTTTTTTTACACTTCTAACAATGGATATCTTGACTCGCATA
ACGATGAAGGACGCAGCAAAGTGCGATATGCAGTGCGAATTGCAGAATTCAGTGAATCAC
AAGAATTTTGAACGCAAATAGCGCTATTAAAAATTCATATTAATAGCCCGCTTGCTTCAG
GGTCTTATTTTTACATTACTTTAATTTTTTTTTTTTTTTTTCTCAATAATTTTTTTGTTT
AAAAAAAAAAATGAATTTATTTGAACATCATTATGAAAAATGTTGTTTTAAATTAATGCA
TATTAATCGTTTAAAATTAGCGTGTGTGTGCAATATTTGAACTAATTTTATTTTTTTAAT
TGTTGTATTGTAACAAATATTTTTATTTGATTTTAACAACTTTAAGCATAATTTAGTTCT
TAATTATATAACATATACGTTTTTTTTAAATTGATATGCGAAAATCGTTGTTTTTTGCGT
ATAATATATCATTATACGTTTATATTATTAGACTTGATGTCACGCGAGAATACCTGCTAA
ATTTAAGCATATAATTAAGCAGAGGAAAAGAAAATAACAATGATTTCTTTAGTAACGGCG
AGTGAAAAAGAAAAAGCTCATAGTGAAAATCATTAGCTATTTTAGCTAATGCGTTGTAGT
GTTTAGAAGTGATACCTGTAAAAATAAACAGTAAAGTTTCTTGGAAAAGAACATCAAAGA
GGGTGAAAATCCCGTTTTTGCTGTATTTTTTTTTTACATACGGTTCACTTTCTTAGAGTC
GCGTTCATTGGGATTTGAGCGCAAATTGTGTAGTAAATTTTATATAAAGCTAAATATATA
ATGCGAGATCGATAGCAAACAAGTACCATGAGGGAAAGATGAAAAGAACTTTGAAAAGAG
AGTTAAAAGTGTTTGAAATTGTTAGAAGGGAAACGTTTAAAAACACAATATTTAAAAGAT
GCAATTATTGTTTGACATAAATAAAAAAAATCAATTACTGTGAAGAGTTGTTTTTTTTTT
TTTATTTTTTGTTAACAACAATCAAATTCTTTTAAAAAGGCTATTATTAATTTGACTCTG
CCAATATTTTGCATCAACAGCGTTTTATATAAGTCAATTATTTTAATCGAAATGTTGCAA
ATTGTTTTGACATTTGTCAAATTAATTTAAAATTTCAAAAAGATTTAGGGCTACACTTTC
GAGCACTCTAATCTTGAAATAATAGCTTATAAAGTTTTTAAATGTCCCGTCTTGAAACAC
GGACCAAGGAGTCTAACATATGTGCAAGTGTGCGAATTAAAAATTTGTGCGCAAAATAAA
AGTAATTGTAGAGATATACCGTATGTATGTATATTGCATCTACAACCGACCGCGATTGCA
AAGAAAGGTTTGAGTATTAGCATGTTTGTTAAGACCCGAAAGATGGTGAACTATGCCTGA
GTAGAATGAAGTCAGGTGAAAACCTGATGGAAGTTCGTAGCAATACTGACGTGCAAATCG
TTTGTCAAACTTGGGTATAGGGGCGAAAGACTAATCGAACCATCTAGTAGCTGGTTTCTT
TCGAAGTTTCTCTCAGGATAGCAAAAGTTTATTTTTAGTTTTATCAGGTAAAGCGAATGA
TTAGAGGCATCGGAAACGCGTAGTTTTCGACCTATTCTCAAACTTTAAATAGGTAAGATC
CAATGGTTTCTTAAGTGAACTGCTGGGATTAATATAAACTTTTAGTGGGCCATTTTTGGT
AAGCAGAACTGGCGATGAGGGATGCTCCTAACGTTTGGTTAAGGTGCTAAAGTACTTGCT
CATCTGATACCATAAAAGGTGTTGGTTCATTTAAACAGCAGGACGGTGGTCATGGAAGTC
GAAATCCGCTAAGGAGTGTGTAACAACTTACCTGCCGAATGAACTAGCCCTGAAAATGGA
GAGCGCTAAAGCAAGTCACCGATACCAAACCATTTATCCAAATATAATTTTTGAATAAAT
GAGTAGAAAGATGTATGGATTGTTAAAAATCATGTGACGTAAGTCACTGTTGAATGATTC
ATAGTACAGATCTTGGTGGAAGTAGCAAATATTCAAATGAGAACTTTGAAGACTGAAGTG
GAGAAGGGTTCCATGTGAACAGCATTTGGACATGGGTTAGCCGGTTCTAAGCAAAAACTT
AATTGTGTTTAAATATAAACATTTTTGTTTATTTTTTTGCAAAAGAGTATTAGGTTAATA
TTCCTAAGTCAGGTCGTGGATACTTTGTGGCAACACAAAAAAACTTCTTTTCACAGGCAA
AAGTCTCGGAAAGCGTTGTCTTTGCTTTTTAACAGTTTTTTACCCTGAAAACAGATTACG
TGGAGATAGGGTTACATAACTGGTATAGCATCTTGGTATCCGAGATGTCCGAAGCGCTTT
TGACTGTCCTTGAAAAAAGAAGGGAATTGTTGTTATTCGCACCCCTGGCCGTACCAATAA
CCGCATCAGGTCTCTAAGGTTTGAAGCCTCTGGTCAATAGAAGAAAGTAGGTAAGGGAAG
TCGGCAAGACAGATCCGTAACTTTGGAAAAAGGATTGGCTCTGAGGGCTGGGTGCGTAGG
GCTTTTTTTCTAAAAGTTTAGCGGAGTTCTGTGCTACTTACTGGCTTGTTTGTTAACAGG
CTATTAGTGGAACATTGCATTGCTAATCTTTAAGATAAAAGTTTAGATTTCGGTCTTACC
TTGCACAGTGAACAGCCACCTCAGAACTGGAGCGGACAAGGGGAATCCGACTGTTTACTT
AAAACAAAGCATTGCGATGTCCGTAACTGGTGTTGACGCAATGTGATTTCTGCCCAGTGC
TCTGAATGTCAATGTGATGAAATTCAATCAAGCGCGGGTAAACGGCGGGAGTAACTATGA
CTCTCTTAAGGTAGCCAAATGCCTCGTCATCTAATTAGTGACGCGCATGAATGGATTAAC
GAGATTCCCACTGTCCCTATCTACTATCTAGCGAAACCACAGCCAAGGGAACGGGCTTGG
GAGAATCAGCGGGGAAAGAAGACCCTGTTGAGCTTGACTCTAGTCTGGCATTGTAAGGAG
ACATGAGAGGTGTAGCATAAGTGGGAGATCGTTCGCGGTCGTCGCTGAAAAACCACTACT
TTCATTGTTTCATTACTTACTCGGTTGGGCGGAAGCGGTGCGCGGTCGATTATATCGGCG
GGCGCACGGTGTTTCGTTCCAAGCGTGCAGAGTGGCGTCGTGGCGGCAACGCTCGTCGCC
TTAAAACTCCCGCGTGATCCGGTTCGAGGACACTGCCAGGCGGGGAGTTTGACTGGGGCG
GTACATCTGTCAAAGAATAACGCAGGTGTCCTAAGGCCAGCTCAGCGAGGACAGAAACCT
CGCGTGGAGCAAAAGGGCAAAAGCTGGCTTGATCCAGATGTTCAGTACGCATAGGGACTG
CGAAAGCACGGCCTATCGATCCTTTAGTATAAAGAGTTTTTAGCAAGAGGTGCCAGAAAA
GTTACCACAGGGATAACTGGCTTGTGGCGGCCAAGCGTTCATAGCGACGTCGCTTTTTGA
TCCTTCGATGTCGGCTCTTCCTATCATTGCGAAGCAAAATTCGCCAAGCGTTGGATTGTT
CACCCATCAAAAGGGAACGTGAGCTGGGTTTAGACCGTCGTGAGACAGGTTAGTTTTACC
CTACTGATGGCGGGTCGTTGCGATAGTAATACTGCTCAGTACGAGAGGAACCGCAGTTTC
GGACATTTGGTTCATGCACTCGGCCGAGCGGCCGGTGGTGCGAAGCTACCATCCGCGGGA
TTATGCCTGAACGCCTCTAAGGCCGAAGCCAGCCTAGCCGAATCCGGCAAGGATATGCTC
AATGTGGAGCCCCGAGAGTCGGGAGGCTCTAAACAATGTGACTTTACTAGTTGCGCCTCA
TTCGTGAGGTGCGACGTCGAGGCCCATTTGGATAGCGGTGATCGATGCGGTCGGTTTTAA
CGCGTGCATCACGGCACCGAAGATCCGAATTAACCTCAGTTCGATGTCGGGGCTCGGAAT
AGTCTGTAGACGACTTACGTTCCTGGCGGGGTGTTGTGCTCGGTAGAGCAGCGTCGTGCT
GCGATCTGTTGAGACTCAGCCCTACGCCAGGTGATTCGTCCGAGGACGTATCTATTGTAC
GTGCGACTGTGCTGCATGTACTGTACATGCGTATGTTTTACATAATTAAATGTGTATATA
AACATACGCATGTGATATAGATTTTATATTCAATCAATGCACGAACTCGCCGCTTTATAG
ATTGCGTGCGGTGTTAGTTTTTCGTTTCGGCGGGGGTGGGCGAGGTCGGTCGGCGAGACG
GGCTAGGCGGCGGGCTAGGCGGCGGGCTAGGCGGCGGGCTAGGCGGCGGACTAGGCGGCG
GACTAGGCGGCGGACTAGGGCGGCGGGCTTAGCGGACGGACGGACGGACGGGACGGATGA
GGAGGTTAGGAGGTTTTTTTTTTTTTTGTTAGGAGGTTTTTTTTTTTTTTTTTTCGTCGT
CGGGTAGTATACTGTATAAGTAAAACGGTATTAAATATGCGACTGTACTGCATGTTACTG
TACATGCGTATGTTTAACACGTAAATAAGTGTATGTATAAACATACGCGTGTGATATAGA
TTTTGTATTCAATCAATGCACGAACTCG
>DWOL01003162.1 TPA_asm: Camptopleura auxo NODE_3172_length_2107_cov_2.003448_SRR7174462, whole genome shotgun sequence
TACCATCAGGTGGCCTGCATGCCCGTTTGCTACTCATCTACAATAAAAAAATAAATAAAA
AAATGGTAGAGTAAATGACAGGAGTGATGAACAATTAGCTCATTGAAAGCAGTTTATTAT
GCTAATTTTCTTTATTGTCAAATTTCTAGGTATCAAAAGAAGATCAGTTCTTATGACAAA
GAAGAATGGGAGACGATGGTGGAGCAGTTGTTAATGAGAGGCACTTACAGACGGCGCATT
GTTGACTTCACATCACACCCACGGTCATACCTTATAGATGTAGACTTAGTCAGAGGTATG
CTCAGTTCTATATTAGTAATGAATATGAACATGTATTTTAAAAGATGTTGATAAAATACA
GGGTCACCTGAAAATACAGGATCAAAGAAAAGTGTATTAAAATGTAGATCTGACACAAGC
ATGAAAAGAGCACCTGACAATACAGGTAGAGTAGAAATTAACATAATTGATGTCAGTATA
ATTGCCCATGAATTAAAAGGTATGATACCAATAGTAAAACCTTTTGAACGTAGGTGAAAT
ATAGTGGTAAGGAAATTTATTGAAGACAAAAAACTAGAAAGTCCCGATAATGCAAGTCCC
ATCACAATAACATCAACTGCCAATGGACTTAAGGACATAATAGAAGTACTTAAAGGTGGG
TATAATGTCCAACCAGGACCACCTCCGAACTCTGAGGCAGTTGAAAGTATGACACAACCG
TATGAAACAGGCATTAATAGTAATGATATACTGTTCAAACGAGGAAAAGCTACTTCTGGT
GCAGCATTTAACACAGGAACAAAATAATTACCAAAACCTCCAAATAAACCAGGTTGTACA
TTGAAAAAAATCATTAACAATCCATGTAATGTGAAACTTAAATTATAGAAGTTCTGGTTT
TCAGGGGCTATTGTCCTTAGTCCAGAAGAATATAGTTCAAGACGAATAATAATTGAACAA
GCAGAACCGAAAATTCCAAATATAAGAGCGAACCAAAGATAATATAAACCTAAAGTTTTA
TGATTACAATTAGATAGTATGTTTGAAGCAGGTCCAAGATTAAAGTAAAGTAAACTTCTG
TTCATGAATGCAAAAAAAATAATAAAGAATTCACATAGAATGAAATACGCTAGCATGGAA
CCTTATATATACTATGGAAACACACTTCCCTTCTCGCCATTTTTGGTCCAAGGTTGAACA
CAGGCTGAGTCTCTATGCCTTGAGTGGAGCACCGGATTGGATACCCGGGCAACCGGCGCT
TCCATATCGAAGAAATATTCAGGTGTGCTTGGGAGCTGTAATCAAAATTGTATTTGGCGG
CTGAGCATGTAAACTCGATTCATACCGAGAAGAACTACCTCCTTATCGAAGCATCCATCA
ACAGCTGTGGAAAATATACATATATAACAAGGCATTTAGCTTAATCTGCGCCGTTCTTAT
AACCATATTCTTTGTATGGATGCCAATTAATTTTTTAATAGGATCATTATCAATTAACCA
ATGTAAAGCCCATCTTCAAACATATCCTAACATATGTGTCCTCTTTGCATCAAGTGTACG
ATTTTTCTCAGTTGGTCTTTTATTCTCTTGTAACATAGTTTTATTTTTAATGTTTCTCTA
TTCATTAAGAGAAAGTTTTCAATCAACCTACTCTGCTATTTCATCCTGTTGTTTAGGTAT
TATGTTGTCTGAAGCCCTTTTATTCACTGCTTATTTCTGGGGTGGATTTCATTTTACATG
GACTACATTTATAGAAGGTTTAATAACACCATCCACACGAGCATTAATTTTAACAATAAC
CTTATTCAACCAAATTTGTTTCAATAGTAAAGGAACAAACTGGTTAGGGATCAAATGATA
GCAAAAAGGATTGTGTATAAGCCGCGTTAGCCGGTGTGGGAAGTGTTCGCAAATGCGTGT
TTAACTTATTTTGTTTTACGTGGTACCGTGGGATGCGGAACTTTCTTTGTGAAGCCGACA
CTAAACTGTTAGTCTGTTTGTCTATGAAAATGCTAGAGGATGAAGTGTGCACAGCTCCAC
TGAGATGAATTGCTAGTAGCGAATTACATGCGCGGTTCCGTGCTTCGGAGGGCACTTTAA
GCCGTCG
>DWOL01016496.1 TPA_asm: Camptopleura auxo NODE_16522_length_1309_cov_2.418019_SRR7174462, whole genome shotgun sequence
AAATTCGTTCTTAGGTCTAGACTTGAAACAAATATTACATGAGTGTACTCGTTTGCGAAC
GATATTTCGAGCTGACAATAAAAAATATGAATGGTAAGGTTTAGCGTTTACAATCGAATG
AAACAGTGTGTTCCACCGCTAGTATTTGCTTCTAACATTCCCTTTGCTTGAAACTGTATG
GACGTAACCTCCAGGCAAAGAAAATAAATATTTGAAACACACTTCCCTTCTCGCCATTTT
TTGATTCTTCCAAATAGATTTCATAGAGAACCGTCCATATTCATGTTTGATTGACCTTTA
ACCACTAACTACGAATCTTCCAAGAATATTTCAAGATGCCAAGGTCCGGTCAACACTTTA
TAGATCCCAGGCTGGTTAAAAAGGTAAAATATTAGCTGAAGGCTTGGATAAAAAGATGGA
AGAGTCAATCCATACAGTCCCAGCGACAGCGGTCAAACTTTGGAAGAGCCGAGTGTTATC
CATCCATGCCAGGCGTTAAAAGCGTTCGTGTCTGTTCGGTATTGCATGCCTGGTGTTAAA
AGAATATTATTGTTGGCTGCTGGAAGTAGAAATCGTTACTAAGCGCCAGGCAGTCCTGGA
CGGTGAATCCAATAGCGTGGAAAGTGTCAACTTTTTAAATTCTTATAACCATTCTTATAG
AATCTAAACACACAAATTAGACATGCCAACTCCATCTCATGTCTTGCTAAGGGCTTGTAC
GGTAGTAATATCGAATAGCCCTTACTTTTACACAGCCAAGGCTCCAGTAACTAGAAAGCA
TGTGATCTAATTTCCTGTCCTGGATACATCAAATATAGCGAACAACCCTGGAAGTTTGGA
ACAGTTGTAAATATTTTGGTAGTGGAAGGAAGTTAATTAGTTTATGATTTTTGACAAGCA
CAACACTACGAGATGCCAAACTTTTTTATTATTAAAAGACGAATATTTACCTAAGTAGGG
CATGCTCAATCCCGTCCGGCTGTTTCCATCTCAACTCTACAGGTTAACGCCTGGAGTCCG
ATTGTTAATACTATATAAACGGGAAGTTTAGCCGGGAAGTAAGCATCTTTTAATAAGTTA
AGACAGTCGGTGCGAAGTCGTAACATGGTAGTTGACGGTGAACTTGTAGCTGAACCCTAA
TAATACTCACTGGAACGGTAAGAAGGTTCGCCGGGGATAACAGGTTATAGAATTCCTGGA
GCTCAAATCCTTGGATTCTATTGGCACCTCCATGTCGACTCATCGCAGCCTTGCATTCGT
TTCGCTGTTGGTTTTAGCCCTTTGTAATAAAACAGTACCAAAAACACAC
>DWOL01030747.1 TPA_asm: Camptopleura auxo NODE_30805_length_1084_cov_2.344588_SRR7174462, whole genome shotgun sequence
GGGCCTTATTTACTTACATACAGGATCCAAGATCTATAAAATATAGTTAAATTAGTAAGT
AACGCTATTTTAGGTAGTCTAGTAGCTACAAAAGGATATTTATAAAAAGTAGAGAAGTTT
GCTAGCAAAATAAAAGTAATTATAAGGCTAACAGACATAACCATTAGTAAATATGTTGAT
ACTGAATAAATTAAAAGTACCAAAGCACTTGGTACATTCAAAAGGATTACTAGAGTTCCT
TTTGTTGTCATAATATTACTTTTTGTGCTCCAGAAAGGATCATTGTATGGACGTAACCTC
CAGGCAAAGAATATAAATATTTGAGCTGTGACGCTATCAGTGTATACAGATGGTTATAAG
ACAATACCCAGCCAACACCATCCAGTTTGCTTGGGACATTCGGACGAACTAGAGCCGAGA
GATGTGTTACTACAACAAATAAAATAAATACAACTATTTTGAGGAAAAGGATTTCACGGT
CAACCCAGTATTCTTTGTATGTATGTCCAGAGGGACGATTCTCGAGCGTTACTAACTTTG
GTAATTAATCTTGAATTCAAATGTTATAATAATATCTTAGTCCCGGTATTTTGTGTTCGA
TATTTGTCTGCTTGTATTGTATGCTAGATATTTTTACGACATTTTTCGTAAAGATTCAAG
ATCAACTATAATGTGATTCAGTGAATAAATCAATTTATTGTAAAGCATGAAAAGTTCGCT
CCCCTATCAATCCGTCAATTACAGCAGCCATTTCTATTCTACCATAATTATCGCTTCCAT
ATGCCTATGCCTATCGAGCAAATTAGCAAATTAATTTTATTGACGTCATTTGCCACATGA
GACATATTCGCTATCAGTATCTAACGCACTTGAGTGTCTCGGAAAATCCATCATCTTGGG
CTCTCCTGCCATAGAATAACTTTATTTTTCGCTGTACTGTGTCTTAATTCACATAAATAA
AGTCACGGGCAGAAGCTAGTAAATAGAAGTACTTGTTTTGGATGGTAGAGCGACTGAAAC
CAATGGTAGAGCTGTCCACAAATTTCCCACTATTAGCCAATAGTAATAAATTTGTGGCTG
CGTC
>DWOL01041537.1 TPA_asm: Camptopleura auxo NODE_41608_length_981_cov_1.551991_SRR7174462, whole genome shotgun sequence
GTAATAATCCTTTAGGATACGATACATCATTAAAAGTACCCTTTTTTCCAAATATATTAA
GTTTAGATTTTAAGGGATTTAATAATGTTTGTGTTATCTTTTTCCTCCAAACTTTTTTCG
GATTACTGACATTATCTCATCCAGATAATTCTTGTGAGGTAGATCGATTTGTAACACCAT
TACAGATTGTACCTGAATGGTACTTTTTACCTTTTTACGCTATGTTAAAAGCTATTCCTA
ACAAAAATGCCGGTTTTATTATCCTTATAGCATCTATTCAATGTCTCTTTTTGTTCGGAG
AGGTAAGAGCTTTTACAACCTTAATTTTAATGAAACTATCCTTTGGTTCTAGGGAATTCT
CTACCTGGAATAGTTGGTTTAAATATTCTTTTTATAGTTTACTTTGGATTGGTGCACAAT
TACCTCAAGAAACATTCATATGCTATGGACGTATCTTCATTACAAATTATTTCATATTTT
CTCTTGTATTATTGGGACCAATGGGAATCGTGACGAGCAATGTGTACAAGGCAACAATTC
ACGCCAGCGTAACAATATCAATGTATATGTATGGTTAAAAGATAATCAAACTACGGATGT
GTGGGAGCCTTTTTAACGCCTTGTCTGGTATTGTATTTTTTCGTAACACCACGATTCATA
GAGACAACTTGCGGCATCTCTCTCGATTTCCAGATGTTGAGTTACCAAGAGGATTCTCTC
CACACTTTATTTTATTACAGATAGCGGTTAACCTTTCCTTTTCCTTACGTACTCCAGCTA
TGTGCACAACATACATCTCAGTAAAATATAGACTGTATGTGTCAAAATATAAGACTTATG
GAAAGTTGAAACAGGACAAGCATAAATATGTTATTTTAACCATACAAAAAAATAAAAGTG
ATTGCAAGGCTGTAATAAGTCGAATAGGCTGAGCATTGTGTGGAACAATTTAGTCCGTAA
GGTTATAAACATGTGAGGGCC
>DWOL01079893.1 TPA_asm: Camptopleura auxo NODE_80022_length_752_cov_3.256296_SRR7174462, whole genome shotgun sequence
AAGTTTTAAAATCTTTTAAATAAAAAAACCTTTGTACACCTCCGTTACTTTTTAAGAGGT
GACCGCCCCAGTCAAACTATCTTTTTTAAAATTTTCGAATTTTGGTTTCCAATAAATTCG
TTAGTAATGTATTATATAAAATAGTGGTTTTTCATAATTAATATTATATTTCCCACTTAA
ACTACAATTTTATAGAGTAAATACATTTTAAAATTATAGTAAAGCTTCATAGGGTCTTTT
TGTCCTGATATGGAATATCCGCATCTTCACAGATAATTCTATTTCATCAAGTCTCTTTTT
AAGACAGTATTCCAGTCGTTACATCTTTCATGCGGGTCGGAACTTACCCGACAAGGAATT
TCGCTACCTTAGGACCGTTATAGTTACAGCCGCCGTTAACTGATATTTATTAAAATTAAA
CTTTTTTAAATATTAAATTTTTATTTATTATACAGCACTGGGCAGATGTCAATCTCCTTA
CATTGTTAATTAAATTTAGCGGAGACTTGTGTTTTTGATAAACAGTCGCTAGAATCACTT
TCTCTTTTAAAATCTTTTAAGATATTTTTTATTCCTTGAAATTCTAATCTAGTACATAAC
TTAATATAGATTATAAATTATACTTAACAACCAAAAACAGAAAAGAACTATAATAACAAT
TAAAATCAAATAGTAAGTACTTGAGGAATCAAGGAAAGGGCCCACTCTCAATATAAGCTG
CGGTAAACCGCGACAACTGATTTTCAGTGTGA
>DWOL01110184.1 TPA_asm: Camptopleura auxo NODE_110375_length_633_cov_3.055755_SRR7174462, whole genome shotgun sequence
TGAACCTAAAGAACATAAGTAGTTCCATGTATTTAAGTTATCAGGATAATCTGGTATTCT
TCTAGGCATAACACTGAATCCTAAAAAGTGCATTGGAATAAATGTTAATAATATTCCTGA
AATAAACAGTAAGCAGAATAACATTACAATTGAATTTAGAGTAAGTGAGCATCCTAAGAA
AGTATCTTGGAAACAACAAATACCCGATAATAAAGCAATAATAGCTCCTAGTGATAATAC
AAAATGAAAGTGTGCAATTACATAATAAGTATCATGTAAAGCTACATCTACTGCAGCATT
ACCTAATACAACACCTGTTGTACCACCTAAGGTGAATGTAAATACAAAGCAAAGTGCAAA
TAGTGATGAACTCATGGATAGTCCAAACATGCTTCCCATATAAGTTGAAATCCAATTAAA
TACTTTAGTACCAGTTGGTAAAGAAATGAGTATTGTTGTTGCAGTAAAATAAGCTCTAGT
ATCTGCTTCTAAACCAACAGTCATCATATGATGTGCCCAAACAATACTACCAAGTACAGA
AATACAACCCATTGCTAAGATCATGGATTGATTACCAAAAATTATTTTATTATATGATGT
GGAAATTACTTGACTTATAATAGCAAATCCAGG
>DWOL01184136.1 TPA_asm: Camptopleura auxo NODE_184371_length_453_cov_2.734043_SRR7174462, whole genome shotgun sequence
GGCTTACCTACTAGCTTTATCGATAATTCACAGTGGGCCCATACATCAATAGGTCTTTAT
ATACAAGTGCAACCTCAACTAGAATATTTTACTCTACTATACTGGCATTTCGTAGAATTA
TTATGGTTATTTATACAATTTGTATTATATTCAGAATAAAAATTGTTAAGGGAAGTAAAG
GTGCTCAGGGTCTTACCGTCGGGCCGTAGCGTTCCACATATTCATGGATAATTCTATTTA
TAAAGAGTCTTACACTAGCGACATTGGGGAAGTCGTGACACCGTTCATGCAGGACGGAGC
TTACCCGACAAGGAATTTTGCTACCTTAGGACCGTTAACGTTACAGCCGCCGTTTACCAA
ATAAAATATAGATCTCGTAACCATGCGAACTCACCGAAGCTGTTTTTAAATTATATGAAC
TGAACAAGGTTCCACTGGAATGAAAGTTCACCG
>DWOL01458334.1 TPA_asm: Camptopleura auxo NODE_458754_length_265_cov_3.436170_SRR7174462, whole genome shotgun sequence
TCCGAACTTTATATTTACTATAGAATTACACTCCTCGATGACCGGTCATTCGGAATCTCA
TCACCAAGGATAGCTGAAACTAGCATCTTATCATTACTCCAGTCAGCATAGTTGATACGA
AGGAGCTAATACTTCTATTTTGCAGGAGCAAACCGTATATCGATGTCTCTATATTTAACT
CATGGGAAAACGGAAGATAGGGAACAAACTGCCTCAAGACGCTCTAAACCCAGCTCACGC
ATCGCTTCTAACGGTGAACTCTCAT
>DWOM01117536.1 TPA_asm: Timochares trifasciata NODE_117620_length_499_cov_1.850711_SRR7174461, whole genome shotgun sequence
TACCGAAGAGCAGTTAATGGAGCGATCGGAATTTATTTTACTCCTAACATGCGCAATCTG
GTTCCGTGCTTAAGTGAATTATTTATTTGAATGTAGCTCTGTTTTTGTAATTTTAAATCT
GAGTAAGATAGATAACACTTAGCGTGTCGTAAAAATATGAGGAAATCTGATTTTCAGAGA
AATTGGAGTTTTTGCCTTCTTATACATTGCAATCACCAGTTTGTCTGCTGACAATTATTT
TCTAATTAAGAGTAGTGAAAGTTTGTTCGTCCATTGCCCTGAGGAAGGCATAACGCAGAG
GAACTTCATTACATTATATAACCTAATATACGTCCATGTGCAAATCTCTTCAATTTACCT
TCGAATCCGTTAAAAAAATTCTGCGGTAAGGGTACCTAACAAACATCTGTCGATACTTTA
AAAATTGTACTTGGACATTTATAATATAATATATTAAACACATATGCGGAAGGGCACCAC
CAGGAGTGGAGCCTGCGGC
>DWOO01000440.1 TPA_asm: Ectomis asine NODE_440_length_7929_cov_67.836170_SRR7174448, whole genome shotgun sequence
TTTTTTAAAAAAATAAAAAATATAATATTCTTGTCAGTTTAGTGTATTTTTGAACATTAA
TTTTTGCAAACATTTTGTTTAATTTTCCTAATTTAAATAAAATTGTATTTTTTGCAATTA
TATGTTTATTTAAAATAAAATTATTATAAAATTGCAAAAAACAAAAAATTTTTATATTTT
TTTTTGTTTTTTAATAATTTTTTAATAAATTTGTTTTATTCAAAAACAATTTATTTTCCA
ATAAATAATTTTAATTCAACAATAATTAAACATATTTATATTATTGCAAAAATATAAAAA
ATTAATTTCAAAAAAAAAAAAATTTAAAAATTATAAGAAAAATCAAACTTTTTTTAAAAA
ATATTGTAAAAAATTTTGATTATATTTTTTTTTTTTGAAGCTGCATTTAAAAGTTATACT
AAATAATATTATGTGTTTAATTTTATTTTTAATTGTTTAAAACATTAAAAAAATAAAAAT
TATTTAAACCAATTTGCTAATAAGTTTAAATATATTTTTACTTGACGTGTTCTTTTAAAC
TTTTGTATTGTTCAATTTATTTTTTTTATCTATTATAAAAAAAATACAATTCTTTTGTTT
TTTTTTTACTTTTTTTTAATTTAAAAACATACAAATATTGTTTGTTACATCACAAATTAC
AACGTGCATTATTAACGTTCTACATATTTTTTTTTTTTAAAAAAGTGTTTTACTGATATA
AAAAACATGATTACATTATTAATAATAATTATGTACAAATTTTATAGTTGCTAAAATAAA
TAAATATCCATTAAATTTACGCATCAATAAAAGTTTTTTAATCTAAAAAATAATACACAA
AAGTTTCACAAAAACATAATTGTAATCAACTTTATCAACAGAAAACACAACATAAAATGT
AATTTACTCAAAAAAACATTTGTTTTGACAAATAAAATATTTTATTTTGCAATAAAAATA
AAAATTTACCTAAACAAAGCATAAATTATTTGCTGTGTCATTTTTAAAACAATAAACACA
ACATAAAATGTAATTTATTCAAAAAAACATTTATTCTAGCAAATAAAATATTTTATTTTG
CAATAAAAATAAAAATTTACCTAAACAAAACTTAAATTATTTGCTGTGTCATTTTTAAAA
CAATAAAAAATAATAACTTTTGTGTTTTTAAGTAAGCGCTACATAAATTTTTGCATGTAA
TTTTTATTTATTTTATAAAAATTAAAATATTAACAGAACAAATAATTTATTGCTGTAAAT
CAAGTTTATGTATTAATGTTTATTTATTTTATATTATATGTGTGTGCACATTTACTGTAA
TATACTATATAATATAATACTATTTCAATTTATTGTAAACCAAAATTATTTATTATACAC
AACTATAATTTGTTGTAATCTATTGTAATGTATTCACGTAAAATTCAGTAAACGCGCAAT
ATAAAAAAAAATTATGTAACGCTTTTGTTTGTAACGTATGTTAGATGTTTTGTAACTTGT
ATTTGATTGCTATGTTTTTTTAATTAAAATTAACAACCTGGTTGATCCTGCCAGTAGTCA
TATGCTTGTCTTAAAGATTAAGCCATGCATGTCTAAGTATAAACTTTTATACGGTAAAAC
TGCGAATGGCTCATTACAACAGTTATAGTTTATTTGATAATACAATCTACATGGATAACC
GTGGTAATTCTAGAGCTAATACATGCGTAAAAGCCTAACTATCTTATAGAAAGGCTGCAT
TTATTAGATAAAAAGCCAATACATGTTGCAAAAGCATGAACACTGGTGATTTATAATAAC
TTAGCGAATCGCATGGCGTATGCCGGCGATAAATCATTCGAGTTTCTGACCTATCAGCTT
TCGACGGTAGGGTATTGGCCTACCGTGGCAATGACGGGTAACGGGGGATTAGGGTTCGAT
TCCGGAGAGGGAGCCTGAGAAACGGCTACCACATCTAAGGAAGGCAGCAGGCGCGCAAAT
TACCCAATCCTAGCACTTAAAGGGAGGTAGTGACAAGAAATAACAATACAGGGCACTATA
AATGCCTTGTAATTGGAATGATAGAAACATAAACACTTTCCAAAGTATCAATTGGAGGGC
AAGTCTGGTGCCAGCAGCCGCGGTAATTCCAGCTCCAATAGCGTATATTAAAGTTGTTGC
AGTTAAAAAGCTCGTAGTTGGACTTCTGCTAAAGATAACCAGTCTGCTTTTAAAGTGGTA
TCTTGGTGTGCCTTTAGCATCATTCTAAAAAACGTTTCTGCACTTTACTGTGCGGTACGG
TATTTAGAACTTTTACTTTGAGAAAATTAGAGTGTTTCAAGCAGGCTGACGTCTTGAATA
CTGCAGCATGGAATAATAAAATAGAATTTTTGTTCTACTTTGTTGGTTTTAAGAACTAAA
TTAATGATTAATAGGGACAGTTGGGGGCATTCGTATTTAACTGTCAGAGGTGAAATTCTT
AAATTTGTTAAAGACGAACTACTGCGAAAGCACTTGCCAAAGATGTTTTCATTAATCAAG
AACGAAAGTTAGGGGATCGAAGACGATCAGATACCGTCGTAGTCTTAACTATAAACTATG
CCGACTAGAGATTGGAGGTCGTCCTTTTATTCGACTCCTTCAGCACCTTACGAGAAATCA
AAGTTTTTGGGTTCTGGGGGGAGTATGGTCGCAAGGCTGAAACTTAAAGGAATTGACGGA
AGGGCACCACCAGGCGTGGAGCCTGCGGCTTAATTTGACTCAACACGGGAAAACTCACCA
GGTCCAGACATAGGAAGGATTGACAGATTGATAGCTCTTTCTTGATTCTATGGGTGGTGG
TGCATGGCCGTTCTTAGTTGGTGGAGTGATTTGTCTGGTTAATTCCGTTAACGAACGAGA
CCTTAACCTGCTAAATAGGGTCAAGAACTTTTGTTCTTGAATCGCTTCTTAGAGGGACTT
TGCGTGTCTAACGCAAGGAAGTTTGAGGCAATAACAGGTCTGTGATGCCCTTAGATGTTC
TGGGCTGCACGCGCGCTACACTGATGCATCCAACGAGTTTTAAACCTTAGCCGGTAGGCT
TGGGTAATCTTGGAAGTATGCATCGTGATGGGAATAGATTATTGCAATTATTAATCTTCA
ACGAGGAATGCCTAGTAGGCGCGAGTCAACAGCTCGCGCCGATTACGTCCCTGCCCTTTG
TACACACCGCCCGTCGCTCCTACCGATTGAGTGATCCGGTGAATTATTTGGACTGTATCT
ATTGCAGATTCTGTTTTAGATATAGGAAGCTTTGTAAACCTTATCACTTAGAGGAAGGAG
AAGTCGTAACAAGGTTTCCGTAGGTGAACCTGCGGAAGGATCATTCACACATTTACAATG
TTCTGATAATAAACTTTATTTAACTTTTTTTTTTTTTTTCGTTGAAAACCAAAGGTTTTA
GTTAAAATGTAGATAACATATAACTGATAAAAAAACGTGTTTCCATTTTAATCTAGCCCA
CCCCGTACGAAAAAGCTATTTTATTTAACTTTTTTTCAAATTTTGCATTTATTAAAGATT
TTTTTTAAAAATCTTGTCAAAAAAACATTTGATTGTTATTTGTTTGCAATATAATAAATA
TTTATAACTATAAAAGCATTTTTACTAACAAAAATTTATTTTGTTAAATTTAAAATTTTG
CAATGTTATTTAATATTTTTTTTTTTTTGTAAACATTAACAAACTATGTCTTTATTTTTA
TAAATGCAAGAAAAAAAATTTATAAAGTTAGCACTTTCGGTTTTTTTTGTTTTTTTCTTT
CTAATCTTTTTTTTAAATTAATATTTTTTTTTGTTCAACTTTTTTTTACACTTCTAACAA
TGGATATCTTGACTCGCATAACGATGAAGGACGCAGCAAAGTGCGATATGCAGTGCGAAT
TGCAGAATTCAGTGAATCACAAGAATTTTGAACGCAAATAGCGCTATTAAAAATTCATAT
TAATAGCCCGCTTGCTTCAGGGTCTTATTTTTACATTACTTTAATTTTTTTTTTTTTTTT
TTTCTCAATAATTTTTTTGTTTAAAAAAAAAAATGAATTTATTTGAACATCATTATGAAA
AATGTTGTTTTAAATTAATGCATATTAATCGTTTAAAATTAGCGTGTGTGTGCAATATTT
GAACTAATTTTATTTTTTTAATTGTTGTATTGTAACAAATATTTTTATTTGATTTTAACA
ACTTTAAGCATAATTTAGTTCTTAATTATATAACATATACGTTTTTTTTAAATTGATATG
CGAAAATCGTTGTTTTTTGCGTATAATATATCATTATACGTTTATATTATTAGACTTGAT
GTCACGCGAGAATACCTGCTAAATTTAAGCATATAATTAAGCAGAGGAAAAGAAAATAAC
AATGATTTCTTTAGTAACGGCGAGTGAAAAAGAAAAAGCTCATAGTGAAAATCATTAGCT
ATTTTAGCTAATGCGTTGTAGTGTTTAGAAGTGATACCTGTAAAAATAAACAGTAAAGTT
TCTTGGAAAAGAACATCAAAGAGGGTGAAAATCCCGTTTTTGCTGTATTTTTTTTTTACA
TACGGTTCACTTTCTTAGAGTCGCGTTCATTGGGATTTGAGCGCAAATTGTGTAGTAAAT
TTTATATAAAGCTAAATATATAATGCGAGATCGATAGCAAACAAGTACCATGAGGGAAAG
ATGAAAAGAACTTTGAAAAGAGAGTTAAAAGTGTTTGAAATTGTTAGAAGGGAAACGTTT
AAAAACACAATATTTAAAAGATGCAATTATTGTTTGACATAAATAAAAAAAATCAATTAC
TGTGAAGAGTTGTTTTTTTTTTTTTATTTTTTGTTAACAACAATCAAATTCTTTTAAAAA
GGCTATTATTAATTTGACTCTGCCAATATTTTGCATCAACAGCGTTTTATATAAGTCAAT
TATTTTAATCGAAATGTTGCAAATTGTTTTGACATTTGTCAAATTAATTTAAAATTTCAA
AAAGATTTAGGGCTACACTTTCGAGCACTCTAATCTTGAAATAATAGCTTATAAAGTTTT
TAAATGTCCCGTCTTGAAACACGGACCAAGGAGTCTAACATATGTGCAAGTGTGCGAATT
AAAAATTTGTGCGCAAAATAAAAGTAATTGTAGAGATATACCGTATGTATGTATATTGCA
TCTACAACCGACCGCGATTGCAAAGAAAGGTTTGAGTATTAGCATGTTTGTTAAGACCCG
AAAGATGGTGAACTATGCCTGAGTAGAATGAAGTCAGGTGAAAACCTGATGGAAGTTCGT
AGCAATACTGACGTGCAAATCGTTTGTCAAACTTGGGTATAGGGGCGAAAGACTAATCGA
ACCATCTAGTAGCTGGTTTCTTTCGAAGTTTCTCTCAGGATAGCAAAAGTTTATTTTTAG
TTTTATCAGGTAAAGCGAATGATTAGAGGCATCGGAAACGCGTAGTTTTCGACCTATTCT
CAAACTTTAAATAGGTAAGATCCAATGGTTTCTTAAGTGAACTGCTGGGATTAATATAAA
CTTTTAGTGGGCCATTTTTGGTAAGCAGAACTGGCGATGAGGGATGCTCCTAACGTTTGG
TTAAGGTGCTAAAGTACTTGCTCATCTGATACCATAAAAGGTGTTGGTTCATTTAAACAG
CAGGACGGTGGTCATGGAAGTCGAAATCCGCTAAGGAGTGTGTAACAACTTACCTGCCGA
ATGAACTAGCCCTGAAAATGGAGAGCGCTAAAGCAAGTCACCGATACCAAACCATTTATC
CAAATATAATTTTTGAATAAATGAGTAGAAAGATGTATGGATTGTTAAAAATCATGTGAC
GTAAGTCACTGTTGAATGATTCATAGTACAGATCTTGGTGGAAGTAGCAAATATTCAAAT
GAGAACTTTGAAGACTGAAGTGGAGAAGGGTTCCATGTGAACAGCATTTGGACATGGGTT
AGCCGGTTCTAAGCAAAAACTTAATTGTGTTTAAATATAAACATTTTTGTTTATTTTTTT
GCAAAAGAGTATTAGGTTAATATTCCTAAGTCAGGTCGTGGATACTTTGTGGCAACACAA
AAAAACTTCTTTTCACAGGCAAAAGTCTCGGAAAGCGTTGTCTTTGCTTTTTAACAGTTT
TTTACCCTGAAAACAGATTACGTGGAGATAGGGTTACATAACTGGTATAGCATCTTGGTA
TCCGAGATGTCCGAAGCGCTTTTGACTGTCCTTGAAAAAAGAAGGGAATTGTTGTTATTC
GCACCCCTGGCCGTACCAATAACCGCATCAGGTCTCTAAGGTTTGAAGCCTCTGGTCAAT
AGAAGAAAGTAGGTAAGGGAAGTCGGCAAGACAGATCCGTAACTTTGGAAAAAGGATTGG
CTCTGAGGGCTGGGTGCGTAGGGCTTTTTTTCTAAAAGTTTAGCGGAGTTCTGTGCTACT
TACTGGCTTGTTTGTTAACAGGCTATTAGTGGAACATTGCATTGCTAATCTTTAAGATAA
AAGTTTAGATTTCGGTCTTACCTTGCACAGTGAACAGCCACCTCAGAACTGGAGCGGACA
AGGGGAATCCGACTGTTTACTTAAAACAAAGCATTGCGATGTCCGTAACTGGTGTTGACG
CAATGTGATTTCTGCCCAGTGCTCTGAATGTCAATGTGATGAAATTCAATCAAGCGCGGG
TAAACGGCGGGAGTAACTATGACTCTCTTAAGGTAGCCAAATGCCTCGTCATCTAATTAG
TGACGCGCATGAATGGATTAACGAGATTCCCACTGTCCCTATCTACTATCTAGCGAAACC
ACAGCCAAGGGAACGGGCTTGGAATAATCAGCGGGGAAAGAAGACCCTGTTGAGCTTGAC
TCTAGTCCGACTTTGTGAAATAACTTAGAAGGTGTAGCATAAGTGGGAGCTTTGGCGTTC
TTGAAATACCACTACTTTTAATGTTATTTTACTTATTCCGTTAAATTGATACTCCTACTG
TAAAATGTATGTGTTTTAGAATTAATGCAATATTTGTATTGATGATTTATGCGGAAGACA
TAGTCAGGTGGGGAGTTTGGCTGGGGCGGTACATCTGTTAAACAGTAACGCAGGTGTCCT
AAGGCAAGCTCAATGAGAACAGAAATCTCATGTTGACCAAAAGGGGAAAAGCTTGCTTGA
TTTTGATTTTCAGTACAAATACAAACTGTGAAAGCATGGCCTATCGATCCTTTAGGTCTG
AGAAATTTTCAGCTAGAGGTGTCAGAAAAGTTACCACAGGGATAACTGGCTTGTGGCAGC
CAAGCGTTCATAGCGACGTTGCTTTTTGATCCTTCGATGTCGGCTCTTCCTATCATTGCG
AAGCAAAATTCGCCAAGCGTTGGATTGTTCACCCATCAAAAGGGAACGTGAGCTGGGTTT
AGACCGTCGTGAGACAGGTTAGTTTTACCCTACTGATAATTTGATACTGCAACAGTAATC
CAACTTAGTACGAGAGGAACAGTTGGTTCAGATACTTGGTAAATGCGGCTACTTGAAAAG
GTAGCGCCGCGATGCTATCATCTGCTGGATTATGACTGAACGCCTCTAAGTCAGAATCCA
TGCTGAACAGCAGTGTTGTCCACCACTTCTAATAGTACATGCAAACAATTATAATTTATA
TGCTTTTTAGTTATGCTTTTACGCTATTAATATAGTTAGGCTCAAAAAATAATTTCAATT
GTTAGAAGTGATACATCTTTTGCAGACGACTTAATTAAATCCAGGCATTGTAAGTATGAA
AGTAGGCTTGTCTTACGATCTACTGAGATTCATCCTGAGTTTTTTTAGATGTGATTATTT
TATAAAATAAAAACTTCCGGGGTTGACAATTATGTGTACTTAGTAAAAAAATAGAAATTT
TTATTTTTTTTTGGAAAATATAAAATGATAATTATGACGCATGTATTAAATCTACAAAAA
TGTAAAAAA
>DWOO01246972.1 TPA_asm: Ectomis asine NODE_247095_length_468_cov_1.404358_SRR7174448, whole genome shotgun sequence
GGTTTTACTATTGGTATCATACCTTTTAATTCATGGGCAATTATACTGACATCAATTATG
TTAATTTCTACTCTACCTGTATTGTCAGGTGCTCTTTTCATGCTTGTGTCAGATCTACAT
TTTAATACACTTTTCTTTGATCCTGTATTTTCAGGTGACCCTGTATTTTATCAACATCTT
TTCTGGTTCTTTGGACATCCTGAGGTCTATATTTTAATCATACCTGGATTTGCTATTATA
AGTCAAGTAATTTCCACATCATATAATAAAATAATTTTTGGTAATCAATCCATGATCTTA
GCAATGGGTTGTATTTCTGTACTTGGTAGTATTGTTTGGGCACATCATATGATGACTGTT
GGTTTAGAAGCAGATACTAGAGCTTATTTTACTGCAACAACAATACTCATTTCTTTACCA
ACTGGTACTAAAGTATTTAATTGGATTTCAACTTATATGGGAAGCATG
>DWOO01247408.1 TPA_asm: Ectomis asine NODE_247531_length_466_cov_1.245742_SRR7174448, whole genome shotgun sequence
AAACAGATGCCAGGCCAACTTACCTATGCCATACACCCAAGGTGCCGGGCAAATGCCAAT
GGCTTGACCTCTTCATCAAAGTTATCAGTGTCTTGTGTTGTAACCTTACAGACGCTTCCA
GAGTAATGATTAAAAGAAACTATTTGGATGGACGATGGAGCATGAGGTTCCATGACAGAA
TTTTACCGCCTTGTCTCTGCAATATTTAATTACACATACGGTGTTGGGCCTGACGAGTTC
CTGTAATATAGTTTCCTCACGGCTTGTTTCGGTCCTGAGTACGCGATCTCATGTATGGTT
TTCGATATATTTTACTTTTAGGATGAAACCTTCCTGAGCGACTCGTGAGGTAAAAAATAT
GAATGGTAAGGTTTAGCGTTTACAATCGAATGAAACAGTGTGTTCCACCGCTAGTATTTG
CTTCTAACATTCCCTTTGCTTGAAACTGTATGGACGTAACCTCCAG
>DWOY01313864.1 TPA_asm: Lobotractus valeriana NODE_314129_length_259_cov_2.039216_SRR7174419, whole genome shotgun sequence
GTCTGTGATGCCCTTAGATGTCCTGGGCCGCACGCGCGGTTTGCGACGGTAGATCCCTTA
TTTTTAACCCTCAGGGAGTTCTTTTAACTATCAGGTAGGCTGCTTGTTTTTACCCCTCTG
TAGACCCATCGGATGCACCCCTATGAGTGATCGCATATGAACTAGAAGAACCTTATAAAC
TTCACGTGAAAGAACAACCGCAGGAACCTATCACTGCTAAGCCCACCCCCCTCACCTTAT
AGACCCGTCAAATGAGCCC
>DWPE01224078.1 TPA_asm: Astictopterus jama jama NODE_225525_length_249_cov_1.976744_SRR7174401, whole genome shotgun sequence
GTTGGTTCCAGGCAATTAATGCATTCTCCTCTTTTTTATGTCTCATCTAAAGATCATTAA
TTTAGTCCTTTTGGTTTTATTGTTATGTTATTCACGTTTGTATTCACAGTATTGTTTGTA
CCTATCTCTTTTATTTATTTGTTAAAAACATAAGCTAGGTATGCCATCAAATTGCTAAAG
TTCAAGTCAACGGCATAGTATACGCTATTGGAGCTGGAATTACCGCGGCTGCTGGCACCA
GACTTGCCC
>DWPJ01023521.1 TPA_asm: Salantoia eriopis NODE_23540_length_465_cov_2.036082_SRR7174376, whole genome shotgun sequence
CTTCCTTCCACTACCAAAATATTTACAACTGTTCCAAACTTCCAGGGTTGTTCGCTATAT
TTGATGTATCCAGGACAGGAAATTAGATCACATGCTTTCTAGTTACTGGAGCCTTGGCTG
TGTAAAAGTAAGGGCTATTCGATATTACTACCGTACAAGCCCTTAGCAAGACATGAGATG
GAGTTGGCATGTCTAATTTGTGTGTTTAGATTCTATAAGAATGGTTATAAGAATTTAAAA
AGTTGACACTTTCCACGCTATTGGATTCACCGTCCAGGACTGCCTGGCGCTTAGTAACGA
TTTCTACTTCCAGCAGCCAACAATAATATTCTTTTAACACCAGGCATGCAATACCGAACA
GACACGAACGCTTTTAACGCCTGGCATGGATGGATAACACTCGGCTCTTCCAAAGTTTGA
CCGCTGTCGCTGGGACTGTATGGATTGACTCTTCCATCTTTTTAT
>DWPJ01225713.1 TPA_asm: Salantoia eriopis NODE_225926_length_251_cov_2.091954_SRR7174376, whole genome shotgun sequence
AGGATAGCTGAAACTAGCATCTTATCATTACTCCAGTCAGCATAGTTGATACGAAGGAGC
TAATACTTCTATTTTGCAGGAGCAAACCGTATATCGATGTCTCTATATGTAACTCATGGG
AAAACGGAAGATAGGGAACAAACTGCCTCAAGACGCTCTAAACCCAGCTCACGCATCGCT
TCTAACGGTGAACTCTCATTCCAGTGGAACCTTGTTCAGTTCATATAATTTAAAAACAGC
TTCGGTGAGTT
>DWPO01000383.1 TPA_asm: Morvina fissimacula NODE_383_length_6848_cov_6.147246_SRR7174367, whole genome shotgun sequence
CAGTCCCAGCGACAGCGGTCAAACTTTGGAAGAGCCGAGTGTTATCCATCCATGCCAGGC
GTTAAAAGCGTTCGTGTCTGTTCGGTATTGCATGCCTGGTGTTAAAAGAATATTATTGTT
GGCTGCTGGAAGTAGAAATCGTTACTAAGCGCCAGGCAGTCCTGGACGGTGAATCCAATA
GCGTGGAAAGTGTCAACTTTTTAAATTCTTATAACCATTCTTATAGAATCTAAACACACA
AATTAGACATGCCAACTCCATCTCATGTCTTGCTAAGGGCTTGTACGGTAGTAATATCGA
ATAGCCCTTACTTTTACACAGCCAAGGCTCCAGTAACTAGAAAGCATGTGATCTAATTTC
CTGTCCTGGATACATCAAATATAGCGAACAACCCTGGAAGTTTGGAACAGTTGTAAATAT
TTTGGTAGTGGAAGGAAGTTAATTAGTTTATGATTTTTGACAAGCACAACACTACGAGAT
GCCAAACTTTTTTATTATTAAAAGACGAATATTTACCTAAGTAGGGCATGCTCAATCCCG
TCCGGCTGTTTCCATCTCAACTCTACAGGTTAACGCCTGGAGTCCGATTGTTAATACTAT
ATAAACGGGAAGTTTAGCCGGGAAGTAAGCATCTTTTAATAAGTTAAGACAGTCGGTGCG
AAGTCGTAACATGGTAGTTGACGGTGAACTTGTAGCTGAACCCTAATAATACTCACTGGA
ACGGTAAGAAGGTTCGCCGGGGATAACAGGTTATAGAATTCCTGGAGCTCAAATCCTTGG
ATTCTATTGGCACCTCCATGTCGACTCATCGCAGCCTTGCATTCGTTTCGCTGTTGGTTT
TAGCCCTTTGTAATAAAACAGTACCAAAAACACACATACCTGAACCTAAAGAACATAAGT
AGTTCCATGTATTTAAGTTATCAGGATAATCTGGTATTCTTCTAGGCATAACACTGAATC
CTAAAAAGTGCATTGGAATAAATGTTAATAATATTCCTGAAATAAACAGTAAGCAGAATA
ACATTACAATTGAATTTAGAGTAAGTGAGCATCCTAAGAAAGTATCTTGGAAACAACAAA
TACCCGATAATAAAGCAATAATAGCTCCTAGTGATAATACAAAATGAAAGTGTGCAATTA
CATAATAAGTATCATGTAAAGCTACATCTACTGCAGCATTACCTAATACAACACCTGTTG
TACCACCTAAGGTGAATGTAAATACAAAGCAAAGTGCAAATAGTGATGAACTCATGGATA
GTCCAAACATGCTTCCCATATAAGTTGAAATCCAATTAAATACTTTAGTACCAGTTGGTA
AAGAAATGAGTATTGTTGTTGCAGTAAAATAAGCTCTAGTATCTGCTTCTAAACCAACAG
TCATCATATGATGTGCCCAAACAATACTACCAAGTACAGAAATACAACCCATTGCTAAGA
TCATGGATTGATTACCAAAAATTATTTTATTATATGATGTGGAAATTACTTGACTTATAA
TAGCAAATCCAGGTATGATTAAAATATAGACCTCAGGATGTCCAAAGAACCAGAAAAGAT
GTTGATAAAATACAGGGTCACCTGAAAATACAGGATCAAAGAAAAGTGTATTAAAATGTA
GATCTGACACAAGCATGAAAAGAGCACCTGACAATACAGGTAGAGTAGAAATTAACATAA
TTGATGTCAGTATAATTGCCCATGAATTAAAAGGTATGATACCAATAGTAAAACCTTTTG
AACGTAGGTGAAATATAGTGGTAAGGAAATTTATTGAAGACAAAAAACTAGAAAGTCCCG
ATAATGCAAGTCCCATCACAATAACATCAACTGCCAATGGACTTAAGGACATAATAGAAG
TACTTAAAGGTGGGTATAATGTCCAACCAGGACCACCTCCGAACTCTGAGGCAGTTGAAA
GTATGACACAACCGTATGAAACAGGCATTAATAGTAATGATATACTGTTCAAACGAGGAA
AAGCTACTTCTGGTGCAGCATTTAACACAGGAACAAAATAATTACCAAAACCTCCAAATA
AACCAGGTTGTACATTGAAAAAAATCATTAACAATCCATGTAATGTGAAACTTAAATTAT
AGAAGTTCTGGTTTTCAGGGGCTATTGTCCTTAGTCCAGAAGAATATAGTTCAAGACGAA
TAATAATTGAACAAGCAGAACCGAAAATTCCAAATATAAGAGCGAACCAAAGATAATATA
AACCTAAAGTTTTATGATTACAATTAGATAGTATGTTTGAAGCAGGTCCAAGATTAAAGT
AAAGTAAACTTCTGTTCATGAATGCAAAAAAAATAATAAAGAATTCACATAGAATGAAAT
ACGCTAGCATGGAACCTTATATATACTATGGAAACACACTTCCCTTCTCGCCATTTTTGG
TCCAAGGTTGAACACAGGCTGAGTCTCTATGCCTTGAGTGGAGCACCGGATTGGATACCC
GGGCAACCGGCGCTTCCATATCGAAGAAATATTCAGGTGTGCTTGGGAGCTGTAATCAAA
ATTGTATTTGGCGGCTGAGCATGTAAACTCGATTCATACCGAGAAGAACTACCTCCTTAT
CGAAGCATCCATCAACAGCTGTGGAAAATATACATATATAACAAGGCATTTAGCTTAATC
TGCGCCGTTCTTATAACCATATTCTTTGTATGGATGCCAATTAATTTTTTAATAGGATCA
TTATCAATTAACCAATGTAAAGCCCATCTTCAAACATATCCTTGTCCAATAAATATAAAT
TTCTTATGGAATTTTGGTTTTCTTATTGCTATGACATTTATGGTACAAATAGTTACAGGT
GTTTTACTTGCTTCAAACTACACACCCGATATAAATATAGCTTTTTACAGTGTTCAATAT
ATATTACGAGAAGTAGGGAGTGGATGGTACTTTCGTTATATGCATTCGACAGGTGCTTCT
TTTGTATTCGCTTTTACATATCTTCATATTATGAGAGCTCTTGCAGGTGGTTCTTGTTTT
TATCTACCAGTAACATGGACCTCTGGATTAGTCCTTTTCTTTTTATCTATTGTGACAGCA
TTTCTGGGTTATGTTTTACCTTGGGGACAGATGAGCTTTTGGGGAGCAACAGTAATTACA
AATCTTCTTTCACCTATACCTGGTTTAGTTTCTTGGATCTGCGGTGGATACTATGTAAGT
AATCCTACTTTAAAAAGATTTTTCGTTCTCCATTTCGTCCTTCCTTTCGTGTGCCTTTGT
TTTGTATTTTTACATATATTTTATCTCCACTTACAAGGTAGTAATAATCCTTTAGGATAC
GATACATCATTAAAAGTACCCTTTTTTCCAAATATATTAAGTTTAGATTTTAAGGGATTT
AATAATGTTTGTGTTATCTTTTTCCTCCAAACTTTTTTCGGATTACTGACATTATCTCAT
CCAGATAATTCTTGTGAGGTAGATCGATTTGTAACACCATTACAGATTGTACCTGAATGG
TACTTTTTACCTTTTTACGCTATGTTAAAAGCTATTCCTAACAAAAATGCCGGTTTTATT
ATCCTTATAGCATCTATTCAATGTCTCTTTTTGTTCGGAGAGGTAAGAGCTTTTACAACC
TTAATTTTAATGAAACTATCCTTTGGTTCTAGGGAATTCTCTACCTGGAATAGTTGGTTT
AAATATTCTTTTTATAGTTTACTTTGGATTGGTGCACAATTACCTCAAGAAACATTCATA
TGCTATGGACGTATCTTCATTATAAATTATTTCATATTTGCTCTTGTATTATTGGGACTA
ATGGGGATCGTGACGAGCGGTGTGTACAAGGCAACAATTCACGCCAGCGTAACAATATCA
ATGTATATGTATGGTTAAAAGATAATCAAACTACGGATGTGTGGGAGCCTTTTTAACGCC
TTGTCTGGTATTGTATTTTTTCGTAACACCACGATTCATAGAGACAACTTGCGGCATCTC
TCTCGATTTCCAGATGTTGAGTTACCAAGAGGATTCTCTCCACACTTTATTTTATTACAG
ATAGCGGTTAACCTTTCCTTTTCCTTACGTACTCCAGCTATGTGCACAACATACATCTCA
GTAAAATATAGACTGTATGTGTCAAAATATAAGACTTATGGAAAGTTGAAACAGGACAAG
CATAAATATGTTATTTTAACCATACAAAAAAATAAAAGTGATTGCAAGGCTGTAATAAGT
CGAATAGGCTGAGCATTGTGTGGAACAATTTAGTCCGTAAGGTTATAAACATGTGAGGGC
CTTATTTACTTACATACAGGATCCAAGATCTATAAAATATAGTTAAATTAGTAAGTAACG
CTATTTTAGGTAGTCTAGTAGCTACAAAAGGATATTTATAAAAAGTAGAGAAGTTTGCTA
GCAAAATAAAAGTAATTATAAGGCTAACAGACATAACCATTAGTAAATATGTTGATACTG
AATAAATTAAAAGTACCAAAGCACTTGGTACATTCAAAAGGATTACTAGAGTTCCTTTTG
TTGTCATAATATTACTTTTTGTGCTCCAGAAAGGATCATTGTATGGACGTAACCTCCAGG
CAAAGAATATAAATATTTGAGCTGTGACGCTATCAGTGTATACAGATGGTTATAAGACAA
TACCCAGCCAACACCATCCAGTTTGCTTGGGACATTCGGACGAACTAGAGCCGAGAGATG
TGTTACTACAACAAATAAAATAAATACAACTATTTTGAGGAAAAGGATTTCACGGTCAAC
CCAGTATTCTTTGTATGTATGCCAATTAATTTTTTAATAGGATCATTATCAATTAACCAA
TGTAAAGCCCATCTTCAAACATATCCTAACATATGTGTCCTCTTTGCATCAAGTGTACGA
TTTTTCTCAGTTGGTCTTTTATTCTCTTGTAACATAGTTTTATTTTTAATGTTTCTCTAT
TCATTAAGAGAAAGTTTTCAATCAACCTACTCTGCTATTTCATCCTGTTGTTTAGGTATT
ATGTTGTCTGAAGCCCTTTTATTCACTGCTTATTTCTGGGGTGGATTTCATTTTACATGG
ACTACATTTATAGAAGGTTTAATAACACCATCCACACGAGCATTAATTTTAACAATAACC
TTATTGCTTTCTGCTGCTTCAGTACTAACAGGATATGCTCAGTGTTTAAGAGAGAAATCC
ATTTGTTTCCTATATTCAAGTTCTGCCCTTATTACTTTTAATATAGCAGAAACTTTTAGC
TCCCTACAAACATCAGAGTTTCTAATGTTGGAATTCTGTATAAATGATTCTATCTACGGG
TCTGTCCTTTTTACACTAACTGGATTACATTTCAGTCATGTTGTTGTTGGAATAGTATTA
CTTTTATTTACTTTTTGGGGCTTACCTACTAGCTTTATCGATAATTCACAGTGGGCCCAT
ACATCAATAGGTCTTTATATACAAGTGCAACCTCAACTAGAATATTTTACTCTACTATAC
TGGCATTTCGTAGAATTATTATGGTTATTTATACAATTTGTATTATATTCAGAATAAAAA
TTGTTAAGGGAAGTAAAGGTGCTCAGGGTCTTACCGTCGGGCCGTAGCGTTCCACATATT
CATGGATAATTCTATTTATAAAGAGTCTTACACTAGCGACATTGGGGAAGTCGTGACACC
GTTCATGCAGGACGGAGCTTACCCGACAAGGAATTTTGCTACCTTAGGACCGTTAACGTT
ACAGCCGCCGTTTACCAAATAAAATATAGATCTCGTAACCATGCGAACTCACCGAAGCTG
TTTTTAAATTATATGAACTGAACAAGGTTCCACTGGAATGAGAGTTCACCGTTAGAAGCG
ATGCGTGAGCTGGGTTTAGAGCGTCTTGAGGCAGTTTGTTCCCTATCTTCCGTTTTCCCA
TGAGTTAAATATAGAGACATCGATATACGGTTTGCTCCTGCAAAATAGAAGTATTAGCTC
CTTCGTATCAACTATGCTGACTGGAGTAATGATAAGATGCTAGTTTCAGCTATCCTTGGT
GATGAGATTCCGAATGACCGGTCATCGAGGAGTGTAATTCTATAGTAAATATAAAGTTCG
GAAAGAAACAGATGCCAGGCCAACTTACCTATGCCATACACCCAAGGTGCCGGGCAAATG
CCAATGGCTTGACCTCTTCATCAAAGTTATCAGTGTCTTGTGTTGTAACCTTACAGACGC
TTCCAGAGTAATGATTAAAAGAAACTATTTGGATGGACGATGGAGCATGAGGTTCCATGA
CAGAATTTTACCGCCTTGTCTCTGCAATATTTAATTACACATACGGTGTTGGGCCTGACG
AGTTCCTGTAATATAGTTTCCTCACGGCTTGTTTCGGTCCTGAGTACGCGATCTCATGTA
TGGTTTTCGATATATTTTACTTTTAGGATGAAACCTTCCTGAGCGACTCGTGAGGTAAAA
AATATGAATGGTAAGGTTTAGCGTTTACAATCGAATGAAACAGTGTGTTCCACCGCTAGT
ATTTGCTTCTAACATTCCCTTTGCTTGAAACTGTATGGACGTAACCTCCAGGCAAAGAAA
ATAAATATTTGAAACACACTTCCCTTCTCGCCATTTTTTGATTCTTCCAAATAGATTTCA
TAGAGAACCGTCCATATTCATGTTTGATTGACCTTTAACCACTAACTACGAATCTTCCAA
GAATATTTCAAGATGCCAAGGTCCGGTCAACACTTTATAGATCCCAGGCTGGTTAAAAAG
GTAAAATATTAGCTGAAGGCTTGGATAAAAAGATGGAAGAGTCAATCCATACAGTCCCAG
CGACAGCGGTCAAACTTTGGAAGAGCCGAGTGTTATCCATCCATGCCAGGCGTTAAAAGC
GTTCGTGT
>DWPO01049726.1 TPA_asm: Morvina fissimacula NODE_49748_length_1738_cov_188.709813_SRR7174367, whole genome shotgun sequence
GCTATTAAAAATTCATATTAATAGCCCGCTTGCTTCAGGGTCTTATTTTTACATTACTTT
AATTTTTTTTTTTTTTTTTCTCAATAATTTTTTTGTTTAAAAAAAAAAATGAATTTATTT
GAACATCATTATGAAAAATGTTGTTTTAAATTAATGCATATTAATCGTTTAAAATTAGCG
TGTGTGTGCAATATTTGAACTAATTTTATTTTTTTAATTGTTGTATTGTAACAAATATTT
TTATTTGATTTTAACAACTTTAAGCATAATTTAGTTCTTAATTATATAACATATACGTTT
TTTTTAAATTGATATGCGAAAATCGTTGTTTTTTGCGTATAATATATCATTATACGTTTA
TATTATTAGACTTGATGTCACGCGAGAATACCTGCTAAATTTAAGCATATAATTAAGCAG
AGGAAAAGAAAATAACAATGATTTCTTTAGTAACGGCGAGTGAAAAAGAAAAAGCTCATA
GTGAAAATCATTAGCTATTTTAGCTAATGCGTTGTAGTGTTTAGAAGTGATACCTGTAAA
AATAAACAGTAAAGTTTCTTGGAAAAGAACATCAAAGAGGGTGAAAATCCCGTTTTTGCT
GTATTTTTTTTTTACATACGGTTCACTTTCTTAGAGTCGCGTTCATTGGGATTTGAGCGC
AAATTGTGTAGTAAATTTTATATAAAGCTAAATATATAATGCGAGATCGATAGCAAACAA
GTACCATGAGGGAAAGATGAAAAGAACTTTGAAAAGAGAGTTAAAAGTGTTTGAAATTGT
TAGAAGGGAAACGTTTAAAAACACAATATTTAAAAGATGCAATTATTGTTTGACATAAAT
AAAAAAAATCAATTACTGTGAAGAGTTGTTTTTTTTTTTTTATTTTTTGTTAACAACAAT
CAAATTCTTTTAAAAAGGCTATTATTAATTTGACTCTGCCAATATTTTGCATCAACAGCG
TTTTATATAAGTCAATTATTTTAATCGAAATGTTGCAAATTGTTTTGACATTTGTCAAAT
TAATTTAAAATTTCAAAAAGATTTAGGGCTACACTTTCGAGCACTCTAATCTTGAAATAA
TAGCTTATAAAGTTTTTAAATGTCCCGTCTTGAAACACGGACCAAGGAGTCTAACATATG
TGCAAGTGTGCGAATTAAAAATTTGTGCGCAAAATAAAAGTAATTGTAGAGATATACCGT
ATGTATGTATATTGCATCTACAACCGACCGCGATTGCAAAGAAAGGTTTGAGTATTAGCA
TGTTTGTTAAGACCCGAAAGATGGTGAACTATGCCTGAGTAGAATGAAGTCAGGTGAAAA
CCTGATGGAAGTTCGTAGCAATACTGACGTGCAAATCGTTTGTCAAACTTGGGTATAGGG
GCGAAAGACTAATCGAACCATCTAGTAGCTGGTTTCTTTCGAAGTTTCTCTCAGGATAGC
AAAAGTTTATTTTTAGTTTTATCAGGTAAAGCGAATGATTAGAGGCATCGGAAACGCGTA
GTTTTCGACCTATTCTCAAACTTTAAATAGGTAAGATCCAATGGTTTCTTAAGTGAACTG
CTGGGATTAATATAAACTTTTAGTGGGCCATTTTTGGTAAGCAGAACTGGCGATGAGGGA
TGCTCCTAACGTTTGGTTAAGGTGCTAAAGTACTTGCTCATCTGATACCATAAAAGGTGT
TGGTTCATTTAAACAGCAGGACGGTGGTCATGGAAGTCGAAATCCGCTAAGGAGTGTG
>DWPO01087459.1 TPA_asm: Morvina fissimacula NODE_87491_length_1256_cov_2.605598_SRR7174367, whole genome shotgun sequence
CACACTCCTTAGCGGATTTCGACTTCCATGACCACCGTCCTGCTGTTTAAATGAACCAAC
ACCTTTTATGGTATCAGCCGTTTCGTCCCGTTCTCACAACCTCATTATTATCAATGCTTA
TAGATGTTGCACCGTACCTTCCATGAACATTCTTAAATGTTTGGATTGGATTTTTTTGGC
CAATGATATATAAATGAAGAGATCCACATCTGTCTGCTACAACTAGCATTTGTTTGCTTA
CATCTATAGCTGCAGATGTTAACCATTGTTCTTTACATGGGGGTAAAAGGAAATTTGCAA
ATATTTCCGCATTAGAATCCTTTGCAGCCAGAACAGTAATAACACCAAAATCTGAACACA
AAACCAAATGCCTATTCCCAACCCATTCCATGAACAGAACCTTCCCAATTTTTAAATCTG
CATCAATTAAACTTTTAAGACTTGGTGGACCTTTACATGTCTCAATAAACAGATCTAACT
TTCCATTCATATCCACAACAGCTATGATCTGTTTGCAAGATGAAATGCTGAGCAATTTAA
AAGTGGATTTATGTTTTAATTTCACTATTGTCAATATTTTGTCAGAGGTATCATAATAGA
CCAAGTCGTTGATTTCAGTCATAATGACAATGTTCCTTCTTGCAGTAAACACAGCTTTCT
TTGCATTGACTTCAATGTCCAAAACTTCATGAGTTCCATATTCTGCGACGACTGACAAGG
GATGAAGAATTACACCAGAATCACCACCACCTGTTACTAGATCTCTCTCATCAGCGTCCA
GAGACCAGATGCAAGCATTCTGATGAGTTGTGAGTTTCCTTAACAATGTCCCATCGTAAG
CCCAGAAGCAAACACATGAATCCTCTCCAATGGATATAACAAAGAAATTTCTTATACAAT
TTCTCATAACCCTTGCTAAATGTCCATACAATTCGTGTATACAACTAATATTAACATTTT
CCCAGTAATCAATGGAGTTGGGAAGATAGCCTGATGTATTTTCTAGTTGCCAAATTCTGA
CTGATCTGTCATCAGATGTTGTGACAATCACTTCCTTTTGATAGTTGCAAGATACTGAAA
AAATCACCCCCTGTGGACAGTAAAAATACTGAATTATCACTGAACACTTCGTGAGTATCT
TTATACTCAAGTGCATAATTCAGGAATGCCTGACATGTTTCGAACCTATCCATGGTTCTT
CATCATGTGGTCCGGGCGTGGGCATTGGGTTGACGGCTGTTTGTTGCGCACTCCTC
>DWPQ01164092.1 TPA_asm: Perichares adela NODE_164122_length_388_cov_1.434084_SRR7174363, whole genome shotgun sequence
TAACAAGGTTTCCGTAGGTGAACCTGCGGAAGGATCATTCACACATTTACAATGTTCTGA
TAATAAACTTTATTTAATTTTTTTTTTTTTTTTCGTTGAAAACCAAAGGTTTTAGTTAAA
ATGTAGATAACATATAACTGATAAAAAAACGTGTTTCCATTTTAATCTAGCCCACCCCGT
ACGAAAAAGCTATTTTATTTAACTTTTTTTCAAATTTTGCATTTATTAAAGATTTTTTTT
AAAAATCTTGTCAAAAAAACATTTGATTGTTATTTGTTTGCAATATAATAAATATTTATA
ACTATAAAAGCATTTTTACTAACAAAAATTTATTTTGTTAAATTTAAAATTTTGCAATGT
TATTTAATATTTTTTTTTTTTTGTAAAC
>DWPU01001704.1 TPA_asm: Urbanus esmeraldus NODE_1704_length_6361_cov_7.151178_SRR7174353, whole genome shotgun sequence
CGCGTCACTAATTAGATGACGAGGCATTTGGCTACCTTAAGAGAGTCATAGTTACTCCCG
CCGTTTACCCGCGCTTGATTGAATTTCATCACATTGACATTCAGAGCACTGGGCAGAAAT
CACATTGCGTCAACACCAGTTACGGACATCGCAATGCTTTGTTTTAAGTAAACAGTCGGA
TTCCCCTTGTCCGCTCCAGTTCTGAGGTGGCTGTTCACTGTGCAAGGTAAGACCGAAATC
TAAACTTTTATCTTAAAGATTAGCAATGCAATGTTCCACTAATAGCCTGTTAACAAACAA
GCCAGTAAGTAGCACAGAACTCCGCTAAACTTTTAGAAAAAAAGCCCTACGCACCCAGCC
CTCAGAGCCAATCCTTTTTCCAAAGTTACGGATCTGTCTTGCCGACTTCCCTTACCTACT
TTCTTCTATTGACCAGAGGCTTCAAACCTTAGAGACCTGATGCGGTTATTGGTACGGCCA
GGGGTGCGAATAACAACAATTCCCTTCTTTTTTCAAGGACAGTCAAAAGCGCTTCGGACA
TCTCGGATACCAAGATGCTATACCAGTTATGTAACCCTATCTCCACGTAATCTGTTTTCA
GGGTAAAAAACTGTTAAAAAGCAAAGACAACGCTTTCCGAGACTTTTGCCTGTGAAAAGA
AGTTTTTTTGTGTTGCCACAAAGTATCCACGACCTGACTTAGGAATATTAACCTAATACT
CTTTTGCAAAAAAATAAACAAAAATGTTTATATTTAAACACAATTAAGTTTTTGCTTAGA
ACCGGCTAACCCATGTCCAAATGCTGTTCACATGGAACCCTTCTCCACTTCAGTCTTCAA
AGTTCTCATTTGAATATTTGCTACTTCCACCAAGATCTGTACTATGAATCATTCAACAGT
GACTTACGTCACATGATTTTTAACAATCCATACATCTTTCTACTCATTTATTCAAAAATT
ATATTTGGATAAATGGTTTGGTATCGGTGACTTGCTTTAGCGCTCTCCATTTTCAGGGCT
AGTTCATTCGGCAGGTAAGTTGTTACACACTCCTTAGCGGATTTCGACTTCCATGACCAC
CGTCCTGCTGTTTAAATGAACCAACACCTTTTATGGTATCAGATGAGCAAGTACTTTAGC
ACCTTAACCAAACGTTAGGAGCATCCCTCATCGCCAGTTCTGCTTACCAAAAATGGCCCA
CTAAAAGTTTATATTAATCCCAGCAGTTCACTTAAGAAACCATTGGATCTTACCTATTTA
AAGTTTGAGAATAGGTCGAAAACTACGCGTTTCCGATGCCTCTAATCATTCGCTTTACCT
GATAAAACTAAAAATAAACTTTTGCTATCCTGAGAGAAACTTCGAAAGAAACCAGCTACT
AGATGGTTCGATTAGTCTTTCGCCCCTATACCCAAGTTTGACAAACGATTTGCACGTCAG
TATTGCTACGAACTTCCATCAGGTTTTCACCTGACTTCATTCTACTCAGGCATAGTTCAC
CATCTTTCGGGTCTTAACAAACATGCTAATACTCAAACCTTTCTTTGCAATCGCGGTCGG
TTGTAGATGCAATATACATACATACGGTATATCTCTACAATTACTTTTATTTTGCGCACA
AATTTTTAATTCGCACACTTGCACATATGTTAGACTCCTTGGTCCGTGTTTCAAGACGGG
ACATTTAAAAACTTTATAAGCTATTATTTCAAGATTAGAGTGCTCGAAAGTGTAGCCCTA
AATCTTTTTGAAATTTTAAATTAATTTGACAAATGTCAAAACAATTTGCAACATTTCGAT
TAAAATAATTGACTTATATAAAACGCTGTTGATGCAAAATATTGGCAGAGTCAAATTAAT
AATAGCCTTTTTAAAAGAATTTGATTGTTGTTAACAAAAAATAAAAAAAAAAAAACAACT
CTTCACAGTAATTGATTTTTTTTATTTATGTCAAACAATAATTGCATCTTTTAAATATTG
TGTTTTTAAACGTTTCCCTTCTAACAATTTCAAACACTTTTAACTCTCTTTTCAAAGTTC
TTTTCATCTTTCCCTCATGGTACTTGTTTGCTATCGATCTCGCATTATATATTTAGCTTT
ATATAAAATTTACTACACAATTTGCGCTCAAATCCCAATGAACGCGACTCTAAGAAAGTG
AACCGTATGTAAAAAAAAAATACAGCAAAAACGGGATTTTCACCCTCTTTGATGTTCTTT
TCCAAGAAACTTTACTGTTTATTTTTACAGGTATCACTTCTAAACACTACAACGCATTAG
CTAAAATAGCTAATGATTTTCACTATGAGCTTTTTCTTTTTCACTCGCCGTTACTAAAGA
AATCATTGTTATTTTCTTTTCCTCTGCTTAATTATATGCTTAAATTTAGCAGGTATTCTC
GCGTGACATCAAGTCTAATAATATAAACGTATAATGATATATTATACGCAAAAAACAACG
ATTTTCGCATATCAATTTAAAAAAAACGTATATGTTATATAATTAAGAACTAAATTATGC
TTAAAGTTGTTAAAATCAAATAAAAATATTTGTTACAATACAACAATTAAAAAAATAAAA
TTAGTTCAAATATTGCACACACACGCTAATTTTAAACGATTAATATGCATTAATTTAAAA
CAACATTTTTCATAATGATGTTCAAATAAATTCATTTTTTTTTTTAAACAAAAAAATTAT
TGAGAAAAAAAAAAAAAAAAATTAAAGTAATGTAAAAATAAGACCCTGAAGCAAGCGGGC
TATTAATATGAATTTTTAATAGCGCTATTTGCGTTCAAAATTCTTGTGATTCACTGAATT
CTGCAATTCGCACTGCATATCGCACTTTGCTGCGTCCTTCATCGTTATGCGAGTCAAGAT
ATCCATTGTTAGAAGTGTAAAAAAAAGTTGAACAAAAAAAAATATTAATTTAAAAAAAAG
ATTAGAAAGAAAAAAACAAAAAAAACCGAAAGTGCTAACTTTATAAATTTTTTTTCTTGC
ATTTATAAAAATAAAGACATAGTTTGTTAATGTTTACAAAAAAAAAAAAATATTAAATAA
CATTGCAAAATTTTAAATTTAACAAAATAAATTTTTGTTAGTAAAAATGCTTTTATAGTT
ATAAATATTTATTATATTGCAAACAAATAACAATCAAATGTTTTTTTGACAAGATTTTTA
AAAAAAATCTTTAATAAATGCAAAATTTGAAAAAAAGTTAAATAAAATAGCTTTTTCGTA
CGGGGTGGGCTAGATTAAAATGGAAACACGTTTTTTTATCAGTTATATGTTATCTACATT
TTAACTAAAACCTTTGGTTTTCAACGAAAAAAAAAAAAAAAGTTAAATAAAGTTTATTAT
CAGAACATTGTAAATGTGTGAATGATCCTTCCGCAGGTTCACCTACGGAAACCTTGTTAC
GACTTCTCCTTCCTCTAAGTGATAAGGTTTACAAAGCTTCCTATATCTAAAACAGAATCT
GCAATAGATACAGTCCAAATAATTCACCGGATCACTCAATCGGTAGGAGCGACGGGCGGT
GTGTACAAAGGGCAGGGACGTAATCGGCGCGAGCTGTTGACTCGCGCCTACTAGGCATTC
CTCGTTGAAGATTAATAATTGCAATAATCTATTCCCATCACGATGCATACTTCCAAGATT
ACCCAAGCCTACCGGCTAAGGTTTAAAACTCGTTGGATGCATCAGTGTAGCGCGCGTGCA
GCCCAGAACATCTAAGGGCATCACAGACCTGTTATTGCCTCAAACTTCCTTGCGTTAGAC
ACGCAAAGTCCCTCTAAGAAGCGATTCAAGAACAAAAGTTCTTGACCCTATTTAGCAGGT
TAAGGTCTCGTTCGTTAACGGAATTAACCAGACAAATCACTCCACCAACTAAGAACGGCC
ATGCACCACCACCCATAGAATCAAGAAAGAGCTATCAATCTGTCAATCCTTCCTATGTCT
GGACCTGGTGAGTTTTCCCGTGTTGAGTCAAATTAAGCCGCAGGCTCCACGCCTGGTGGT
GCCCTTCCGTCAATTCCTTTAAGTTTCAGCCTTGCGACCATACTCCCCCCAGAACCCAAA
AACTTTGATTTCTCGTAAGGTGCTGAAGGAGTCGAATAAAAGGACGACCTCCAATCTCTA
GTCGGCATAGTTTATAGTTAAGACTACGACGGTATCTGATCGTCTTCGATCCCCTAACTT
TCGTTCTTGATTAATGAAAACATCTTTGGCAAGTGCTTTCGCAGTAGTTCGTCTTTAACA
AATTTAAGAATTTCACCTCTGACAGTTAAATACGAATGCCCCCAACTGTCCCTATTAATC
ATTAATTTAGTTCTTAAAACCAACAAAGTAGAACAAAAATTCTATTTTATTATTCCATGC
TGCAGTATTCAAGACGTCAGCCTGCTTGAAACACTCTAATTTTCTCAAAGTAAAAGTTCT
AAATACCGTACCGCACAGTAAAGTGCAGAAACGTTTTTTAGAATGATGCTAAAGGCACAC
CAAGATACCACTTTAAAAGCAGACTGGTTATCTTTAGCAGAAGTCCAACTACGAGCTTTT
TAACTGCAACAACTTTAATATACGCTATTGGAGCTGGAATTACCGCGGCTGCTGGCACCA
GACTTGCCCTCCAATTGATACTTTGGAAAGTGTTTATGTTTCTATCATTCCAATTACAAG
GCATTTATAGTGCCCTGTATTGTTATTTCTTGTCACTACCTCCCTTTAAGTGCTAGGATT
GGGTAATTTGCGCGCCTGCTGCCTTCCTTGGATGTGGTAGCCGTTTCTCAGGCTCCCTCT
CCGGAATCGAACCCTAATCCCCCGTTACCCGTCATTGCCACGGTAGGCCAATACCCTACC
GTCGAAAGCTGATAGGTCAGAAACTCGAATGATTTATCGCCGGCATACGCCATGCGATTC
GCTAAGTTATTATAAATCACCAGTGTTCATGCTTTTGCAACATGTATTGGCTTTTTATCT
AATAAATGCAGCCTTTCTATAAGATAGTTAGGCTTTTACGCATGTATTAGCTCTAGAATT
ACCACGGTTATCCATGTAGATTGTATTATCAAATAAACTATAACTGTTGTAATGAGCCAT
TCGCAGTTTTACCGTATAAAAGTTTATACTTAGACATGCATGGCTTAATCTTTAAGACAA
GCATATGACTACTGGCAGGATCAACCAGGTTGTTAATTTTAATTAAAAAAACATAGCAAT
CAAATACAAGTTACAAAACATCTAACATACGTTACAAACAAAAGCGTTACATAATTTTTT
TTTATATTGCGCGTTTACTGAATTTTACGTGAATACATTACAATAGATTACAACAAATTA
TAGTTGTGTATAATAAATAATTTTGGTTTACAATAAATTGAAATAGTATTATATTATATA
GTATATTACAGTAAATGTGCACACACATATAATATAAAATAAATAAACATTAATACATAA
ACTTGATTTACAGCAATAAATTATTTGTTCTGTTAATATTTTAATTTTTATAAAATAAAT
AAAAATTACATGCAAAAATTTATGTAGCGCTTACTTAAAAACACAAAAGTTATTATTTTT
TATTGTTTTAAAAATGACACAGCAAATAATTTAAGTTTTGTTTAGGTAAATTTTTATTTT
TATTGCAAAATAAAATATTTTATTTGCTAGAATAAATGTTTTTTTGAATAAATTACATTT
TATGTTGTGTTTATTGTTTTAAAAATGACACAGCAAATAATTTATGCTTTGTTTAGGTAA
ATTTTTATTTTTATTGCAAAATAAAATATTTTATTTGTCAAAACAAATGTTTTTTTGAGT
AAATTACATTTTATGTTGTGTTTTCTGTTGATAAAGTTGATTACAATTATGTTTTTGTGA
AACTTTTGTGTATTATTTTTTAGATTAAAAAACTTTTATTGATGCGTAAATTTAATGGAT
ATTTATTTATTTTAGCAACTATAAAATTTGTACATAATTATTATTAATAATGTAATCATG
TTTTTTATATCAGTAAAACACTTTTTTAAAAAAAAAAAATATGTAGAACGTTAATAATGC
ACGTTGTAATTTGTGATGTAACAAACAATATTTGTATGTTTTTAAATTAAAAAAAAGTAA
AAAAAAAACAAAAGAATTGTATTTTTTTTATAATAAATAAAAAAAATAAATTGAACAATA
CAAAAGTTTAAAAGAACACGTCAAGTAAAAATATATTTAAACTTATTAGCAAATTGGTTT
AAATAATTTTTATTTTTTTAATGTTTTAAACAATTAAAAATAAAATTAAATACATAATAT
TATTTAGTATAACTTTTAAATGCAGCTTCAAAAAAAAAAAATATAATCATTATTTATTTT
T
>DWPU01275928.1 TPA_asm: Urbanus esmeraldus NODE_275952_length_285_cov_1.052885_SRR7174353, whole genome shotgun sequence
GGATAATTCTATTTATAAAGAGTCTTACACTAGCGACATTGGGGAAGTCGTGACACCGTT
CATGCAGGACGGAGCTTACCCGACAAGGAATTTTGCTACCTTAGGACCGTTAACGTTACA
GCCGCCGTTTACCAAATAAAATATAGATCTCGTAACCATGCGAACTCACCGAAGCTGTTT
TTAAATTATATGAACTGAACAAGGTTCCACTGGAATGAGAGTTCACCGTTAGAAGCGATG
CGTGAGCTGGGTTTAGAGCGTCTTGAGGCAGTTTGTTCCCTATCT
>DWQH01012795.1 TPA_asm: Taenaris catops isolate 68OD9X012W NODE_13131_length_6322_cov_446.882626_SRR4256597, whole genome shotgun sequence
TCTGTATGGATGCCTATTAGTTTGTTTCTAGGATCATTATCAATTAATCAATGTAAAGCC
CATCTTCAAACATATCCCTGTCCAATTAATATAAATTTCTTATGGAATTTCGGTTTTTTA
ATTGCTATGACTTTTATGGTACAAATAGTTACAGGTGTCTTATTAGCTTCAAATTATACA
CCAGATATTAATTTAGCTTTTTATAGTGTGCAATATATAGTACGAGAAGTAGGAAGTGGC
TGGTACTTTCGCTATATGCATTCTACTGGGGCTTCTTTTGTATTTGCCCTTACATATCTC
CATATAATGAGGGCTCTTGCAGGTGGCTCTTGCTTTTATCTACCAGTTACATGGACATCT
GGATTAGTACTATTCTTTGCATCCATAATAACAGCATTCTTAGGATATGTACTACCTTGG
GGACAAATGAGTTTCTGGGGAGCAACAGTAATTACAAATCTTCTCTCACCAATACCTGGT
CTAGTTTCCTGGATCTGTGGTGGTTACTATGTGTCTAATCCTACCTTAAAGAGATTTTTT
GTAATCCACTTTGTCCTTCCTTTTATATGCTTATGTTTTGTCTTTCTCCATATTTTCTAT
CTACACTTACAAGGTAGTAACAATCCTTTAGGGTACGATACATCACTAAAGGTCCCCTTC
TTCCCAAATATATTAAGTTTAGATTTTAAGGGATTTAATAATGTGTGTGTGATCTTCTTC
TTACAAACTTTCTTCGGATTATTAACATTATCTCACCCAGATAATTCTTGTGAAGTGGAT
CGATTCGTAACACCATTACAAATTGTACCAGAGTGGTATTTCCTTCCCTTCTATGCAATT
CTAAAAGCTATTCCAAATAAAAATGCCGGGTTTCTCATCCTAATTGCATCTATTCAATGC
CTATTCTTATTCGGAGAAATAAGAGCCTTTACAACTCTTATTTTAATGAAATTATCTTTC
GGCTCTAGAGAATTCTCTACCTGGAACAGTTGGTTTAAATATTCTTTCTATAGTTTACTT
TGGATTGGTGCACAATTACCTCAAGAAACATTTATATGCTATGGACGTATCTTTATTATA
AATTATTTTATATTTGCTCTTGTATTATTGGGACTAATGGGTATCGTGACGAGCGGTGTG
TACAAGGCAACAATTCACGCCAACGTAACGCTAGAGTATTATATGGTTATAAGACAATAA
AACTACGGATGTGTGGGAGCCTTTTTAACGCCTTGTCTGGTATTGTATTTAAATGAACCA
CGATTCATAGAGACAACTTGCGGCATCTCTCTCGATTTCCAGATGTTGAGTTACCAAGAG
GATTCTCTCCACACTTTACTTTATTCAGATAGCGGTTAACCTTTCCTTTTCCTTACGTAC
TCCAGCTATGCGAACAACATACACATACATGTATATAGTCTTATGACTTTTGGAAAGTTG
AAACAGGACAAGCTATATTATGTTCTTTTAATCATGTTTCTTGGGTGATTGCAAGGCTGC
GAGAAGTCGAATTGGCTGAGTATTGTGTGGAACAATTTAGTCCGTAAGGTTATAAACATG
TGAGGACCTTATTTACTTACATACAGGACCCAATACCTTGAAAAAATAGTTACATTTGAA
AGGAACACTATTTTTGGGAATCTAGTAGCCACCAAAGTAGATCTATTAAAAGTAGATAAA
TTTGCTAAACTGAGATTTAACAGTAAGAATATCAAAGTAAAAGTAAGGCTAACAGACATA
ACCATAAGTGATGATGTAGATATGGGAGATATAGATAGTATCAAAGTAGTTGGCACATTC
AAAAGGACCCCTAAAGTTCCTTTTGTTATTAAAGTAGGGTTGTTGTAAGGAAAACTCCAT
ATAGGAGCATTATATGTACGTAACCTCCAGGCAAAGAATATAAATATTTGAGCTGTGACG
CTATCGTTGTAGGCAGACGGTTATAAGACAATACCCAGCCAACACCATCCAGTTTGCTTG
GGACATTCGGACGAAGAAGAGCCGAGAGATGTGTTACTCTAGTAATTTTAAAAACAACTA
TTTTAAGGAAAAGGATTTCACGGTCAACCCAATATTCTCTGTATGGATGCCTATTAGTTT
GTTTCTAGGATCATTATCAATTAATCAATGTAAAGCCCATCTTCAAACATATCCAAACAT
ATGTGTTCTATTTGCATCAAGTTTACGTTTTTTCTCAGTTGGTCTTTTGTTCTCTTGTAA
CATAGTGCTATTTTTAATGTTTCTTTATTCACTGAGAGAAAGTTTCCAATCTATTTCCTC
ATCTATCTCTTCGTGTTGTTTAGGTATTATGTTATCAGAAGCCTTGTTATTTACCTCTTA
CTTCTGGGGTGGGTTCCACTTCACATGGACTACATTTTTAGAAGGTTTAATAACACCATC
TACACGAGCATTAATACTTACAATAACCTTATTACTATCTGCTGCTTCAGTGCTAACAGG
TTATGCTCAATGTCTAAGGGAGAAATCTATTTGTTTTCTATATTCGAGTTCTGCTCTAAT
TACCTTTAACATTGCAGAAAGCTTTAGTTCTTTACAAACATCGGAATTTTTAATGTTAGA
GTTCTGTATTAACGATTCTATATACGGGTCTGTACTATTTACTTTAACTGGATTACATTT
TAGTCATGTTGTTGTTGGTATAGTTTTACTATTTCTAACTTTTTGGAGCCTACCTACTAG
CTTCATTGAAAATTCACAATGGGCCCACACATCACTTGGTCTTTCTGTACAAGTACAGCC
TCAATTAGAATACTTTACTCTACTCTACTGGCATTTTGTAGAATTATTATGGCTATTTAT
ACAATTTGTATTATATTCAGAATAAAATACTACCTTTTGTTAAGGGAAGTAAAGGTGCTC
AGGGTCTTACCGTCGGGCCGTAGCGTTCCACATATTCATGGATAATTCTATTTATAAAGA
GTCTCATACTAGCGACATTGGGGAAGTCGTGACACCGTTCATGCAGGACGGAGCTTACCC
GACAAGGAATTTTGCTACCTTAGGACCGTTAACGTTACAGCCGCCGTTTACCAAATATGT
AGATCTCGTAACCATGCGAACTCACCGAAGCTAGTAGTAGATTATATGAACTGAACAAGG
TTCCACTGGAATGAGAGTTCACCGTTAGAAGCGATGCGTGAGCTGGGTTTAGAGCGTCTT
GAGGCAGTTTGTTCCCTATCTTCCGTTTTCCCATAATAGGATTGTTTATATAGAGACATC
GATATACGGTTTGCTCCTGCAAAATATAAATATTAGCCCCTTCATATCAACTATGCTGAC
TGGAGTAATGATAAGATGCTAGTTTCAGCTATCCTTGGTGATGAGATTCCGAATGACCGG
TCATCGAGGAGTATAATTCTTTGGTAACAAAAAAAAGTTCGGAAAGAAACAGATGCCAGG
CCAACTTACCTATACAAAACCAAGGTGCCGGGCAAATGCCAATGGCTTGACCTCTTCATC
AAAGTTATCAGTGTCTTGTGTTGTAACCTTACAGACGCTTCCAGAGAGATGGTTAAAAGA
AAATAAACTATTTGGATGGATGATAGATCATGAGGTTCTATGACAGAATTTTCCCGCCTT
GTCTCTGCATAATAAAAATTGTATTGGGCCTGACGAGTTCCTGTAATATAGTTTCCTCAC
GGCTTGTTTCGGTCCTGAGTACGCGATCTCATGTATGGTTTTCGATAGAAAATGAATTTA
CTTTTAGGATGAAACCTTCCTGAGCGACTCGTGAGGTAAAAGAAAATTTATAGAATGGTA
AGGTTTAGCGTTTACAATCGAATGAAACAGTGTGTTCCACCGCTAGTATTTGCTTCTAAC
ATTCCCTTTGCTTGAAACTGTATGGACGTAACCTCCAGGCAAAGAATATAAATATTTGAA
ACACACTTCCCTTCTCGCCATTTTTGATTCTTCCAAATAGATTTCATAGAGAACCGTCCA
TATTCATGTTTGATTGACCTTTAACCACTAACTACGAATCTTCCAAGAATATTTCAAGAT
GCCAAGGTCCGGTCCACACTTTATAGATCCCAGGCTGGTTATAAAGGTAAAATATTAGCT
GAAGGCTTGGAGAAAAAGATGGAAGAGTCAATCCATACAGTCCCAGCGACAGCGGTCAAA
CTTTGGAAGAGCCGAGTGTTATCCATCCATGCCAGGCGTTAAAAGCGTTCGTGTCTGTTC
GGTATTGCATGCCTGGTGTTAAAATAAACTCATTGTTGGCTGCTGGAAGTAGAAATCGTT
ACTAAGCGCCAGGCAGTCCTGGACGGTGAATCCAATAGCGTGGAAAGTGTCGGATTAAGA
AGATTCTTTTAACCATTTTTACTATATAGAATACTTAGACATGCCAGCTCCATCTCATGT
CTTGCTAAGGGCTTGTACGGTAATAATATCGAATAACCCTTACTATTTATAAGCCAAGGC
TCCAGTAACTAGAAAGCATGTGATCTAATTTCCTGTCCTGGATACATTCTATATAGCGAA
CAACCCTGGAATTTTGGAACAGTTGGAAATATTTTGGTAGTGGAAGGAAGAATCAAAACA
TTTAAACAAGCACAACACTACGAGATGCCAAACTTTTTTATGTACCTAAGCAGGGCATGC
TCAATCCCGTCCGGCTGTTTCCATCTCAACTCTACAGGTTAACGCCTGGAGTCCGATTGT
CAATAATTTAGTAACGGGAAGTTTAGCCGGGAAGTAAGCGTCTTTTAATAAGTTTAGACA
GTCGGTGCGAAGTCGTAACATGGTAGTTGACGGTGAACTTGTAGCTGAACCCTCTCTATA
ATACTCACTGGAACGGTAAGAAGGTTCGCCGGGGATAACAGGTTATAGAATTCTTGGAGC
TCGAATCCTTGGATTCTATTGGCACCTCCATGTCGACTCATCGCAGCCTTGCATTTGTTT
CGCTGTTGGTTTTAGCCCTTTATAGTAATGCAGTACCAAATACACACATACCTGAACCTA
GAGAACATAAGTAATTCCATGTATTTAAGTTATCAGGATAATCTGGGATCCTTCTAGGCA
TAACACCAAAACCCAAAAAGTGCATTGGAATAAATGTTAAGAATATACCCGAAATGAATA
ATAAGCAGAACAACATTAATATTGAGTTTAGAGTAAGTGAACGTCCTAAGAAAGTATCTT
GGAAGCAACAAAGACCGGATAATAAAGCAATAATAGCACCTAAAGATAATACAAAGTGGA
AGTGTGCTATAACATAATAAGTATCGTGTAGAGCTACATCTACAGCGGCATTACCTAATA
TAACACCTGTTGTCCCACCTAGAGTAAATGTAAATATAAAGCAAAGTGCAAAAAGTGATG
AACTCATCGATAATCCGAACATACTTCCCATATATGTTGAAATCCAATTAAATACTTTAG
TACCAGTTGGTAATGAAATTAGTATAGTCACTGCAGTAAAATATGCTCTAGTATCTGCTT
CTAGACCAACAGTCATCATATGATGTGCCCAAACTATACTACCCAGTACGGAAATACAAC
CCATAGCCAATATCATTGATTGATTTCCAAATATAATTTTATTGTATGATGTTGAAATTA
CTTGACTTATTATAGCAAAACCGGGTATGATTAAAATATACACCTCAGGGTGTCCAAAGA
ACCAGAAAAGATGTTGATAAAATACAGGGTCGCCAGAGAACACAGGATCAAAGAAAAGAG
TGTTGAAATGTAAATCAGAAACGAGCATAAATAAAGCACCTGATAACACGGGTAAAGTTG
AAATTAACATAATTGATGTTAGTATTATTGCCCATGAATTAAAGGGTATGATGCCAAGAG
TGAAACCTTTTGAACGTAGATGAAATATTGTTGTAAGGAAATTGATTGAAGACAAGAAGC
TTGAAAGTCCTGATAAAGCAAGTCCTATAACAATAACATCTACAGCTAATGGACTAAGGG
ACATAAGGGAAGTACTTAAAGGTGGATACAAAGTCCAACCAGGACCACCTCCAAATTCTG
AGGCTGTAGAGAGTAGAACGCAACCATAAGAAACGGGCATTAATAACAATGATATACTAT
TTATACGAGGAAAAGCTACTTCGGGAGCAGCATTAAGTACAGGGACAAAATAATTACCAA
AACCTCCAAATAAACCAGGTTGTACATTAAAAAAGATCATCAATAATCCATGTAATGTAA
AACTTAAATTATAGAAGTTCTGGTTTTCAGGGGCTATCGTCCTCAACCCAGAAGAATACA
ACTCAAGACGAATAATAATGGAACAAGCAGTACCAAAAATACCGAAGATAAGGGCAAACC
AAAGATAATATAGTCCTAAAGT
>DWQH01071232.1 TPA_asm: Taenaris catops isolate 68OD9X012W NODE_71859_length_1999_cov_31.257544_SRR4256597, whole genome shotgun sequence
CTTTTCTGACACCTCTAGCTGAAAATTTCTCAGACCTAAAGGATCGATAGGCCATGCTTT
CGCAGTTTGTATTTGTATCAAATTTAGTCTAATCCATCTGTGAAACCGGAAATTAAATCC
GTTAAGTAGAGTAACATGAATAAACTAACAGAAGGACAGAAAAAATTAGCTCTTTGTATT
ATAACATTGTAGCTTTTGTTCCACATTACAATTCCGCTGCTTTTAGGGGCAGTTATAAAT
GCTGGAATAACATACCGCCGCCTATAAATCTTAAAAAACAAATATGCATTTATATTAAAA
TTAAAATTGTTTTTATTGGAAATGCAACGACAATACGAAGATTATAAGGCTGATATATCT
TTGCTTTAAATGTACGTGACTGCCAATTTCAACAATTCACTCTGAGATGACGTCAATTCA
TGTACATGTCGTACACGGCGTCAAAGAGAAATAATATTGATAAATGTAAATGTATGGTTT
AATTGTATTGAATTATAAGTTTTATTTTATCGATTTTGATTCGATTCTGTTTTGCTTTGA
TACCGTGTACAGTATATAATTAACACAATAACTTTTCTTTCTTTCTTTTTTATTGCTCCA
TTTCACTTAGTATACAATTATCAAAACTTTAAATTGAGTATAGACACTCGATTTCTTTTT
ATACTATAATACAGTACTATAATATAGTAAAGATACATTAAATAGTTTCCGACTTTTTTT
GAGTTAAAGACTCACACTTGATGGAAAATGATGATATGACCTAATGTGAAGCGTATTATA
AAAGTATCCTATGCGTGAATCCAAGACATAAACTATATGTGTGCCAAATTTTGGTAAAAT
CTGTTCAGCCGTGTTAGCGTGATTAAGTAACACACATCCAAACATTCATACTTACAAGCT
TATAATAACACTTATTCGGTTGTTTTGTCTTTATTATTTCACCGACTACCCAATTTACTT
AATTTTCTTTCAGTTACTCAAAGGTTTAATTGAAGAAACGGGATAAGTCTGCTTTTATAC
ATCAACTCTTCGGAATTATATTTTATTATTGTTTCTATTATTTGTGTCTGATCATCGTTT
GTCTCAGGTGGTGAGCTCCGGCTGCGGTAAGTTACCACCCTACCGACGAAGACGTGCCAC
CAAGCGAGTTAGCATTCCGGTACGATGTCGTGTAGAAGCCAATTAAGAGAGTATGTGCTA
TAATAAAGTACTCTTGCCTTAACCCCTTCAGATTCAACCTTTTCAGCTAAGACTACATTA
TCGCATAGCTTTGGGTGTTATTGTTACATATATATATACATATATGTATGTATATATATA
TATATGAGCTGCGCCCAGAGAGCCGGTGGTTAGGCCTACAGCGTGAGGAACCTCATAATA
CGCGCCCAATGAAACATTATTGCCTATTGTACCCCGCCCTTTATCCAACAGCCTAGCTAG
AACTCTTTAAAGATGTTAGTCGAATCTCGTTAATTGAAACCACTATAGGTACAATAACCG
ATGAGAAGACTCTCCACATGGAGGTAACAGTGGACCAAGTCCCACAAATGTTATAATCGT
ATTTTTATCATTATTGTGTACAACAAAGAGATCTAAATAAATGAATATAATATGAGTAGG
ACTCTCTAGTGTTAATTATTACGTTTATTTATGACTAAAAGTGTAGATAACAAACATCCG
TGGCTTCTGTAATCAGACAGTAAGTAGAGATCCGGCAACTAACACGCCACCATCCGTTCC
AAGTGACATGAGGTCAGGTCAAGTCAGGTTGAAGGTCGTTGCATCATAAATATGTAAAAG
TGTAATTTAGATGTAGATTAGATGACTTATTTTTTTTTATTTTTTTTAAATATATTCTTT
ATTGTACACCACATGATAACAGTAAAGTAACAACAGAAAGAAGCATGTACAACAGGCGGT
CCTATCGCTTTTTAGCGATTTCTTCCAGACAACCTTAGGGTTAGAAACTGGCAGTACAGA
AATAGGTAGGTAGTGTACT
>DWQH01125738.1 TPA_asm: Taenaris catops isolate 68OD9X012W NODE_126560_length_1153_cov_862.583643_SRR4256597, whole genome shotgun sequence
CAAGAACTAAAGTTCTTGACCCTATTTAGCAGGTTAAGGTCTCGTTCGTTAACGGAATTA
ACCAGACAAATCACTCCACCAACTAAGAACGGCCATGCACCACCACCCATAGAATCAAGA
AAGAACTATCAATCTGTCAATCCTTCCCATGTCTGGACCTGGTAAGTTTTCCCGTGTTGA
GTCAAATTAAGCCGCAGGCTCCACGCCTGGTGGTGCCCTTCCGTCAATTCCTTTAAGTTT
CAGCCTTGCGACCATACTCCCCCCAGAACCCAAAGACTTTGATTTCTCGTAAGGTGCTGA
AGGAGTCGATAAAAAAGACGACCTCCAATCTCTAGTCGGCATAGTTTATAGTTAAGACTA
CGACGGTATCTGATCGTCTTCGATCCCCTAACTTTCGTTCTTGATTAATGAAAACATCTT
TGGCAAATGCTTTCGCAGTAGTTCGTCTTTAACAAATCTAAGAATTTCACCTCTGACAGT
TAAATACGAATGCCCCCAACTGTCCCTATTAATCATTAATTCAGTTCCTAAAACCAATAA
AGTAGAACCGAAATCCTATCTTATTATTCCATGCTGCAGTATTCAAGACGTTAGCCTGCT
TGAAACACTCTAATTTTCTCAAAGTAAAAGTCCTGGATACCGCTCCGCACAATCAAGTAC
AGATAACGTTCTCCAGGATGATGCTGAAGGCACACCAAGATACCACTTGAAAAGCGGACC
GGTTATCTTCAGCAGAAATTCAACTACGAGCTTTTTAACTGCAACAACTTTAATATACGC
TATTGGAGCTGGAATTACCGCGGCTGCTGGCACCAGACTTGCCCTCCAATTGATACTCTA
GAAAGGATGTAAATTCCTATCATTCCAATTACAAGGCATTTAAAATGCCCTGTATTGTTA
TTTCTTGTCACTACCTCCCTATAGTGTTAGGATTGGGTAATTTGCGCGCCTGCTGCCTTC
CTTAGATGTGGTAGCCGTTTCTCAGGCTCCCTCTCCGGAATCGAACCCTAATCCCCCGTT
ACCCGTCATTGCCACGGTAGGCCAATACCCTACCGTCGAAAGCTGATAGGTCAGAAACTT
GAATGATTTATCGCCAGCTTGCGCTATGCGATTCGCTAAGTTATTATGAATCACCAGAAT
CCACACCAGAGTG
>DWQH01217948.1 TPA_asm: Taenaris catops isolate 68OD9X012W NODE_219241_length_582_cov_395.580198_SRR4256597, whole genome shotgun sequence
AGACGAATAATAATGGAACAAGCAGTACCAAAAATACCGAAGATAAGGGCAAACCAAAGA
TAATATAGTCCTAAAGTTTTATGATTACAGTTTGACAGAATATTTGATGCAGGGCCTAGG
TTAAAGTAAGTCAGCTCTCGGTTCATAAAAGCAACAAAGAATAAAGAATTCACATAGAAT
GAAATACGCTAGCATGGAACCTCCTCTACATGTGCTATGGAAACACACTTCCCTTCTCGC
CATTTTTTGGTCCAAGGTTGAACACAGGCTGAGTCTCTATGCCTTGAGTGGAGCACCGGA
TTGGATACCCGGGCAACCGGCGCTTCCATATCGAAGAAATTTAAAACGGTGTGCTTGGGA
GCTGTAATCAAAAATGTGTTTGGCGGCTGAGCATGTAAACTCGATTCATACCGAGAAGAA
CTACCTCCTTATCGAAGCATCCATCAACAGCTGTGGAAAATATACATTGCAAGGCATATA
GCTAAGTTGCGCCGTTCTTGTAACCATATTCTCTGTATGGATGCCTATTAGTTTGTTTCT
AGGATCATTATCAATTAATCAATGTAAAGCCCATCTTCAAAC
>DWQH01593991.1 TPA_asm: Taenaris catops isolate 68OD9X012W NODE_602143_length_232_cov_2.922581_SRR4256597, whole genome shotgun sequence
ACAGTACTCAAGTAAGTAGGAGATCTGCACGTTTTTAAATAAAGAAGCATAATTTAGATG
ATGTGCAAAAAATAATAAGATGCAGACAAAGACTATACTAATTTCATTATCAACTGGTAC
TAAAGTATTTAATTGGATTTCAACATATATGGGAAGTATGTTCGGAAATATTAAAGGGGA
GTAGGTATTATAAAGGAGAGTTAGAATACTTAGGTAAATATAAAAATAAACC
>DWQM01089082.1 TPA_asm: Junonia stemosa NODE_95249_length_284_cov_3.502415_SRR10765796, whole genome shotgun sequence
TTTGATACAGTTTACCGGCCACGGTTTCGTGTGTTAGTGTTTTCTGTTCTGACCATCCTT
CCAATCGCTGCTCGCTTTTCTTCATTGATTTGTGAGTGGTATTGGATCTTTTACTTTGAA
AAAATTAGAGTGTTTCAAGCAGGCTTTATGCTATGAATACATTAGCATGGAATAATAATT
TAGGACTTCGGTTCTATTTTGTTGGTTTCTAGGACTGAAGTAATGATTGATAGGGATAGT
TGGGGGTGCTAGTATTCAGCGGCCAGAGGTGAAATTCTCGGATT
>DWQM01124683.1 TPA_asm: Junonia stemosa NODE_132126_length_254_cov_2.514124_SRR10765796, whole genome shotgun sequence
TGTATTTTTTTATGCTCTGCGATAACATGGTTACATATAATTAGAAAAAGGTTTGATTTG
AAAATATAGTAAGCTATTTCGTAAATTCATGATATTATATAGGTAATATGTAACGAGGGT
TAAGATCTTATCAATAGTGCGAAGCTCATGTCAAGTTTCGATGAGATGTGAGTGAGTATT
ATTGGGATGTTATTATAACGATGATAATTGTCCCGTCTTGAAACACGGACCAAGGAGTGC
AACATATATGCAAG
>DWQR01082798.1 TPA_asm: Nosphistia zonara NODE_85267_length_1252_cov_1.087660_SRR9330727, whole genome shotgun sequence
TAAACCCAAATAATTTACAAGTCTAAGTCAAACACCGTATAAGTTACTCATTCTCTACCT
TAGACGATCTGTGGTGTATTTCCATTATCGTACCCAGCGCCGTGGTTAATCGCAATTTAT
TATGCCTTCCAAATGAAATTCGTATGTAATTATTATGATCTGTTGAAAAAAACTTATTAA
ACTTCGTATTCATTATGACCATGTCCATCCAAATGATCTTCAACTCATTCAATGTGAATG
CTAGAAACGGTCAATGACCGAATGAAATAAGTAATGATTGTCTGTGAAAATTATATACGT
TTTTAATATCTCAAGTATCTCATTTTTTCTAATTATCAAACAATCTTTGAATGATTCAAA
AAAAATTATAATAGCTAATGGTTTAGCTGTAGTCGATGTACATCATTATATTTTCTAATT
TGAACGTCACTGACCTTTTTTACGTCTTAGAGTATGCCCCTCAGTCTCTACACAGTGTTG
CTACATACTATTATGCATCTGATATTGACAGTATGAACATAAGCAATGAATGTTTAAAGT
TACTTAATTCAATATAGAAGGATAATGTACGTAGATTATAATGTACAAAGTTAAACTTTT
TATACTCCTTCAGGCTTCAGGCTTCAGAATTTATGATTAGGTTCAGAATTAGCTAGATAA
CAATATACCTACTATAGCTGAAGCCTAACGAAGGCTATTTCGAAATCTACTTTCTGGCAT
GCCGCTCACGTCTTCAACAGGCGCATATAAAAAGGCCTTAAGTTGAGGTCAATAAACGCC
TAAAAATCTAGGCAAAAACAATCAACTATTTATTTACTTAGTAGGATTTATATCTAGCAA
GACATGAATGTTTAACAAAAATATTATTCGCTATGAGAAAAAGAAAAGCTTACTGTGTAG
AATTATAGAGCTTATGTAGAACGGCAGAAGAACAGAAGAATAGTTAAATAATGGCCAGAA
GATGTTTTCTTTCGTTTTTTTTTCAACCTTTATATCGTTCAACTGTTGGAAAGGCGTCCC
CTCTAAAAGTGAGAAAGCTAAGGTCGTAGACTGCTACGCTGGGCAACTGCGGGTTGGCAG
ACTTTACACACTTTAGAGAACAGTTTTTTTGAAACCTCTAAGGTATGCAGCTTTCCTCAC
AATGTTTTTCTTTGTTGTTTATCCTCCTCCTGAAAACTAAGCCTATCGACTAACCCATGT
CCAACTGCTGTTCACATGGAACCTTTCTCCACTTCAGTCTTCAAAGTTCTCA
>DWRC01011920.1 TPA_asm: Astraptes naxos NODE_11929_length_3662_cov_8.219526_SRR7174513, whole genome shotgun sequence
GGCCATGGAAGTCGGAATCCGCTAAGGAGTGTGTAACAACTCACCAACCGAATCCACCGG
CCCCGAAAATGGATGACGCTTAAGCCCAATTAGTGATTGCCCATTATTCCTTTGGTAGGG
GCGGAAAAACTTGGAGAAAGTGTAGCCCCTCCGATGTAGATGTGGCCTGGAGGTCAGGAC
GAAGCTTATGGCGTGAGCCTAAGATGGACCGGCCTCTAGTGCAGATCTTGGTTGGCGTAG
CAAAGATCTAACGGAGATATACTCAACATGCAACGTTGGATACTGGAGCGGGGAAGGATT
TCGTGCCAACGGCACTCGTACACGAGTTGTTCGGAAACTGAGCACAACGTTATATCGTTT
TGTTAGGAAAGTGAAGGTGTGTCGGCGGTGGCTGTCTTCGGGCGGTTATCGACTGGCCAT
AACTGAAAAGGGGCAACAGAGAACCTGGGATTATATTCCAAAAAGAAATTGCATGTGGGA
AAAAACACAAATACTTATACTGTACTCTTTTCGTATGTATGTCATGTATGTACGGATCGT
TTTACTTATTACTATATCAATATACACAAAACACTCTGGTAGTATTCTGCGTCCCTCAAG
TCTTTCGTTCTCTCTCTTCACCGGGGGAGGGCGGGAGGCTCGTTGGCGGGGAAAGTACGA
CTGCGTTTAAGCACCATATGTGGAATGCCATGACGCTGCGCTCCTGCTGTGTGCCACACT
TCAGGCTCTCTCTTCACGGGGAGGGTCCGCGGTGCGTGTGCATGGTGTGGGTGTGGTAAG
GTTTGTATCTGCGTGTTGAGACGGACGATTACAAAATAACTCATCGAATCGCCACCTACA
AGACTGGAGCTTGCTCCCTCGAAGGCGCCAAGTATATTCATGATCACAAGAACTTTTTGT
ACATCACTCTGTAAAACAACGTCCCTTTCGCGCGCACTTCGCGTGGGTTCGGGCGATACA
TTCCGCTTGGTTGTGAAGCTGTGGGACTTGTCAGTACGAAATCTTCGTCCGAGAACGTCG
CCCTGTGTGCAGCATGTGTGCTTCGGCACATACGCAGGTCTCACTTGGCTACCGGAACCC
AAAAAACCACTTTTACGTCCCTCTCCAAACGAGAGAACATGCATGGGCTGGCATGAGCGG
CATGCTTCACTTCGGTGGGGCTCGAGGGGCATTTACGTCCCGAGGCGCTGAACCTTGAGG
CCTGAAATTTCATGCTCAGGGACACATCTATACATGTGTCTGTGTGACTATTGTTTTTTT
TTTTTAGGATCATCACCCAACAACCAGCCACTGCGGCTCGTTGTTGGGTGTTGACCCTTT
TCGTTTTTTTTTTAGGGGGTGAAGAACGTTGTGTGTGTAGACGACACACTGGCCGCCTCT
CTGTACTTCTCTATGAACCTGGTACAAGTCCAAGACGATATATACACTGCGCAGAAAGGA
AGACGCCTCCTCCCTCCCCTCAACGTGTGCTGCTTCGACATGGCGGCACACACACACAGA
GGGCGTGGTGTTGTGGTCTTCTCCTCTTCTCTCCCTCTGTATGTGTTTGTGTCTTTCACC
TGCTGTGTCTTGCAGGTCGCTTTCACGTGCACTCTGATAGAGAAAGAGAGAGTCTCTGTG
TGCTGCTGCCACCCCGTGCGT
>DWRC01115496.1 TPA_asm: Astraptes naxos NODE_115568_length_1118_cov_7.697406_SRR7174513, whole genome shotgun sequence
TACCATATCCGGAAAGCCAGCCATAACTGGAACAAAGTAATTTACTAAACCTCCCATCAT
AACAGGCATAATAAAGGCAAAAATCATAATCAAACCGTGTAAAGTAATTAACACGTTATA
GAATTGATAGTCACCAAATAAAACACCACATCCAATAAGAGATAATTCTAACCGGATAAA
TAGTGAGTAAACATATCCAACAAACCCACACAAAATAGCAACTAAAAGATAACATAAACC
AATCATTTTATGAGAAACACTTAAACATACTAAACACAATCAAAACATTTTAAAATATGA
GCTAATATGTTACTAATAAATAATGTATGATAACGCATAAACTTTTCTCTTACGACTTCT
CCCTTCTCCACTGTTTTCTCCCTCCACCTTCTTTTCTCCCACCTCTCCCTGCTTTCCCCC
TTCATTCAAGTTCCCTTCTCCTTTTCCCTTCTATCCTTTCCCCACAAAATCTCATTAAAT
TCTTTCCCCTGTCTCTCCCTATTGTCCTGTTAAAAATACTGTTACATTATTATTAATTTG
TCTATTAAGAATTAGCTGTGCTCAGTCAAAACGCAAAAATAAAATTAAATTGAAATGATT
AAATATATGTTTAAACTCGTACTAATAGCTTTAAATTTTTTAGTTCTGTTTATTGTATTA
CTATTTATATTTATAAATTACAGTTTTTGTTTTGCCTTCCAATTTAATTACATATATATA
AATATATATTTAAACTATATAAATCTGTGATTTGTGTTTTTTATGGGTGTAATAGTTTAT
TTTTTGGTGTTTTTGTTATCGCGCAAACTGGTATCTTATAATAAATATTTTTATGTTTTA
ATAAGTTACATGTTTATATATATTGATGTGGTACTTATAATTTTAATCGATGACTTTATG
TGTTTTATGATATTGTTTGAAAGTCTGTTTTTCCCCATATGTTTTGTAAGTTTGTTTTTT
AATTTTAATAATAGATTTATATTTGCGATTTTTTATTTGGTAATATTTAGTTCAATTAGT
TCTATTATGTGTATTATGATATGTATAATTATAATATTCCACTTTAATATATTGAACTTG
CAATCATTTATTGACGTTTGTTTTTTTGATAGTATGTA
>DWRC01240972.1 TPA_asm: Astraptes naxos NODE_241272_length_420_cov_2.023324_SRR7174513, whole genome shotgun sequence
CTTTGGTAGCGTGACTGTTTTAATTGGTTTACCTACTTGCATTAAATTATTTAATTGGAT
TTATAGCTTTTTATACACTGACATTATTGTTACTTTTGAAGTTTACTTCGTTTTTATGTT
TATATTTATGTTTCTTATAGGTGGCGTTACAGGATTATTTTTATCTAACGTTGGAATAGA
TATTATGCTTCATGATACTTATTTTGTTGTGGCGCACTTTCACTATGTTCTGTCACTTGG
TGCTGTTGTCGGTTTCTTTGCTGGTTTTATTCATTTCCTCGCTAAATGACTTCCAATCGA
ATTATATTTATTTTGAATGTTCTACTTTTTTTGCACCTTATTTATTGGATCGAACATGTT
ATTTTTCCCTATGCATAGTTTAGGAATGTATGCATTTCCTCGTAGAATATCTGATTATCC
>DWRC01382449.1 TPA_asm: Astraptes naxos NODE_391145_length_233_cov_0.942308_SRR7174513, whole genome shotgun sequence
TTGTTGGTGGTGGTGATTTAGTTCTTTTTCAGCATCTGTTTTGATTTTTTGGTCATCCTG
AGGTTTATATTATTATTTTACCTGTTTTTGGATTGATTTCTACAATAGTTGAAGTTGTTG
GATTTAGATGTGTTTTTAGTGCTGTTGCCATGATATACTCAATGATTTTAATTGCTATTC
TTGGATTTTTTGTGTGAGCCCATCATATGTTTGTAGTAGGTATGGATGTTGAT
>DWRC01382764.1 TPA_asm: Astraptes naxos NODE_391539_length_233_cov_0.935897_SRR7174513, whole genome shotgun sequence
TATTCTTCTAGGCATTGCGTTTAAACCTAAAAAATGCATTGGAAAAAACGTTATATTAAC
ACCTAAAATTGTTAATCAAAAATGAACTTTTGATAATTTTTCATTATAATTTAATCCGAC
TGTTTTTCAAAATCAAAAATAAAACGCAGAAAAAAAACCAAATACTGCACCCATAGATAA
AACATAATGAAAATGAGCTATAACATAATAAGTATCATGTAATGCTACATCTA
>DWRC01391388.1 TPA_asm: Astraptes naxos NODE_401001_length_229_cov_0.815789_SRR7174513, whole genome shotgun sequence
GTCACGCTTCCAAAGTAAGCACGTGAATCAACATCCATACCAACAACAAACATGTGATGC
GCTCATACGAAGAAACCAAGAATCGAAATTAGTATCATAGAATAAATCATTGCAACTGCA
CTGAACACACAACGAAAGCCTACAATTTCTATTATAGTCGATATTAGGCCAAAAACAGGA
AGTATAATAATATAAACTTCAGGGTGACCAAAGAACCAAAATAAGTGTT
>DWRG01001202.1 TPA_asm: Aguna claxon NODE_1332_length_2844_cov_21.785228_SRR7174415, whole genome shotgun sequence
ATAAATATGTGCAAAATATTATATTTTATAGAATTTTTTACATTTATATCATTCTTTTTA
TTTTTTGATTTTATATCTTTTTCGAGTCATTTATTCGCATTTTTTGGTCTTACTTTTTTA
TTTAATATAATATTTTGCACATATTTATTTTGTTTGTTTTATTTTATAATATGTTTTTTA
TTTTGTTTCATTTTTTTTGTAATCCGATGTTTATTTGTCATAATATATGATTTTTTATTT
TTTAATTTTGATATATATTTTTCATTTTTATTGTGTGATATAATATATGTTGATTTTATA
TGTTTTTTACTTTTATACTTTGGTTTTATTTTTTGTTTTATTGCAGGCTTTTTTTGTTTT
ATTTTTGTATTAAATTATGTTTTTTTATTACTATTTTTTGTTTTGTCATTATTTTTTGGA
TTTATATTTCTGGCTTATGGAATAGTTATATTTTTTTCGTATTATTTATATTGGTTATTT
TTAATTTATAGTCGAAGCTGTTATGTTTTATTACCAAGTGTATTGATATTTTTTAAATTT
TTATATTTTGATGTGTTTTTTGTTTTTGTTTTTTTGCTTATTCTATTTATTATATGTTTT
TTTGGTTTTTTTTTAAAAGATTTTTTATTTTTAAATCTTTTTTTTGATATGTTTAATATG
TTAATCAATTATGATGTGATAAATTTTACCGCTTTTTATTATCAATATAATGAATTTTGT
GTTACACAATTATTGTCTGTTTATATATAGAAAAATAAGAACAAAGATTGTCAAAAATAA
ATAAAGAAAATAAAACAAAAGCATAAAATTAAAAATAAATAATCTAAAACAATATGTGCA
AAGTCAACAAGTAATAAATATAAGACCATAACACATGGAAGTCAAGTAGAAAAATAAAAA
AAACAATACAAACTGAATACAAATAAGCTAACAAAGAATAGACAGTAATCTCAAAATAAA
AATACACAAAAAAGAGCGCAGACAAATAATATTAGGGTTGCAAGTAATAACATTCCGTAT
AACATAAAAGAACTTCAAAATAAAAAAGAAACAGGATAGTCAGATATACGACGAGGAAAC
GCATACATACCCAAACTGTGCATAGGAAAAAACAACATATTTGATCCAATAAATAAAGTG
CAAAGAAAGTAAAACATCCAAAATAGGTATAATTCAATTGGTAGTCATTTTGCAATAAAG
TGAATAAAACCAGCAAAGAAACCAACAACCGCACCTAAAGATAAAACGTAGTGAAAATGT
GCAACAACAAAATAAGTGTCATGTAACATAATATCAATACCAACATTAGATAAAAATAAT
CCTGTTACACCCCCTAATAAAAACATAAAAATAAACATAAAAACAAAATAAACTTCAAAG
GTGATAATTATATCTGTATAAAGAAAACTATATATCCAATTAAAGAGTTTTATACATGTA
GGTAAACCAATAAGAACAGTAACGCTACCAAAGTATGCTCTTGAATCGACATCCATACCT
ACTACAAACATATGGTGAGCTCAAACAAAAAAACCTAAAATAGCAATCAAAATCATTGAA
TATATCATAGCAACTGCACTAAAAACACAACGAAAGCCTACAACTTCAATTATAGTAGAT
ATTAATCCAAAAACAGGTAAAATTATAATATAAACTTCAGGATGACCAAAAAATCAAAAT
AAATGTTGAAACAAAATTAAATCACCACCTCCAACAACATCATAAAATGATGTATTAAAA
TTTCTATCACATAAAACAAGCGTCACACCACCAGCAAGTACAGGCAAAGTAACAATAAGA
AGTAAAGCTGTAATCAAAGAACCTCAAATAAATAAAGATCAAGATAAAAAACTAAAGAAT
TTTCTTCTGCAACAAAAAATGGTACCTAAAAAATTAATCGAGTTTAAAATGCTAGATACT
CCTAATAAATGTACAGCAAACATAGCGAAGTCACATGCAAGACTTGAATGAAAGTCCACA
CAAATTAATGTAGGATATAATGTTCAACCAACACCCATCCCTTCTTCAGTCAAAAAACCG
CTAACAACACATCCAAAACCTCCCATATACATCCAAAAACTCATATTGTTTAATCTTGGA
AATACCATATCAGGAAAGCCAGCCATAACAGGGACAAAATAGTTAACTAAACCTCCCATC
ATTACAGGCATAATAAAGGCAAAAATCATAATCAATCCATGAGAAGTTATTAATACATTA
TAAAATTGATAATCACCAAATAAAACACCACAACCAATTAGTGAAAGTTCTAATCTTATA
AATAAGGAATATACATATCCAACAAATCCACATAGAATGGCAACTAAAAGATAACATAAA
CCTATCATTTTATGAGATACACTTAAACAAACTAAACATAGTCAAAACATATTATTGTTG
AAAAATTTAAGTATAATTTAAATTTATATTGTAAAGCAATACCTCTTTTTCTCATCTCGA
TCTAACCCCCCCAAAAAATCACTGTTTTCTCCCTCCAAATAAAACTCTTTTATCTCCCAA
CAATTTCCCTCTCTTCCCTCTTCTTTCGGTTTCCTTCTCCCCCTCACCTTCTATCCTCTT
CTCCAAATCTCGAATTCTCTTTCCCCTATCTCTTCCCTGTTGCTAATATATACGTTTAAA
TTTAAATTTAATAAAAATAAACTAAAATTTAGTGACGACTCAGTCAAAGTATAGGAATGG
AATTAAGTCGAAATAATTAAATAACCTTTTAAAAAATGTTTAAATTTATTTTAATTTTTT
TGAATTTTTTTATTTTGTTTATTGCATTGCTTTTCATTTTTATAAATTATAGTTTTTGTT
TTGTTATGCAATTTAATTATGTGT
>DWRG01007688.1 TPA_asm: Aguna claxon NODE_8060_length_1072_cov_2.942970_SRR7174415, whole genome shotgun sequence
TTCAGCGGCGCACCGTTCATGAAGTCCTCCTGGAGATCCTTCAGGCAGATCTCAAGGTGG
AGCTCACCGGCACCAGCAACAATGTGCTCGCCAGACTCCTCGATGCTGCACACCACCAGC
GGGTCGGACTTGGCAAGGCGCTTCAGGCCCTCCACCAGCTTCGGCAGGTCGGACGGGTTC
TTCGCCTCCACGGCCACACGCACGACGGGGGACACGGAGTACTTCATATCGCGCAGCGGG
TGCGGGCACTCGCCATCGTCGGTGATGGTGGCGGACTTCACGATGTACTTATCGACACCG
ACCAGACCAGCCACGTTACCGCACGGCATGTCCTCCACAGCCTCCTGGTAGCGACCCATC
ATCAGCACCGTGCGCTGCACCGGCTTGTCGTCGTACAGGTCCTGCTTCTTGCCGAACACG
TAGTTGTTACCCATGATGCGCACCTTCTGTCCGCTCTTCACCGTACCGGCAAAGATACGG
CCGAAGGCGAAGAAGCGGCCGCGATCGGCCGTCGGCACCATCTTGCTGATGTACAGCATC
AGCGGCGCCTTGGGGTCGCAGTTCTTGATGCCCATGAAGTACTTGTCCTCCGCAGACGGC
TCGCCAGAGTACAGCATCTCAGCACGGTACGTCTGGGCCTTCTTCGGCGACGGCAGGTGC
GCCACGATCATCTGCAGCAGCGTCTCAGCAGCCGGCAGGAACTTCATCATCACCGTCTTC
AGCAGCTTCTTCGGCACCTGCTCGCGCTCCTCCGGCGTCAGCGACACGTGCAGCGACTTC
AGCATCTTGTCCACCTTGTCCTTCTTCTCGTTCATCACGGCGTCGAAGATCTGGTAGATG
GGGTCCAGGCAGAACTGGCAGAACGCACGGCGCACGCGCTCGCCGTCCGCGTTCGTGTCC
TGCTTGATCCACTTCTTGTTCTTCGCGTCGAAGAAGTTGTCGCCCCACAGACGCTCGCGC
ATCTTCAGCTCATCCACGCCGAACTTCGCCGCGTACATGTTGGCGAAGCGGGTCAGGGAG
AAGGCCCACGCCTGCAGACCAGAACCGATGGCGACAGTGCCCTTCTCGGGGG
>DWRJ01000327.1 TPA_asm: Apostictopterus fuliginosus NODE_447_length_3481_cov_2.517920_SRR9330371, whole genome shotgun sequence
CCGATCTAAAATGATTGGCTTGTGTTATCTTCTAGTTGCGATCCTTTGCGGGTTTGTAGG
ATATGTGTATTCTCTTTTTATAAGACTTGAACTTTCTTTAATTGGGGGCGGGGTTTTGTT
TGGAGACTATCAATTTTACAATGTTCTAATAACCTCACACGGTTTAATTATGATTTTTGC
GTTCATTATGCCTGTTATGATGGGTGGTTTAGTTAATTACTTTATTCCTGTTATGGCTGG
CTTTCCTGATATGGTGTTTCCCAGACTGAATAATATGAGTTTTTGGATGTATATGGGAGG
GTTTGGATGTGTTGTGAGTGGGTTTTTAACTGAAGAAGGCATGGGGGTTGGATGGACGCT
TTATCCTACACTGATTTGTGTTGACTTTCATTCTAGCCTCGCTTGCGATTTTGCTATGTT
TGCAGTTCATTTGCTAGGTGTTTCTAGTATTCTAAATTCTATAAATCTTCTAGGGACTAT
ATTTTGCTGTCGAAGAAAATTCTTTAGCTTTTTATCTTGATCTCTTTTTATTTGAGGGTC
GCTTATAACAGCGCTTTTACTTATAGTTACTTTGCCTGTTTTAGCTGGTGGTGTTACACT
TATTTTATGTGATCGAAATTTTAATACATCTTTCTATGATGTTGTTGGTGGTGGCGATTT
AGTACTATTTCAACATTTGTTTTGGTTTTTTGGACATCCAGAGGTTTATATTATTATTTT
ACCTGTTTTTGGACTGATGTCTACAATTATTGAAGTTGTTGGATTTAGATGTGTTTTTAG
TGCAGTGGCTATGATATATTCAATGATCTTAATAGCAATATTAGGGTTTTTTGTTTGAGC
GCATCATATGTTTGTAGTAGGAATGGATATTGACTCTCGAGCTTACTTTGGAAGTGTGAC
TGTATTGATTGGGTTACCGACGTGCATTAAATTGTTTAATTGAATTTATAGTTTTCTTTA
CACAGACATTATAATTACTTTTGAAATTTACTTTGTATTTATGTTTATTTTTATGTTTTT
ATTAGGTGGTGTTACAGGTTTATTTTTATCAAATGTGGGAATTGATATAATGCTTCATGA
TACATATTTTGTTGTGGCCCACTTTCATTATGTTTTATCGCTTGGGGCCGTTGTTGGTTT
TTTTGGGGGTTTCATACATTTTTTGGCAAAATGGCTTCCAATTGAATTATACTTATTTTG
AATGTTTTATTTTATTTGTACCTTGTTTATCGGTTCGAATATGCTTTTTTTTCCCATGCA
TAGTTTAGGTTTGTATGCGTTTCCCAGAAGAATATCTGACTATCCAGTTTCTTTTCTTTT
CTGGAGCTCGTTTATGTTATACGGCATGCTACTTTTGGCAACTTTAATACTATTTGTATG
TGCTTTATTTTGTGTTTTGTTATTTTGAGACTACTGTCTTTTTTTTGTTAATTTGTTTGT
TTTTAGTTTATATAGCTTTTTTTTTTTTTCACACTGAGTACCCTGCGTAATGGTTTTATA
TTTACTTCTTGTTGATTTTGCGCATATTGTGTTAGACTACTTGTTTTTAATATTATGTTT
TTGTTTTGTATTTTTCATATATTTTTGGCAATCTTTATTTTTATTTTTTTACATATAAGC
GACCAACAATTGTGTTACGCAAAATTGATTGTAATGATAGTAAAGTGCTGACATTGTTAA
GTGATCATAATTAGTACTTACTGAAAATAAGTCAAAAAATAAATTTAAAAAAAGGAAATC
TTTTAGAAAAAATCTAAAAAAACAGATTATAAACAAAACTAACAAAAAAACAAATACAAA
AAAAACATCGAAATAAATGAATTTAAAAAAAATTAAAACCACTTGTCCTAAATGATAACA
AGCACGAGTGTATATAATTAGTAATCAATAAGTATAATATAAAATAAATAAAGAATATCC
GTAACTTAGAAAAACATATCCAAAAAATAGAGCTAATACAAAAAATAAAGCAAGAAATAC
AAAATTTAAAATAAATATAAAACAAAAAAAACCTGCTACAAATGAGAATAAAAATCCAAA
ATAAATTAAAAGAAAGCAAATAAAATCTATGAATATCATGTCACACATTGTAAAAGAATA
ATATAAATCAAAATTAAAAAATAAAAAATCATATATTATTATAAATAAACAACGTATAAC
AAAAAATATAAAGCAAAATATAAAACAAATTATAAAATAAAATAAGAACAATATATAACA
TTAAAATTGTATAAAACACCAAAATATAACGATAATTGTGTCGAAAAAGATATAAAGTCA
ATAAAAATAAAACATAATAATCAAGTTATAAACTCAATATAATATAACAAATAACTAATA
GTGAAACAAAAGAAAAAACATATAAAATTATATTGTATATATATATAATAGATAAAATAA
CTTATATATAGCCCACTCAATGAGAGTAATCCAAAAAAAACTATAAATAATAAAACAAAA
ACAAAACTAAAAAATATTCTTAAAAAAAACCTAAAATAAAAACAAAAATAAACGTTATAC
AAACAACAAAATCAAAAACAAAATCATATAATATAAAGTCTAAATCAAATCATCAGAGGA
TAAAATCATAACTTCTAACACATAATAAATCAAAAACTCGACTCAGTCCTCCCTTCCCCT
TTATTATTTAATAGATTATATACCTATATAAAACATATAACAATTGGCATAAATCCATGC
AAAACTCCGCAAAGCTCACTACATTGACCATAAACAGTGGCATTGTTTGAAGAAAACAAA
ACTATTTCATTACAGCGACCAGGTTCTCTACTTTTACACCAAGACTTGAAACTGCAAAAG
AATGTATAACATCCACTGCTGATAATCATAATTTATATATTACAAGACTTAATAGAGTCA
AGACATGATTACATTGTAATAAGCGTAAATCACCTATCATATAATCACTTTCAAGAATTA
AATTACTAAAAATTGTTGTTTCACCAAAAATAAAATATACTCAATATCATTGGAATCCAA
CTACCTTACATAAATCAAAACTAACAAAATTTAAACAGCTAAAATATAAAAGTAAACATA
AACGTAAGAGTAAGCATAAAACAAACATACCGCCTATCGTAAATCAATAAGCATCAATGA
ATTTTGACGCTGTGAAATCTCAAGTACAATATACATTATTTAATTTTGAAATAAGCAAAA
AAGATGAAAAAAAAAGAGTGCAAATTCATATACATACAAAACAAACAAAAGACAATAATA
CTACTACAGAGTCCGTTAAAAATATCATCCAAAATGATAAAATAAATGCCAATTTTTGAC
TATTATACTTTAGAGTTAAACATGTTAAATATTGACATCATAGTTATTATGATTATTGAT
ATCCTAGTTGTTCTTGTCTTAACCGGAT
>DWRL01011263.1 TPA_asm: Telegonus chalco NODE_11308_length_6173_cov_5.997211_SRR7174355, whole genome shotgun sequence
TCATTCTTTTTATTTTTTGATTTTATATCTTTTTCGAGTCATTTATTCGCATTTTTTGGT
CTTACTTTTTTATTTAATATAATATTTTGCACATATTTATTTTGTTTATTCTATTTTATA
ATATGTTTTTTATTTTGTTTCATTTTTTTTGTAATCCGATGTTTTTTTGTCATAATATAT
GATTTTTTTTTTTTTAATTTTGATATATATTTTTCATTTTTATTGTGTGATATAATATAT
GTTGATTTTATATGTTTTTTACTTTTATACTTTGGTTTTATTTTTTGTTTTATTGCAGGC
TTTTTTTGTTTTATTTTTGTATTAAATTATGTTTTTTTATTACTATTTTTTGTTTTGTCA
TTATTTTTTGGATTTATATTTCTGGCTTATGGAATAGTTATATTTTTTTCGTATTATTTA
TATTGGTTATTTTTAATTTATAGTCGAAGCTGTTATGTTTTATTACCAAGTGTATTGATA
TTTTTTAAATTTTTATATTTTGATGTGTTTTTTGTTTTTGTTTTTTTGCTTATTCTATTT
ATTATATGTTTTTTTGGTTTTTTTTTAAAAGATTTTTTATTTTTAAATCTTTTTTTTGAT
ATGTTTAATATGTTAATCAATTATGATGTGATAAATTTTACCGCTTTTTATTATCAATAT
AACGAATTTTGTGTTACACAATTATTGTCTGTTTATATATAGAAAAATAAGAACAAAGAT
TGTCAAAAATAAATAAAGAAAATAAAACAAAAGCATAAAATTAAAAATAAATAATCTAAA
ACAATATGTGCAAAGTCAACAAGTAATAAATATAAGACCATAACACATGGAAGTCAAGTA
GAAAAATAAAAAAAACAATACAAACTGAATACAAATAAGCTAACAAAGAATAGACAGTAA
TCTCAAAATAAAAATACACAAAAAAGAGCGCAGACAAATAATATTAGGGTTGCAAGTAAT
AACATTCCGTATAACATAAAAGAACTTCAAAATAAAAAAGAAACAGGATAGTCAGATATA
CGACGAGGAAACGCATACATACCCAAACTGTGCATAGGAAAAAACAACATATTTGATCCA
ATAAATAAAGTGCAAAGAAAGTAAAACATCCAAAATAGGTATAATTCAATTGGTAGTCAT
TTTGCAATAAAGTGAATAAAACCAGCAAAGAAACCAACAACCGCACCTAAAGATAAAACG
TAGTGAAAATGTGCAACAACAAAATAAGTATCATGTAACATAATATCAATACCAACATTA
GATAAAAATAATCCTGTTACACCCCCTAATAAAAACATAAAAATAAACATAAAAACAAAA
TAAACTTCAAAGGTGATAATTATATCTGTATAAAGAAAACTATATATCCAATTAAAGAGT
TTTATACATGTAGGTAAACCAATAAGAACAGTAACGCTACCAAAGTATGCTCTTGAATCG
ACATCCATACCTACTACAAACATATGGTGAGCTCAAACAAAAAAACCTAAAATAGCAATT
AAAATCATTGAATATATCATAGCAACTGCACTAAAAACACAACGAAAGCCTACAACTTCA
ATTATAGTAGATATTAATCCAAAAACAGGTAAAATTATAATATAAACTTCAGGATGACCA
AAAAATCAAAATAAATGTTGAAACAAAATTAAATCACCACCTCCAACAACATCATAAAAT
GATGTATTAAAATTTCTATCACATAAAACAAGCGTCACACCACCAGCAAGTACAGGCAAA
GTAACAATAAGAAGTAAAGCTGTAATCAAAGAACCTCAAATAAATAAAGATCAAGATAAA
AAACTAAAGAATTTTCTTCTGCAACAAAAAATGGTACCTAAAAAATTAATCGAGTTTAAA
ATGCTAGATACTCCTAATAAATGTACAGCAAACATAGCGAAGTCACATGCAAGACTTGAA
TGAAAGTCCACACAAATTAATGTAGGATATAATGTCCAACCAACACCCATCCCTTCTTCA
GTCAAAAAACCACTAACAACACATCCAAAACCTCCCATATACATCCAAAAACTCATATTG
TTTAATCTTGGAAATACCATATCAGGAAAGCCAGCCATAACAGGGACAAAATAGTTAACT
AAACCTCCCATCATTACAGGCATAATAAAGGCAAAAATCATAATCAATCCATGAGAAGTT
ATTAATACATTATAAAATTGATAATCACCAAATAAAACACCACAACCAATTAGTGAAAGT
TCTAATCTTATAAATAAGGAATATACATATCCAACAAATCCACATAGAATGGCAACTAAA
AGATAACATAAACCTATCATTTTATGAGATACACTTAAACAAACTAAACATAGTCAAAAC
ATATTATTGTTGAAAAATTTAAGTATAATTTAAATTTATATTGTAAAGCAATACCTCTTT
TTCTCATCTCGATCTAACCCCCCCAAAAAATCACTGTTTTCTCCCTCCAAATAAAACTCT
TTTATCTCCCAACAATTTCCCTCTCTTCCCTCTTCTTTCGGTTTCCTTCTCCCCCTCACC
TTCTATCCTCTTCTCCAAATCTCGAATTCTCTTTCCCCTATCTCTTCCCTGTTGCTAATA
TATACGTTTAAATTTAAATTTAATAAAAATAAACTAAAATTTAGTGACGACTCAGTCAAA
GTATAGGAATGGAATTAAGTCGAAATAATTAAATAACCTTTTAAAAAATGTTTAAATTTA
TTTTAATTTTTTTGAATTTTTTTATTTTGTTTATTGCATTGCTTTTCATTTTTATAAATT
ATAGTTTTTGTTTTGTTATGCAATTTAATTATGTGTATATAAATATATATTTAAATTATA
TTAATATATGATTTATATTTTTTATGGGTGTAATTGTTTTTTATTTAATTTTTTTATTAT
CAAGAAAGCTAGTGTCATTTAATAAATATTTTTATGTGTTAACTACTTATATGTTTATAT
ATTTTGATGTAGTATTAATAATATTAATAGATGATTTTATGTGTTTTATGATTTTGTTTG
AAAGCTTATTTTTTCCAATTTGCTTTGTGAGTTTATTTTTTAATTTTAATAATAGATTTA
TATTTGCTATTTTTTATTTAGTGATATTTAGTTCAATAAGTTCAATAATGTGTATAATGA
TATGCATAATAATAATATTTCATTTTAATATTTTAAATTTGCAGTCATTTATAGACGTTT
GTTTTTTTGATAGTTTATATTTAGGAGTATACATATGAATTTTATTGTTTATTATGTTTG
CTATAAAGTATCCAATTTGACCACTACATGTGTGACTACCAGAAATGCATGTTGAGGTAA
ACACTGAAATGAGTATTTTGTTAGCAAGTGTTGTTTTGAAAATAGGTTTTTTTGGGGTAT
ATAAGTTTTTATTTTTGAGTTTTAATCAAATATCAATATGATTTTTAGGTTTTATAGACA
GTCTTGTAATACTTGGACTAACATTTTTATCGCTATCTTTGTTATTTTTAAGTGATTATA
AAAAAATTATAGCAAATTGATCTGTTATTCACACAGGCATGGGTTTAATTTTATTATGAC
ATAATGATTTATTATTTATAGGTTTATTAATTTTTTGTAATTTATCACATATAATAAGTT
CGTCTTTCATGTTTATGCTAGTAGGTTATATGTATGACAACTATGGTGTTCGTATATTTT
TAATGATGGTTTCATTTTTTGGAGTCAGCATATGAAGTTCTTTATTTTTGGGAATTTTTT
TATTTAATATTGATTTTCCATTTATGCTTCTATTTTATATAGATATTTTTATTTTATATG
GATTAATATCTTTATCATTTATATATATATTTTGTTTTTATATTATAGTTTTATCAGTTT
TTGTATCCTCAATTTATATTTATATGTGTTTAAGTTTTTATTCTTTTGTATGATTAGATA
AATATTTACGATTAGACTTATCGATCAATGACTTATATTTGTATTTTATAACTAGTGTAA
TGACAATGTCATTTTTTTATTTAATTTATTTACTTTTTTAAGAGCACTTAACCAACTATT
TTAATTTCATTATAGGTCTCCTCCCTCCAAACCCCCCTTTTAAATCCTCCCTTTCAATTT
CCCTGTCTTATCTCCTTCTATCTCATTCTTCGTGATTCTATCTTCCCCGGTCCCCTCGCT
CTGTCCAAACTTTTCCTCCCTCCCATTACGCCTATTGACCATATTTGTTTTTCACAAAAG
CGGAATTTTTTTTAAGTTGAGTTTTACTGTTAAGGGAAAGAGTCCTCGAACCAAGTTCCT
GGAAAGACGGACAAAGAGAAAGGAGATAGAAGGAAAGACATGATATGAGGAATTTTTGGG
GGGAGATTTTGCCGGGAGAAGTTTATCACGAAGTGTTTGTTAAAGTAATAAATTAATATA
TAAAAAAATTAAATTAAATTTGTTTTTATTTTTTTTTTTGTTATTTTTTGTGTTTGGCTT
TGTATTTGGCACATTTTTTTTAGGTCGGCATATATTAAGTTTTTGATTTGGTATTATTTT
ATGTATTTTTACAGTTTTAATTACGTTATTTAGTTGTTTTTGTTTAAGTGTATGTTTATA
TGGCTATTGTTTTTATGATTTTTGTTTGATATTAATGTTGGATCTGTGTTTTATATGATT
ATCATTTTATTGTAATGGTTTTTATTTGTTTATTTTATTTTTAATTGATATTGTATTTTG
TTTCATTGTATTTTATGCGTTTTATTATATGTATTTCGATTTAATGTTAGCTCGTTTTTT
TCATATATTTTGATGATTTGTGTTATGTATGAATTTTTTTATATTATCATTTGATTTTTT
AACGGCGTATTGTGGTTGGGAATTATTAGGTTTATTTTCATTTTTTTTAATATCTTATTT
TTGATATAGATTTTTTGCATTAAAATTTGGATTTAAAGCATTTTTTATAAGCAAAATAGG
TGATGTGTTGTTATTGCTTGCCTTTGTATTAGTTTTTTTATCTAATGGTTATTGTGTAGT
TAATTTTTATTTTTTATCATTTTTATGCTTAGATTTTTATTTTATATTATATGTAATAAT
TTTAATAATAGCATGTGCCTTTACTAAATCGACTCAATTCGGTTTACATATATGGTTACC
GGATGCAATGGAGGGACCTATTCCAGTATCAGCTTTAATCCATGCAGCAACACTAGTTGT
TTGTGGTATATTGCTTGTTAGTTTTGTATTTTGATGTTTTGATTTTTGGTTTTGTTATTT
TTATTGTTTTATAGGGTGATCTAGTTTAATTTTAGTAATGATGAGTTTATGTGTTTTTTA
TAATTTTGATGTAAAACGTTATGTAGCATTTAGTACAATATGTCAAATAAGTTTTTCAAT
GTTTTGTTGTTTATGTTTAGATTTATATGTAGGTTGTTTATTTTTTTGTTATCATATGTT
TTACAAAGCAACATTGTTTATAGTTTTGGGTGTGTGAATACATTTCTTTTTCGGATTGCA
AGATGTGAGATGTTATTTTTTTACATATTTTTGCGGTTGTATTTTGGCTAGAATGCTATT
GATATTCGCCTTATTGAATTCATGTTCATTATGATTTTTATGTGGTTTTTATTGTAAAGA
TTTATTATTATGCTTATTAATGTTAGTATCTTTTTTTTTTGTATTAGAGTTTTTATGTAT
ATGTCTTTTTTTTATATTTTTTACTGTTATATATAATTATTTTCTTTTGTTTTTTTTATG
TTTTGTATTTAAATGTTTTTGTTTAGTAGATTGTTTGTTTTTATTATTTGATTTTGAATG
TTGTTTAATATATTGTACGTTATGTTTATATATGTGTTTTGTTTTATTGTTCTTTGTATT
AGATTTTTTATATGTATTTATATTTTCAAGTTATTGTTATTTTTGATCATTTTTTTTATA
TTATGCTAATTTTTTTGATATTGCTTTATTTGTTGTTTTTATAATGATAACTTTATCTTT
TATATATTATGGCTGTGTAATTTTTTATTTTTTTAATGTCGACTGTATAATGTTATTTTG
ACGTATATTTTTAATATTATGCTTAGGTTTATTATTTATGATATTTTCATGTTGATATTT
TGCATGTTTTTTTATATATATGTTTTTATTTACGTGAAATATTGTTATATATTTTCGATA
TAACTTTAAATATTGTTTATTTTTTTGTATTTTATTTATTATAATATTGGATG
>DWRL01032155.1 TPA_asm: Telegonus chalco NODE_32226_length_3806_cov_4.685170_SRR7174355, whole genome shotgun sequence
GCACTGCTGAGACGACACGTCCGTCACCGTCTCGCGGAAAGACACGACGGGCTCGGAGAT
CTTCAGCGGCGCACCGTTCATGAAGTCCTCCTGGAGATCCTTCAGGCAGATCTCAAGGTG
GAGCTCACCGGCACCAGCAACAATGTGCTCGCCAGACTCCTCGATGCTGCACACCACCAG
CGGGTCGGACTTGGCAAGGCGCTTCAGGCCCTCCACCAGCTTCGGCAGGTCGGACGGGTT
CTTCGCCTCCACGGCCACACGCACGACGGGGGACACGGAGTACTTCATATCGCGCAGCGG
GTGCGGGCACTCGCCATCGTCGGTGATGGTGGCGGACTTCACGATGTACTTATCGACACC
GACCAGACCAGCCACGTTACCGCACGGCATGTCCTCCACAGCCTCCTGGTAGCGACCCAT
CATCAGCACCGTGCGCTGCACCGGCTTGTCGTCGTACAGGTCCTGCTTCTTGCCGAACAC
GTAGTTGTTACCCATGATGCGCACCTTCTGTCCGCTCTTCACCGTACCGGCAAAGATACG
GCCGAAGGCGAAGAAGCGGCCGCGATCGGCCGTCGGCACCATCTTGCTGATGTACAGCAT
CAGCGGCGCCTTGGGGTCGCAGTTCTTGATGCCCATGAAGTACTTGTCCTCCGCAGACGG
CTCGCCAGAGTACAGCATCTCAGCACGGTACGTCTGGGCCTTCTTCGGCGACGGCAGGTG
CGCCACGATCATCTGCAGCAGCGTCTCAGCAGCCGGCAGGAACTTCATCATCACCGTCTT
CAGCAGCTTCTTCGGCACCTGCTCGCGCTCCTCCGGCGTCAGCGACACGTGCAGCGACTT
CAGCATCTTGTCCACCTTGTCCTTCTTCTCGTTCATCACGGCGTCGAAGATCTGGTAGAT
GGGGTCCAGGCAGAACTGGCAGAACGCACGGCGCACGCGCTCGCCGTCCGCGTTCGTGTC
CTGCTTGATCCACTTCTTGTTCTTCGCGTCGAAGAAGTTGTCGCCCCACAGACGCTCGCG
CATCTTCAGCTCATCCACGCCGAACTTCGCCGCGTACATGTTGGCGAAGCGGGTCAGGGA
GAAGGCCCACGCCTGCAGACCAGAACCGATGGCGACAGTGCCCTTCTCGGGGGACACCTG
CACGTCACCCATGCTGGGGTCGTTGTACGTGGCAATCACCACGTTCACGTTCTGAAGCGT
CTTCACGAAGCCCTGGTACGCCTCCTCGGGGTCCAGCTGGAGCTCCAGCACGGCACGGTC
CACCTTGTTGATGAACACCACCGGGCGGATACGCTCCGTCAGCGCCTGGCGCAGCACCGT
CTCCGTCTGCACGCACACGCCCTCCACGCAGTCCACCACAACCAGCGCACCGTCCGTCAC
ACGGAGGGCGGCAGTCACCTCAGAGCTGAAGTCAACGTGGCCGGGGGAATCGATCAGGTT
GATCAGGAAGTCGCGCTTGTCGTCATCCAGGTCGCTGATCATCTCCTTCGGCACGCGGTA
GTGCAGGGAAATGGCGGTGGACTTGATCGTGATACCACGCGCAATCTCATCCGCGCGGGT
ATCCATGATACGCTTGTCGCCAGCCTCCTCCATCTTGATGATACCGGCGGCACCAACGAG
GGAGTCAGACAGGGTCGACTTGCCGTGGTCGACGTGGGCAATCACGGACATGTTCCGGAT
CTGGTCCGGGTAGTCCATCAGCTCACGGACCTGATCGACGGTAAAGTTCACCATTGTTAG
CTTGAGTTACTTGCTTGCGCTTTACTACGCGGGGAGAGGAGGGGAAGGGGGAGGGGGGAG
AGAAAAAGTCACAGCCGTCGCACAGGCAGGGTGTGGGGTGGCGTGAGTGTGCGCGTGTTT
AACGCAGGGGTCACGCAGCACGGACACGTCAAGCAAGAAAAAAGGGGGAGTGCGAGTGTG
ACACGCCAAGAAAGAGAGAAGCGAGGGAGGGTGAGAGCGATAGTTCAGACGTGCGAGGGA
GCGACATGAAAGGGAGGTCACGAGGAGTCTTCACGAGCGAATGCGTAGCAAACAAAACGG
GCTCGCTCACTCCGGCGTGCACGCAGCCATTCGGCAGCAACGCCACCGTCACCACGCTGC
GACGGTGGTCAACACACACGTGTGTGCTGCCAGAAAGGAGTTCGTTGTCAGCCGCGAAGC
GAGCCACTGTGCCTGATGCCACACTCAGTGTGGGGCCACCACACACACACACATTGACAT
ACAGGAAGGCATTCTTCCTAGGTTTGGCGCCGCGCTTCACCACACGCAGCAGCAGAAGCT
GCTGCTGCGACACTGGTGCTCCAGCAGCGGTGCGCACCAGTAAAGCATGTGCACATGCAT
CGAGGCGTGGGAGAGGCAAGAGGCGCACGTGCGCCTCAGCCCTCCACGCTTCTGTTATTC
ATCTCCATGGTTGGTTGGTTTACGCTCAGCACGTTTAATCATTAGTAGAAGACGACACAA
TAATTCGTATATATTACTTCCTTAACTTGGCAATGAAATGCCTAACTATCACACAAGGGC
TGCTTGGGAATGTGTGCGGGACACCTGCCGGCATTCAGGTGCACAGTCAGCGTGCCCGCA
TTGCGCCACACCGCAGCTGAGCATTTTTCTCCTCTTTGTTTTGGCCGTCATCTCACATGT
CTGTTTGTTTTTTTCCTCAGTTTTGCTCACGTGCGCAGGGAAGTGCGTGTGTTTATAAAA
CGTGAGAGACAAAAAGAAAACGACGAGCTTTGTGTGTTTTTTTAGAAAAGAAACCATTTT
TTGCCTAAAAAAAAACTTAAATTTTTTGTTTGTTTGTTTGTTTTTCGCTTTTTTGTTTTT
CTTCTTTCAATTATTTTGCCTTACTTGGGAGCCCTCTGCTCCGCTGGTGGCACGTCAACG
GCACGAGCGCACCGTCACTACACACTCGGTGCAAGGGAGAGTAACTTAAAGCTTGTCCAT
GAACTGGTCCAGGCCGGGGATCTCCGGCTTCAGACCCTTGCGCGTGCGGATGGCCAGCGT
CGTCGTGTTGGCCAGCGTCTTCGGCTCCAGCGGATCGCCGGGGTACTCCTGCCAGTGGTC
GAACACACACTGCGGGAACGCCTGACCGGCCGTGCTGGCGCGGAGATCGCCAGTGAAGCC
GAAGGACTCCGCCACCGGCAGGTACGCGCGCACGTTGTAGATGGGCGTGCCCGGGCGGTT
CTCCTCGCCGATGATCACACCACGGCGGCGGGTCAGCACACCGTAGATGCCACCCATGGC
GTGCTCCACGGTCTGGATGTCCACGATGAACATCGGCTCCATCAGGCGCGGCGACGCCGT
CAGGCAGCACGCGTAGAACACACGGCGGGCGGTCGGGATGATCTGGCCACCACCGCGGTG
AATGGCATCAGCGTGCATCGTCACATCCTCCACGTTCACGCGCACACCACGCATGTTCTC
GTCGCACAGCACACCCTCGCGGGTCGCCCACTGCCACGCCGCAACGAAGGAGTCCTTCAT
CTCACCCATGTTCTGCACACCCTTCGTCACATCCACAACCACGTTCGGGCCGCGGTTGTC
CGGGCCGTAGCACCAGATCTTACGGGCCTCCTGCACATCCCACTCGTAGTTGTCGGCGAG
GAAGCGCGCGCGCACCTTCGGATCCGCCTCCGGACCAGCCGTGCCCTCCTCCATCGCGAG
CGCCAGCTCCTCCGTCAGCGGCGCACCGCGGCAGAACAGACGGTTGTGCTTGTTCGCGGA
CTTGGACAAGCACTGCTGAGACGACACGTCCGTCACCGTCTCGCGGAAAGACACGACGGG
CTCGGAGATCTTCAGCGGCGCACCGT
>DWRL01176896.1 TPA_asm: Telegonus chalco NODE_177637_length_589_cov_1.220703_SRR7174355, whole genome shotgun sequence
GTGTGGGTGGGCGGGAGGGGATTGGTGGGAGTTTGATTGGCGAATAACGGAAGAGCTGGT
GTTAGAATTATTTTTTGTACTTAACATTATATTAATAAAATGTTTTGAATTTCTCTTGTT
TGCTTAAGTGTTTCTCATAAAATGATTGGTATGTGTTATCTTTTAGTTGCTATATTATGT
GGGTTTTTAGGTTATATTTATTCACTTTTTATTAGATTAGAACTTTCTATTATTGGATGT
GGAGTTTTATTTGGTGATTATCAATACTATAACGTCCTAGTAACTACTCACGGTTTAGTA
ATGGTTTTTGCTTTTATTATGCCTGTGATGATGGGTGCATTAGTTAATTACTTTGTACCT
GTTTTATCCGGTTTTCCTGACATGGTTTTCCCTCGTTTAAATAATATGAGTTTTTGGATG
TTTATGGGTGGCTTTGGAGCACTAGTTAGCGGACTACTCACTGAAGAAGGTATGGGTATT
GGTTGGACTATGTATCCTACTCTTATTTGTGTTGACTTTCATTCAAGTCTTGCTTGCGAT
TTCACTGTTTTCGCTGTTCATTTACTTGGTGTTTCTAGTATATTAAACT
>DWRL01181002.1 TPA_asm: Telegonus chalco NODE_181827_length_556_cov_2.056367_SRR7174355, whole genome shotgun sequence
AACCATAGTAGAGATAAGCCCAAATATAGGAATAATAATAATATAAACTTCAGGATGACC
AAAAAATCAAAATAAGTGTTGAAATAATAATAAATCACCACCACCTACAACATCATAAAA
TGAAGTATTAAAATTTCTATCACAAAGCACAAGAGTAACTCCACCCGCAAGAACAGGAAG
AGTAATAATCAATAGTAATGCAGTTATCAAAGAACCTCAAATAAATAAAGTCCAATTAAG
GAAACTAAAAAATTTTCGTCTGCAACAAAATAAAGTACCTAATAAATTAATTGAATTAAG
GATACTAGATACACCGAGTAAATGCACTGCAAATACAGTAAAATCACAGGCTAAGCTAGA
GTGAAAGTCTACGCAAATGAGTGTAGGATACATAGTCCAACCTATACCCATACCTTCTTC
AGTTAATAATCCACTTACAAGAGCGCCAAAACCCCCCATAAACATCCAGAAACTCATGTT
ATTTAAACGGGGAAAAACCATATCGGGAAAACCAGATAAAACAGGTACAAAGTAATTAAC
TAAACCTCCCATTATT
>DWRL01316795.1 TPA_asm: Telegonus chalco NODE_320635_length_251_cov_1.649425_SRR7174355, whole genome shotgun sequence
GTGTGAAGTCACCATATGTTTACTGTAGGTTTAGATGCAGATTCACGTGCATATTTCTCA
GGTGCAACATTAATTATTGCGATCCCTACAGGATCTAAAATATTCTCATGGTTAGCAACA
ATATATGGTGGTACTATACGTTGAACAGTTCCATTCTTATATGCATTAGGATTTATTGTA
TTATTTACAATTGGTGGTGTAACAGGAGTAGTATTAGCAAATAGTTCATTAGATATTGCA
TTCCATGATAC
>DWRQ01272346.1 TPA_asm: Junonia nigrosuffusa NODE_272711_length_322_cov_1.110204_SRR10765816, whole genome shotgun sequence
CCTTACCAATTAATCGTTTGTCACTTCTTCATTGGTGTTTGCGCATACATGGGTCGTGAA
TGGGAATTATCATACCGTTTAGGTATGCGTCCTTGGATTTTCGTAGCATTCTCTGCTCCA
GTAGCAGCTGCTACTGCAGTATTCGTAGTATACCCAATCGGTCAAGGTTCATTCTCTGAT
GGTATGCCTTTAGGTATTTCTGGTACATTCAACTTTATGATTGTATTCCAAGCTGAGCAC
AACATTTTAATGCACCCATTCCACATGGCTGGTGTTGCTGGTGTATTTGGTGGTTCTTTA
TTCTCAGCTATGCACGGTTCAT
>DWRS01019989.1 TPA_asm: Passova ganymedes ganymedes NODE_24293_length_414_cov_2.216617_SRR9330715, whole genome shotgun sequence
TGATTTCTTTACCTGCAACAATTAAAATTGTTAATTGAACTATGACTTTGTTAAATGGTG
CTATGAAATGAGATGTTGCTTTATTATTTACATTTGCATTTATTCTTTTTTTTTTATCTG
GAGGTTTAACAGGTATGTGATTATCTCACGTTAGTTTAAATGTTTCTATGCATGATACAT
TTTATGTTATTGCTCATTTTCATTTAATGTTTTCTGCCGGTGTTTTAACAGGTTCTTTTG
CTGGTATTTATTATTATTTTCCTGCTTTATTTGGTATTAAATATTCTCGTATGTTTGGTT
ATTTACATTTAGTTTATTTTTTTGGTGGTCAATGATTAACTTTTATTCCGATGTTTTGAT
TAGGTTATTCTGGTATGCCAAGAAGAATTCATGATTATCCAGCATTTATGATGG
>DWRS01035612.1 TPA_asm: Passova ganymedes ganymedes NODE_41845_length_263_cov_3.736559_SRR9330715, whole genome shotgun sequence
TAATTCCAAAGATCTATCCCTAGCACGACATACATTATACAAGATTACCCGTACTCTTCC
GAGACAGGAAAGTAAAGCTTGTTGCATATGTCAGTGTAGCGCGCGTGCGGCCCAGGACAT
CTAAGGGCATCACAGACCTGTTATTGCCTCAAACTTCCTTGTGCTTGCACACAAAGTCCC
TCTAAGAAGTTAGCCTCCTATTTACATAGAAGTAACTAGTTAGCAGGTTAAGGTCTCGTT
CGTTAACGGAATTAACCAGACAA
>DWSC01602423.1 TPA_asm: Celaenorrhinus aurivittatus NODE_602693_length_269_cov_1.145833_SRR9330394, whole genome shotgun sequence
GCACCAGACTTGCCCTCCAATTGATACTTGTAAAGGGATTTGGGTTAAACTCATTCCAAT
TGCAAAGCTGAAAAGCCCTGCATTGATATTTCTTTTCACTGTCTCCCCAATGTATTGGGA
TTGGACAATTTGCGCGCCTGCTGCCTTCCGTGGAAGTGGTAGCTGTTTCTCAGGCTCCCT
CTCCGGAATCGAACCCTAATTCCCCGTTACTCGTCAATGCCACGATAGGACAATACCCTA
CCGTCTAGCTGATAAGTCAAAAACTCAGG
>DWSD010001709.1 TPA_asm: Graphium doson isolate LXECX27RQZ NODE_1711_length_5190_cov_4.615490_SRR4346295, whole genome shotgun sequence
AAAAGGTAAAACATACCATTCTGGCACTATATGAGCAGGAGTCACTAAAGGGTTTGCCAT
AATATAATTATCAGTATGACCTAATAAATTAGGTTCATAAAAAACTAAAATAGATCCTAA
TCAAAATAACAATACAACTGTATATAAATCTTTTAAAGTAAATGAATGATGAAAACTAAC
AAAATCTGATATAGACAGACCTACAGGATTTCCGGATCCACTCTCATGTAACAAGATTAC
ATGAACAACACTTAAAGCCACTAACACAAACGGTAAAACAAAATGAAAACTAAACAATCT
ATTTAAAGTAGGTTGATCAACACTAAATCCACCTCAAATTCAATGTAAAATATCCCCACC
AAAAAAAGGAACTGCTGACAACATATTTGTAATTACAGTAGCACCTCATAAACTCATCTG
TCCAAAAGGTAAAACGTACCCTAAAAAAGCTGTTATTACTAATAATAAATAAATAATTAC
ACCAACAAACCACATCCCAATTCTAGGAGATAAATAACTTCCATAATACATTCCCCTACC
TATATGAAGATAAATCAATCCAAAAAATACTGAAGCAAAATTTGCATGTACATATCTAAT
CCATCATCCATTAGGAACATCTCTCATTATATGTTCAACAGAATCAAATGCTAAACTTAC
ATGAGGAATATAATGCATAGCAAGAAAAATTCCAGATAAAATTTGAATTATTAAAGTCAA
GAATAATAAACTTCCAGCATTTCATCAATAATTAATATTTATAGGAACAGGTAAATCAAT
TAAAAGATTATTAAACATACTCAATAAACCAAATTTTTTCAAATTTCTCATAATAGAAAA
TGGGAATTGAACCCATCAAAGAATGTTTTGCAGACTTCCTTGGCACCTTCTCTCTATGAA
ATTTTCTTCCTAAACTCCGAAGAAATCATCCTTATAGAAGAATTCAAAAATACAGAATCC
TGAAATTTTATTTCTTTCTGATGTGAAACAGATAATCACAAAACACTTAACATAGATAAT
AACAACAATAATCCAAAAAACAAAAAAGGAACACTATAAAAACTATACATATTCAACCCT
AAAATTTGATAATCTTTTAATCTTCATAACAACGAATTTCAATCAAATCAATCATAATAT
ATAACCGACATTCAATAAAATACTCCAAAATAAAATAAAGAACCTAAAACTATACCTATT
GGTACATCCGATCAATAAATAACTTCTTTTTCTTTTAAAGGAATCATCATAATCACCAAA
AGAAATAATATACTAATAGCACCAACATAAAGCATTAATAATAAAAATCCAACATAAACT
CAACCTCAAATAATTAAATATAAACTAGTAATTACATAAGTAATAATCAACCATAAAACT
GATTGTATAGTAGAAAAAGAAACAACAACCATTCAAGAAGTAATAATCAAAATTTTCATT
TGATCTGAATAGGAATTGAACCTATCTCTGCACATTGAAAATGTATCGTAAAACCACTAT
ACTTTCAGACCTAGGTAACAGATGAATTGAACATCTATGAAATCATTATCAATGAAACGG
TTTACCATTAACCTAGTTACCTAATTAAAAAAATACTATAAAAGGAAATAAACCAAACAA
AAATACAAAAATAGTTAACAACAACAAAGTATGAAATTCTTTTCTTGATAAATCCCTGAC
TACATTACCTTCTTTCATAACTACATTACCTTTTACAACTCAACTACACAATTGAATAGT
ATATACTGTAGTTATAAAAAATGATAACATAAAAAATAACAAACACAAACCATACTGATT
AAAAATTAAAAAAAACACCAATAGCTCACCAACAAAACAAGAAGTACCTGGAAATCCTAA
ATTCGAAATTACAAACACATAAAAATAGATTACTCAAAAAGGCATAAATAATCCTATTCC
TCTTCAATAATGTATTAATCTAGTGTGCAACCTTTCATAAACTACAGACACCAGAAAAAA
AAAACCTGAACTAATTATTGCATGAGAAATCATCAAATAAATAGCAAGTTGTCAACCACT
TCAACTATTCATACACATTGCCACTAAAACAAAGCCCATATGAGAAACAGAAGAGTAAGC
AACTCATTTTTTAGCATCAATTTGTACCATTGTTAATAATGATCCAATAATTACCCCCAA
TAATCCTCAAATAAATAGTAATGGACTATAATATAATCAATCAATATAAAAAATTTGTCA
ATTTATTCTAAACATTCCATAACCACCTAATTTTAATAAAATACCAGCTAACAATATAGA
ACCCCCTACAGGTGCTTCCACATGAGCTAGAGGTAACCAACCATGAACACCTCACAAAGG
TAATTTTATACCCATTGATAATACTATCATTCAAAAAACAAAAGAATAAACAAAAGAAGA
CTCACCTATAAAATAACTTAACAAATCCATTCTAGTTGTACCATAACATCAAAACAAAAT
CAAAACACTAATTAATAATAAAAGACCTCCACAAAAAGTATACAAAAACATAGATAAAGA
AGCAATGATCTTATCTTCTCTTAATCCCCAAATTCCAATAATCAAAAAAATAGGAATTAA
TGAAACTTCAAAAAAGAAAAAGAATCACAATAAATCAATACTCAAAAAACAAGATTGAAT
TATAAACTGAATAAATAACATGAACATTAGAAACTCTTTAACCATAACAGTAATTACTCC
TCAACTAACAAAAAATCCAATAAACATTACTCAACTAGTCAACAATAAAAACAATAAAGA
TACTCTATCCAATCCCATTGGACAAGGAAACATTAAAAAAGGTAATTCAAAACAATACTG
ATAACCACCCTTTTCTTCATCAAAAAAATGAAACAACAAATGACAAAAAACAACCGAATA
AAGAGAACTAAATAAAACTCATTTAAATAATACATCAACCTTTCTAAAAAAAGAAAGTCA
AATCATAGAAACAATAGGTCACACTCAAATCAACAATAACAATAGCATGTCGGAACAAAG
GGATTCGAACCCTTAAAGCTTAAAGCCATGATATTAGCAATATCACTATCACAACCACTA
GATATATTGCCCCGAAAAATTCAATAAAGGGATAATGGGATTCGAACCCATAAGGTAAAA
ATAACAAACAAACCTATATAAAAAATTTTATACTACTTCGACCTATCAGTAAACTATCCC
TGAGACTTACTAAAGAGAAGATCAAATAATATTATCTTCTCTTTTCATTGTAATTGTAGA
ACATTCAATACCATATCTATATATAAATACAGATACTATTTGAGAAACAAATAATGAAAC
AATAAATCATACTAATAAAAAAGAAATTAACAAATGAATATATACATACATTATAAAAAT
TATGAAAATGCTTACTCTGATTTTGGTATATCTATATAAAGACAACAAATAAACCCAGTA
CACTCTTTTACACACTTATTCTTTTCAAAATAATTAATCATATCTTGAATAGAATCTTGC
ACCAAATCTTCTAACAAAAAAGTACTCCTATCAATACTTAATTCTAACAATAAATCAGGA
TGAATAATTATATCCGACTTAGAAAATTGTATAAATCTGCCTTTATAATAAGCATCATTT
ATAGAATGACTCTCTATATAATCCCAAATACCATAAGTATATAATTTACTATCTCTAAAA
CCAAATACTTGCACATGCCCAGAAAATAATCCAGAATATAAATTATTATCACCGACTTCT
GCATGAGTCAAATCCAATCCTCAATCTTTGAAAATTGCATAAAAGTTTAAAGACTGCATA
TACTCTTGCATTTTAAATGGAACACCCGCATTCTTCAATTCACCCCAATAATCAAAAAAA
CAATTTAAAACACAAATTAAAATCTTCTTTTTAGAAGAAACTCCTAAAGGAAACATAGAT
TCATAATAAATTGAAGGATAGTTATTCACCTGTTTCATTTTTTCCTTTTTCTCAATAGGA
CAATCTTCTAAATTGTTCCCATCAATAATTGGAATTCCAGCAAAGAATTTATCAAAATCT
TTCATGACAACTAATCAATAAAATGCTTATTCTGTTATAACATCTGATATTTATAAAAAA
TTAAAAATCTGCATTCTACAGATAATAAAGAGAATGAGAATCGAACTCATTTCATATTCC
TACAAAGAATAATCATATACCAATATTCTCTTTTCTTAAAAAATAAGCTAAATGAGAATC
GAACTCATAAATCTATCGTCATGAACAATAATTTTTACCTAAAGTTAGCTTTCTAATAAA
ATCTTTTTAAACTACAACATTCATAGACTGAATAGGTATCGAACCCACATCTCATCACCT
AAAAATTAGACAATGTATTTTACCAAATTAAACTATCAACCTAGTATAATATATAGAAAT
ATATATATACAAAAAATAATCGACAAATCAATCGCTTTATTTTTTCCTAAAGAATCTAAA
AACATAAACAATCGCTAAATTCAAGTCCAAATCTTTCTTTGACTTTTTTTTGAAATTAAT
ATAAATCATCAAACCAAGAATTTTAAACAATCTTTGAAAATATTTAACTCCGAAATATCT
TTGAATACTTTTTACAAAAACTACAGAAGAACATAAAAAATCCATACTAACAGGATGTAC
CAAGAATAATCTATATACAAAATCCTTTTCTAAATTAGTAACTAAATCAGATAAACCAAA
CAAAGACTTAACAATCTTAGTGACAGATTGACCCTTTTTATATCTTCAACTACCAACAAT
AGTATCCAATTCAAAATCAGGATTCCCTAAAATATAAACATACTTACAACCTTTCTGTTC
TTTTTCATTCCTACTAATACATAATAACACCTGACTTTTAATATTAAAATTCAATTTACT
ATCAGGAATATAATCAAAAATAAAATCTTCCAATTTTATAAATTTTTCATTTACAACCTT
AAATAAAATTAATTTCACAGGTAAAATTAATTTTCCATCTTTCGTTCTTAAACAATCAGA
ACAATGAAAAAAATTATCTTTCAAATACAAAAACAGAAACTTAATATAAAAAGAAAACAT
AGAAAATGGGAACCTTGGAGAAATATATAAAATTCCACTCTCATATTTATCTTGAAAATC
TTTCTTCAACTTCAATAACGAAGTATTATGCACTATATGTACCAGTTTCATCAAACATAT
GAATTAAGGAATCGAACCTTAAAAAGAATT
>DWSD010099195.1 TPA_asm: Graphium doson isolate LXECX27RQZ NODE_99261_length_1347_cov_2.130709_SRR4346295, whole genome shotgun sequence
TGAATCAATTACAAAAATAATAATTTGAATAAGAATTTTCTTCAAATTGATACCCTTTTA
ATAAACTGTTGATGTTGCATTTTTTGTAAATAAACTAAAAGAAATAAAAAATACTAAAAT
GGTCCAACTTTGCATAACGCATACGGGGATTAAAATTATCGTAAATAGTGACCCCTAATT
CCACCTAACGTGAATACTTTCAACTATCAATAACCCTGGGAATTATTTAAAAACATTTAT
TACTTTTATGTGTTTAAATATAAAAGTGAGAAAGCAATTCTTTTTTAGATTTTATAACTT
ATTCAATTTGGACCATAGTACTAGAAAATGTATCATTCGAAGTTGCATAATTCGGGTGTA
AAAATACGTAAAGTAAAAAGTTCAATTAACATTTGTGTATTCTATAGAGACGTTGCTTCA
GTAATTTACATTATAAATTTAATTATTGACTTAACGTTTATTATAATGTGTATACAAACT
TTATGCACACAGAGGGCCCTATTCCAAAGTGAATTAAACCGTGAATGTACTTTAAATATT
TTTAAATATCCATCGTTCAAATACATCTGATTGATTGTTATAATATACTTTTATAATATA
CCTGATTGCTATGCTTGTTACTCGTAAACGATAAAGGTTAGAAAGAGTGTCAACCATGTA
AATTCCATTTACTCTCTTTTACTAAACGTACCTTTATTACTTAACTTCAAACTCCATAAC
ATAATTGGTAGCAATGGTGTCTCTACAATATTTTATATTCAGAAACATAAATCAATTCCT
AACTTTGCAAGTGTTAATCTTGGCGCCTTAGGGGGAGACTTGCAACAACAAACGAAATTG
ATTAATGACGTTCATTCGCTCTTCGTGTAGATATAATTGATGATATTTATGTTTTTCTTT
GATCATAGTTCTTATATATCTTATATATACAGACACCGACTCGTTACAATTTTATTATAT
GTATTGATAAATGTATCAATAATTTTAAAGTATAAATATTTGTTTTGTAATACATTTAAT
ATAGATGGGTCACACGAAAGTAACACAAAGTGATGTAAGAGTTATCGAACCGTTAATATT
ATTCAAACAAGGCAAAAGGCCAAGGTTGAAAGCAACAGGCCGAATTCAGGGTCACTTTCA
CTTTTCGTAATTAAAAAAAAAACGAGTGTCGGCAAACGCGTTCTCGCCAAGTTTCCGGTC
ATTCACTCTTATGTCACGCTGACGTTTGATATAAAATGGCGCCAATCAAGAAGCCATATT
TTGATTAGGAAATCTATTCAAAGCAATTGAATAAATGTTCGTGTTGAGTCAAATTAAGCC
GCAGGCTCCACTCCTGGTGGTGCCCTT
>DWSF010070264.1 TPA_asm: Graphium evemon isolate L32KJGIQO6 NODE_70334_length_2956_cov_8.378256_SRR4345447, whole genome shotgun sequence
GCGCGTCACTAATTAGATGACGAGGCATTTGGCTACCTTAAGAGAGTCATAGTTACTCCC
GCCGTTTACCCGCGCTTCAATGATTCGCATCAATTTAACATTCAGAGCACTGGGCAGAAA
TCACATTATGTCAACAACAATCACCTTCATCATAATGCTTTGTTTTAATTAAACAGTCAG
ATTCCTCATGTCAGTACCAGTTCTGAGTTTGTCGATACAGCACGCACCGAAGTTGAAATC
CTGCTCCGCAAAGATCAATCGAACATGATTCAACTATCTTCACGGATCGAGTGATTGTTC
ACTCAGTACGTCCGACTCTCAGAGCCAATCCTTTTTCCGAAGGTACAAATCTATTTTGCC
GACTTCCCTCAACCACCACTTCCTACAAACCAGAGGCTCTTCACCTAGGAGACCTGATGC
GGATATGGGTACGGCTACTCAATTCAATTCCCTCGAATTTTCAAGTTGAAGGATTATTCA
CGAACACGGAATATGGAATATTTCCGCTATGCCACAGTCTTCCCATATCTATTGCCGATC
AAATTCAAAGGGTCCGACATTGTCAACGAGCACGGATAACGCTCAGTTCGGAATCCAATT
CTTTTCGAGTTCTCAAAAGTTGCCAATAAAATTGATAAGTGCAAGGATTATAGCTTGCAT
CCCTTTCGGTGGGGATTTGATCCCTCTATGTAATTACACAACACCTTAGGACCGACTAAC
CCGAGTACAACACATGTTCACTCGGAACCCTTCTCCACTTCGGTTATCATTGTTTCCACT
GATTAATTGCTACTACCACCAAGATCTGTACTTGAATGATCTCCACCACCATTCGCATGG
AAGTTTCGCATATCACCCAACACCTCCCTACACTGTCACATTTTCATGTGGCAGATTCGA
TTTCGATTAATTATTTAACGCAATCCATTTTCAGGATCAGTTCATTCGGCAGGTGAGTTG
TTACACACTCCCTATCGGATTTCAACTTCCATGACCACCGCCCTGCTGTCTCAATGAAAT
GACACCTTTTCTGGTTATTATAAATAACTATTTTACATCTTATTCGAATTTGAGGTTCAT
CCCTCATCGCCAGATCTGCTTACCAAATGTGGCCCACTAGAAAATCTAATTTATAAATCA
TTCGCATTCTGTGAACGACTTCATTTCCATTCAGAGTTTGATAATAGGCCGAGGATCAGA
AGATCCCCGCTACCTCTCATCATTACTTTACCGAAAGTAACTTGTTGATTTTCAGCTATC
CTGAGGGAAACTTCGGGAGGAACCAGCTACTAGATGGTTCGATTAGTCTTTCGCCCCTAT
CCCTAAGTTAGACGAACGATTTGCACGTCAGTATCGAAACGAGCTTCCATCAGAGTTTCC
TCTGACTTCACCCTTCTCGGGGATAGTTCACCATCTTTCGGGTCTTGGCATTGATACTAA
GGATTTAAACCGACAAGTATACTTGCCTATTTCCTTTTATTTTAGTAACCAAGCTCACCA
CTCGCGTACTCGCATCAATGCCAAACTCCTTGGTCCGTGTTTCAAGACGGGTTATTTATC
GTGACATGTAGAAATGTATTTATGAAATTACACTTCAGTTTGATTCTCCGTCACCTTGAG
AATACGACACGACAAATACTTCCACGATAGCGGTTTCAAAACTTTTAACTCTCCTTTCGG
AGTACTTTTCATCTTTCCCTCACGGTACTTTTTCGCTATCGGTCTCCAATTTTTACAACG
TTCGAGAATTGTTACTCCCGTATTCCAACTCTACTCTCAAAGAGTTTTACTTCATCATTT
TTCGGAAAGAAAATTTTCCCTGTACGGGGTTATCACCCTGTCTCACCAGATTTTCGGAGC
TTTCCAGGGATATTTTCTAATCCAAAACGCTACACTTCAGTTTTGCAACTGATTTTCGTT
AACAGCTCTCCCATTTCATTCGCCACTAATCAGGGGGTACTCGCAAGTGTTTAATATCAT
TTAGTAATATGCTTAAATTTAATGATTATTCATTCTAGATAACAGAGTTGAATTTCTAAT
TGTTTCCCCATCAGCCACATATTGAATTGTGAACTTATACAACAATCCTTTAAGTATAAA
AAACCCACTGTTACTAAAATTTCCGTTATTGGAAACAGCTGTATTCGGCATTTTTACAAT
CACGAATTATACGTTTCATGTCACATTTCATTCTTTGCTACGACCTTCCTCGATTTTGGA
GCCTAGATATCCACCGCTATCGCCTATACATATACTCAAACACATATCTCAGAGATGTGG
TATTGATTTTTACATGAATGATCCATCCGCAGGTTCACCTACGGATACCGTGTTACGACT
TCTTCATCCTCTAGATGATAAGGCTCACAACGATTTATTCGGCTAATATAAGCCAAATTC
CTCGTAATTTGCCGGATCACCCAATCGGTTGAAGCGACGGGCGGTGTGTACAAAGGGCAG
GGACGTAATCAGCATAAAATAATGATTTATCCTTACTAGGAATTCCTCGTTAACGATCCA
CAATTACAAGGAACGAACCCTGATACGAAGACTTTTCACTGGATTTTCTGTCCAGATCGG
GACAGACACTAATTATACTCTTCATTGTAGCACACGTGCAGCCCAGATTATCTAAGGGCA
TCACAGACCTGTTGTAGTTTCGCTCTTCCTCAGATTATCATCTGAAGTCCCTCTAAGAAG
TATCTGATATACGTATATAACAGATCTAATTAGTAGGTCGAAGTCTCGTCCGTTATCGGA
ATTAACCAGACAAGTCACCTCACCAACTAAGAACGGCCATGCACCACCACCCATAGAATC
AAGAAAGAACTATCAATCTGTCAATCATCACTATGTCCGAATCTGGTGAGTTTTCCCGCG
TTGAGTCAAATTAAGCCGCAGGCTCCACTCCTGGTGGTGCCCTTCCGTCAATTCCTTTAA
GTTTCAGCCTTGCGAC
>DWSF010127998.1 TPA_asm: Graphium evemon isolate L32KJGIQO6 NODE_128137_length_2085_cov_7.516434_SRR4345447, whole genome shotgun sequence
AGGCTCCACTCCTGGTGGTGCCCTTCCGTCAATTCCTTTAAGTTTCAGCCTTGCGACCAT
ACTCCCCCCAGAACCCATACACTTAGATTTCTCTTTGAATGCCGATGAATTCTAGAAAGA
TACCCACCGATCTTCAGTCGGCATAGTTTACGGTTGGGACTACGACGGTATCTAATCGTC
TTCGATCCCCCAACTTTCGTCCTTGATCAAAAGGTACAAATTTGGCAAATGCTTTCGCAC
TTGTTCGTCCTAATCGGGTCTAAGAATTTCACCTCTCTCCGATAAATACGAATACCACCA
CTTGTCCTTATCAATCATTACATCCCTATCCCTCAATCATTCGAGATAGGGGGTCATACA
AGTTATTCCATGCTCCACAATACGAGCTAAAACCCGCTTTAATCACCCTTTTTTATTCAC
AGTAACATTAGGATTTCCTTTCCTCGATTAAATGAATCTCAAATAATGAGTTTCACATAT
TCAAGCAACAATAGACTACGGACGTTTTAACTGCAGCAACTTTAATATACGCTATTGGAG
CTGGAATTACCGCGGCTGCTGGCACCAGACTTGCCCTCCAATTGATCCTTGCAGATTAGT
TTACAATCTGCTCATTGCAATCACAAAGTGTAAACTCTGAGTTGTTATTTCTGTTCACTA
CCTCCCCGAGTCGGGATTGGGTAATTTGCGCGCCTGCTGCCATCCTTAGATGTGGTAGCC
ATTTCTCAGGCTCCCTCTCCGGAATCAAACCCTAATTCCCCGTTACCCGTTATAGCCTCA
GTAAGCCACTACCTTACCAACTGAAGCTGATAGGTCAGAAAGTCGATTAACATATCACAA
AGGTGATTAAATACAACTTCACACTCACTCTAAAATATGAATGATAATTCCTGAAGTTCG
AGTCAGATTGACTGTTTACATGTATTATTAACAGAATTACCGTAAATATCCATTTAAAGC
TTTGTCAAGTAGATTCTAACTGTTATAATAAGCTTGTCGCAGTTTCATCATTCGATTTAT
ACTAACACTTGCATGGCTTAATCTTCGAAACAAGCATATCACTACTGGCAGGATCAACCA
GATTAGAACACTAACAATATAAACTAACACTAGCGTGTAAATACATCATATGCACATTCA
CGAAAGTACCCCAAAGACTTTAAAAATACTACGAATCCATTCATATATAATAAAAAAGTT
TTCTCACTTTCCCGAATCCCCCTCAAGTATTCAGGAAATTCTCGACTGAATGAAACGTTT
TCAATACTTACGATTGTTTTCCCTTAATAATTTAATACTTACGATTGTTACACTTTTCCA
GACTTACGATGATTGTGCGTGCTGACCATTAAGTTTAGCGACCTGAGAAGATTGCGAGTG
AAAAGCTCACTCTCATTCTTACAGTTCCTCCTCACTCTTCTCATTGAGTTGTAAGTTTAA
ATTTCTTGTTTGTTTTGACTATATGATCTCATCACTCTAAGTCAGAAACTACACTTGAAG
GTTGTTGGAGAGTCAAAGAGGCATTCAGTCCCTAACTACTGAGTGTGGCTTTGCGGCATT
GAAATTTTTTTCAGACTTACGATGGTTGTGCGTGCTGACCAAATTTCAGTTTAGCGACCT
CAGAAGATTGTGAGTCAAAGCTCACTCTCATTCTTACAGTCCCTCACTCTTCTCATTCGT
CTAATAAGTTTGCATCGAGTCGTAAGTTTAAATTTCTTGTTTACTTTATAATCTCATCGC
TCTTTGACTCTACAACAACCTTCAAGCGTAGTTTCTGACTTAGAGGCATTCAGTCATTAA
CTACCGAGTGTGGCTTTGCGGCATTGAATTGTCATTCATCCGCTCTACTATTGACTCGGG
ACAACGGTTCCTCTCGTACTAGGTTGACCTTCTCTTCAGTTGCAAC
>DWSF010785743.1 TPA_asm: Graphium evemon isolate L32KJGIQO6 NODE_786859_length_270_cov_2.554404_SRR4345447, whole genome shotgun sequence
GCTAGTTCATTCGGCAGGTGAGTTGTTACACACTCCTTAGCGGATTCCGACTTCCATGGC
CAAAACCTGTGCTTACATTATTTAACTTATATCAAAACGTTTCTAATTGTTTCACCAATT
CTTTGGAAGAATTTCAATATTTCTGGTTAGAATAGAATTATTCAAAACTAACTATTGTAC
TATTGGATAGATTTACTAACACGAAGTCCCTCAATAGTGTGAATATATATGTCTTTCATA
GTTTTGTGACTCAAATATAGTACAATTATA
>DWSF010988150.1 TPA_asm: Graphium evemon isolate L32KJGIQO6 NODE_989663_length_239_cov_3.592593_SRR4345447, whole genome shotgun sequence
CTATAAGGAGTAATAATTAGAAGCTTGATACTGGTACGATTTTCTAACCCAATGGAAACT
CTCACAAAAGCTTTATACAGGATAGGTCAATACAAAGCTTTTTTATTTGTTATGCTTTTG
ACTATTTTGTGCACACACAGACCTAGAAGGTCTGCGTGATAACAATCAGCGTATGTCATT
CCATGGAAGTCGGAATCCGCTAAGGAGTGTGTAACAACTCACCTGCCGAATGAACTAGC
>DWSL01332644.1 TPA_asm: Junonia zonalis michaelisi NODE_333550_length_320_cov_1.271605_SRR10765754, whole genome shotgun sequence
CTATTGGAGCTGGAATTACCGCGGCTGCTGGCACCAGACTTGCCCTCCAACCACCTGGTC
TTGTTGTTAGTATGCATTCGGGAATACGTGAACCCCCTGTATACGATGGTGTAACTGGTG
CCAAGGGTATTGGGTATATGGCTTTCTACATATATGGAATGAAACAACAGAATCGATTCA
AATCATTTAATACAGTTTAAAACCATAATTTACATTAACAGCCCAATTAAGATTATTTAC
GGTTAAACCTAATAATTCTACCATCGGTCGTCCTATACAGATTTGGTGGGTAGTGGTTAT
GTTGGCCGGTGACTTGTACC
>DWSL01479148.1 TPA_asm: Junonia zonalis michaelisi NODE_480460_length_259_cov_0.785714_SRR10765754, whole genome shotgun sequence
GAATCCTAAAAAGTGCATTGGAATAAATGTTAATAATATTCCTGAAATAAACAGTAAGCA
GAATAACATTACAATTGAATTTAGAGTAAGTGAGCATCCTAAGAAAGTATCTTGGAAACA
ACAAATACCCGATAATAAAGCAATAATAGCTCCTAGTGATAATACAAAATGAAAGTGTGC
AATTACATAATAAGTATCATGTAAAGCTACACCTACTGCAGCATTACCTAATACAACACC
TGTTGTACCACCTAAGGTG
>DWTB01143162.1 TPA_asm: Aspitha bassleri NODE_144364_length_235_cov_0.082278_SRR9330670, whole genome shotgun sequence
GGAAGTTCGAGCCTATAACAGGTCCGTGATGCCCTTAGATGGCCTGGGCTGCACGTGTGC
TACATTGTTAGTGGCAACGAGACAGCGCCTTGATAAATGTGCTAAATCATCAAAAGCTAT
TGTACCAGGAATCAATGATTGCAATTATTCATTGTGAACGAGGAATTCCTAGTAAGTGTG
ATTCATAATATCGCGCTGATTGCGTCCCTGCCCTTTGTACACACCGCCCGTCGCT
>DWTL01531818.1 TPA_asm: Eantis pallida NODE_534018_length_232_cov_2.000000_SRR7174366, whole genome shotgun sequence
GAAACGGCTACCACATCCAAGGAAGGCAGCAGGCGCGCAAATTACCTATGTGTTCGATCG
TCAAAGATAAAATATTCTAGTGAGTAATTCCACTAATCATTAATGGAAGCGATATGCTCC
GGAATTTTATTGCGAAGAGGCCCCATCTACTTATGGGGCCTCCTCGCAATAAAAAAGGGT
TGCAGTAACGAGAACTTCGAAAATCTCTAAATGTGCATACTGGATTTGATTC
>DWUO010394357.1 TPA_asm: Propylea japonica 395904_length_499_cov_1.526066_SRR10076377, whole genome shotgun sequence
AACAGGAGGGCATGGGGTGCTACAAACTTAGAAGCTAAACCGCAGGTTTTGGCTCAATCT
TTGGCCAAAAGTAAAGGAGCTCCCCTTTATAAGTTACGGTGATCCAGGGGACAGCTTTAA
CTGAGCCTGAGTTAACAAGCTCTAGGAGCTCATTAACTGTTTTTGTTATATATGGTTTTC
CTTTATTTTTGTTTCCCCCTCCTCCTTTTCTTACCTTATGACGAGATAGAACTTAAAGTC
CTTGACAATTATGCTCAAAGATAATAAATGAGATATATGATTTTTATATTTTCAAAGCTG
GTTTATCTGGCTGTAGACAGATAAAAACAACAGGAGGAAAAAAAGTACCTCTTCATAAAA
ATTAGCTTAAATAATCATACCAGGTAGTAGAGTTAAAATTTTGGGAGAGGGAATGACTCC
TATATAAAGCTCACCTGCCGAATGGACTAGCCCTGAAAATGGATGACGCTAAAGTGAGTC
ACCCATACTTAACCATCAT
>DWUO010412215.1 TPA_asm: Propylea japonica 413902_length_479_cov_3.534826_SRR10076377, whole genome shotgun sequence
CCCCCGCGTGCGTATCGGCATTCGTGCTTGATGTTGCTAGCGTGGCCATCCTTGGAATCA
GTGTGGCATTTGGTTGTCGTGCTGGGGATGCCCATCGTTTACTGTGAAAAAATTAGAGTG
TTCAAAGCAGGCTTATGCCGTTGAATATATTAGCATGGAATAATAAGATAGGACCTTGGT
ACTATTTTGTTGGTTTGCGCACCAAGGTAATGATTAATAGGGACAGTTGGGGGTATTCGT
ATTCCATTGTCAGAGGTGAAATTCTTGGATTTCTGGAAGACGAACTACTGCGAAAGCATT
TACCAAGGATGTTTTCATTAATCAAGAACGAAAGTTAGGGGATCGAAGATGATTAGATAC
CATCGTAGTCTTAACCATAAACTATGCCGACTCGGGATTGGCAGTCGTTTAATTTAAATG
ACCTTGTCAGCACCGTATGAGAAATCAAAGTCTTTGGGTTCCGGGGGGAGTATGGTCGC
>DWUO010469037.1 TPA_asm: Propylea japonica 471216_length_429_cov_5.437500_SRR10076377, whole genome shotgun sequence
CCCCCAAGAGTACCTGAAACTGCTGAAAGGGAACCGAATCGTTTCCAGTGTCTATAATCC
GTGGTATATTTCATTGGCGAGTGTGTGCGTGCGTGTGCTGTGGCAGCGGCTTTTTTGGCT
GCGCTCGGCGTGTGTGCTGTGTGTGCTTGCTGGTGCTCTGTGCTGCGGTGGGACGTCAAG
GTCAGTTCGTATGCTGCGGGAAATGGCTGCCGAGGAGGTAGGGCTTACGCTTGCGTTTGT
CTGTTATATCTTGGTGGACGAGTAGTCGCGGTTGGGACTGAGGTGCCTACAACGTGCTTT
TGAGTGGGTTTGTGTCTCCGTGTGCGCCGTGTGCGGATAGCTTGCTATGCGTGTGTGGTT
GTGTGTGGATTGATGCGAGCTTTAACTTGTTGCCGTTCGGGACGTTGACGAAATGGAGCG
ATTCGACCC
>DWUO010640245.1 TPA_asm: Propylea japonica 644411_length_344_cov_3.161049_SRR10076377, whole genome shotgun sequence
TAAACACGTTTTGTACTGTGAAACTGCGAATGGCTCATTATATCAGTTATAGTCCACTCG
ATAGTACCTTACTACTTGGATAACCGTAGTAATTCTAGAGCTAATACATGCATAAATACC
CAACTGCTTGTCGGGCGGGTAGCATTTATTAGATTGAAACCAATGCAGTCTTCGGGCTGG
TATTGTGTTGAGTCATAATAACTGTGCGGATCGCGCTTTTGCGCGATAAATCGATTGAGT
TTCTGCCCTATCAGCTTTGGATGGTAGGATATGGGCCTACCATGGCATTAACGGGTAACG
GGGAATTAGGGTTTGATTCCGGAGAGGGAGCCTTAGAAACGGCT
>DWUO010752143.1 TPA_asm: Propylea japonica 757647_length_312_cov_1.191489_SRR10076377, whole genome shotgun sequence
TGCCTGCTGCTACCCTTGGATATGGTAGCCGTCTCTCAGGCTCCCTCTCCGGAGTCGAGC
CCTAACTCTCCGTCACCCGTTATAGTCACCGTAGTCCAATACACTACCGTCGACAACTGA
TGGGGCAGAAACTCAAACGATTCATCGACAAAAAAGTCAATCTGCTCAATTATCATGATT
CACCAATAAAATCGGCTTCAATCTAATAAGTGCAGCCCCATACAGGGCTCTTACAGCATG
TATTATTTCCAGAATTACTGCAGGTATCCATATAAAAGAAACTACCGAAGAAATTATTAC
TGATATAAGGGG
>DWUO010766424.1 TPA_asm: Propylea japonica 772118_length_308_cov_6.870130_SRR10076377, whole genome shotgun sequence
CACCTCTGACGTTGAAATATGAATACCCCCAACTGTCCCTATTAATCATTACCCTGGTGT
GCAAACCAACAAAATAGACCACCAAGGCCATATCTTATTATTCCATGCTAATGTATTCAA
ATGAGCAAACGCCTGCTTTAAACACTCTAATTTTTTCACAGTAAACGATGCAAGTCCACC
AACCCACCAACTTAATGGCAGAAAGGCAGCCTCACAAAAAATGCCTCGAATTTCCATAAG
TACACACTCCCAGAGGGAGCGGACCGGAAATCCAAAACAGAAATCCAACTACGAGCTTTT
TAAGGGGG
>DWUO010841553.1 TPA_asm: Propylea japonica 848217_length_291_cov_4.369159_SRR10076377, whole genome shotgun sequence
GCTATTTCTTGTCACTGGCTCCCTGAATTAGGATTGGCCAATTTTCTTCCCTGCTGCCAA
ACCGTAGTTGTAGTAGCCGTTTCTCAGGCTCCTTCTCCGGAATCGAACCCTAATTCTCCG
TTACCCGTGACTGCCATGGTAGTCCAATACACTACCATCGAGAGCTGATAGGGCAGAAAC
TTAGATGATTTATCGTAGCAAGCTACGATTCGATCAGTTACTTTGATTCATCTCAATCAC
ATTGCTGCGATTGGTCTAATATCTAATAAATACGTTCCGGTCACAAGGGGG
>DWUO010876290.1 TPA_asm: Propylea japonica 883343_length_285_cov_1.360577_SRR10076377, whole genome shotgun sequence
CCCCCGGGAAGCAGCTTCAATTGATGAGTGGTTATATAATGGTGGTCCTTACCAATATTT
CGTATTACACTTTTTATTAGGTGTAGCATCATACATGGGTCGTGAGTGGGAATTAAGCTA
CCGTTTAGGTATGCGTCCTTGGATTTTCGTAGCACTTTCTGCTCCAGTAGCAGCTGCAAG
TGCAGTATTCTTAGTATATCCAATCGGTCAAGGTTCGTTCTCTGATGGTATGCCTTTAGG
TATTTCTGGTACTTTCAACTTCATGATTGTATTCCAAGCTGAGCA
>DWUO010908645.1 TPA_asm: Propylea japonica 916123_length_279_cov_2.425743_SRR10076377, whole genome shotgun sequence
CCCCCTAATATGTGGTAACACAACCGACCCAGGAGACGCTAGCGTGTGCCCAGGGAAGAG
TTCTCTTTTCTTTTTAACAAGCATATCCTGCCTTGGAAACGGATTATCCGGCGATAAGGA
GGATGCCTTGGCAAAGCACTTTAATTTTTGAAGTGTCCTGCGCGCCCACGACAGCCCTTG
AAAATCCTGGCTAGAGATTTATTCGCACCCTCGTTCGTACTCATAACCGCATCAGGTCTC
CAAGGTTAGCAGCCTCTAGTTGATAGAAGAATGTAGATA
>DWUO010917662.1 TPA_asm: Propylea japonica 925279_length_278_cov_1.199005_SRR10076377, whole genome shotgun sequence
CCCCCAAAGAACTTTGAAAAGAGAGTTAAAGAGTACCTGAAATTGCTGAAACGGAAGCGA
AGGAAACCAGTGCCGAAGCTTTGTCATACTTCTCCCGCCACCTGTGGTGTGGGCGCTGTG
GCATTGCGTGGGTCAGCATTGGCTCTCGACCTGGGGTACATCCTTGTTGGGTAGGCGACC
TCCTCGGAGGTGAGTGCCCTTCATTGTTATCCTGGGTGGGGCTGAGGTCAGTCACTCTGT
GCTCGTGACGCTGGCAAAATGGTTTTCTTTACCCCGTC
>DWUO010933703.1 TPA_asm: Propylea japonica 941731_length_275_cov_2.595960_SRR10076377, whole genome shotgun sequence
CCCCTGGATAGCTGCGATCGGAGTTCAATTTTATCAGGTAAAGCGAATGATTAGAGGTTC
CGGGGGCGTAATGCCCTCGGCCTATTCTCAAACTTTAAATGGGTAAGAACCCAGGGTTGC
TTAATTGAACCCTGGCGTCGAATGAAGGTTGCTAGTGGGCCACACCGGGTAAGCTGGTTT
GGCGATGCGGGATGATCCGAACGTTGAGTTAAAGTGCCAAAGTGTTCGCTCACCTAGATC
CCACAAAAGGTGTTGGTTCATTTAGACAGCAGGCT
>DWUO010939786.1 TPA_asm: Propylea japonica 947980_length_274_cov_6.517766_SRR10076377, whole genome shotgun sequence
CTCCCTCTCCGAAATCTTGCCCTAACAATTCGTTACCCGTTAAAGCCATGGTAGTCCAAT
ACACTACCATCCAAAGCTGATAGGGCAGAAACTTGAATGATCCATCGCCGGCATGGAGCC
ATGCGATTCGAACAGTTATTATGAATCACCAAAGCACCTCCGAGGAGGGTTGGTCTATAC
CTAATAAATACTACCCTTCCAAGAAAGTCGGGTATTGATGCATGTATTAGCTCTAGAATT
ACTACGGGTATCCAAGTAGTAAGGGACTAGGGGG
>DWUO010972596.1 TPA_asm: Propylea japonica 981611_length_269_cov_6.098958_SRR10076377, whole genome shotgun sequence
GCCTCCTCTCCGGAATCAAACCCTAATCCTCCGTTACCCGTTAAAGCCATGGTAGGCCAA
TACCCTACCATCCAAAGCTGATAGGGCAGAAACTTGAATGATCCATCGCCGGAATAAACC
GTGCGATCCGCAAGCTTATTATGAATCACCACATCACCCCGAAGGGGTTGGTTTCCATCT
AATAAATACTACCCAACAAAGGGTATCGACGCATGTATTAGCTCTAGAATTACTACGGGT
ATCCAAGTAGTAAGGGACTATCAAGGGGG
>DWUO011043008.1 TPA_asm: Propylea japonica 1054557_length_260_cov_0.797814_SRR10076377, whole genome shotgun sequence
GTTATATACAGGGTTATTGATCGTATGTATTTTACTACACACTTACCCCTCTAAAGGATC
GATAGGCCATACTTTCATAGTTATTATATTTACTGAACATCATAATCAAGTATACTATTT
AGCCTTCTCCTCTACAAAAGGTTTCTGTCCTTTTTGAGTATACCTTTGGACACTTGCGCT
ATCATTTCACAAATGTGCCGCCCCAGCCAAACTCCCCATCTGAAAATGTTGAAGAAAAGA
AGGAAATCAACATGTGGAAG
>DWUO011246056.1 TPA_asm: Propylea japonica 1264368_length_237_cov_2.275000_SRR10076377, whole genome shotgun sequence
ACCCTAATTCTCCGTCACCCGTCATTGCCATGGTAGTCCAATACACTACCATCGAAAGCT
GATAGGGCAGAAACTTGAATGCTTCACTTCCGAAGAAGTCCGCTAAGTTATTATGATTCC
TCCACAGGATCTCTCCCGTTGGTATTTCTCTAATAAATACTACGCACTGCGTATCAGCAT
GTATTAGCTCTAGAATTACTACGGTTATCCATATAAACTCTAGCAAATAACCGGGGG
>DWUO011258780.1 TPA_asm: Propylea japonica 1277407_length_236_cov_1.767296_SRR10076377, whole genome shotgun sequence
CCCCCTGAGAATGGTTCCACGTGAACAGCATTTGGACGTGGGTTAGTCGATCCTAAGAGA
TAGGAGAAATCCGTTGCAAGGTGGGCGTTTCGGCGCCCCTTCTATCGAAAGGGAATCGGG
TTAATATTCCCGAACCAGGACGTGGATGTCAAGTGGCAACACAAGCAAAGCCGGGAACGA
CGGCGGGGGCTCCGACAAGAGTTGTCTTTTCTTGTTAACAGTATCACTGACCCTGG
>DWUO011281909.1 TPA_asm: Propylea japonica 1301167_length_234_cov_1.452229_SRR10076377, whole genome shotgun sequence
CCCCATGGTTGTTTGGTAGTGTCCGGTCTTCGATCGCCCTAGGTGCAGCCATCCGTCTGC
AAACTTTTACATCCTTAACTGGTTTGTCTAAGGGAGCAGGCATTTTACTTTGAAAAAATT
AGAGTGTTTAAGGCAGGCACAAGCCGCTGAATACATTAGCATGGAATAATGGAATAGGAC
GCTTTGTCCATTTGATTGGTTATTGGACTTGCGTAATGATTAATAGGGACAGTT
>DWUO011303827.1 TPA_asm: Propylea japonica 1323689_length_232_cov_1.567742_SRR10076377, whole genome shotgun sequence
CCCCCGGCTAAATATTGGTGGGAGACCGATAGCGCACAAGTACGGTGAGGGAAAGATGCA
AAGGACTTTGAAAAGAGAGTTAAAGAGTACCTGAAATTGCTGAAACGGAAGCGAAGGAAA
CCAGTGTCAAGCAATGTCATACTTCCCCCTCCGCTTGCGGCGTGGGGCGCTGTGTCTAGC
GTCTGCCAGGTTTGGTTGGATTGACTGGATGCCACTATGTGGTTTGGTTGGC
>DWUO011326282.1 TPA_asm: Propylea japonica 1346804_length_230_cov_1.725490_SRR10076377, whole genome shotgun sequence
GTCCCGCATCGCCAGAGCTGCTTACCAGCCGTGGCCCACTAGCAACTTTCCATTCGCACA
GGCGCTTCAATTAAGCAAGCGCCTGCTCTTACCCATTTAAAGTTTGAGAATAGGTCCGTG
TCGTTTCAACCCAGAGGCCTCTAATCATTCGCTTTACCTGATAAAACTGTACAAGTTGCA
GCTATCCGTAGGGAAATTTCGGAGGGAACCAGCTACTAGATGGTTGGGGG
>gi|653553552|gb|GABB01015027.1| TSA: Archaeopsylla erinacei contig15054 mRNA sequence
CTATACTAGATTAATTACTAATCATATTTACACACAACTTTTTCACAACATTCCGGGTAT
TGTTTAGTTAGATCCATCGGTAAAAGTCTGCACGCTTTATTTGTTGGATCGACAAATAAA
GTTCCACAACCTTTACTGCCAAAGTTTACTCCATCTGCTAAGCATTCAAAAATTTTGCAC
TGATATGGCGGTCTGTATGTTTGTCCAGGCTGTATTTTTATGCCATTTCCAAAATCACAA
ACAGCTCTCACTAATTCAATAAATCCAACACACCACAAACACAAAACTAGTAAAACTTTC
AACTTTAACATTATTCAAATAGAAATGAAAACTATGAAAACTTTAATTTTATTGAAATTA
TAAATGCTACGTAGCCTTTTTTAAATATGCTATGTTCATTCACATTTGAAGTTTGAAATA
ATCGTATATCATTCAGAGAACTTGAAAATCTTCTAACTCGAAGTCATAAGGATGAGTATA
TCCTTCTCCTGTGATTTCTAATGCTAGAGGTTTTCTACTATTGGGTTTGTCCGTAACCCT
CTAATACGGGTCCAATTTGCCGACTTCCCTTACCTACATTAAGCCCGTGTGTGGCCG
>gi|653505057|gb|GABK01007394.1| TSA: Sialis lutaria contig07411 mRNA sequence
TTTTTCCTTTCGAAAGCTGGAACGTCGTTTTTGTGCGATGTTCCCTTTTCATAAGCGTTT
CCGCTCTTTCTTAGGATCGACTGACCCATTTTCAATTGATGTTCAAATGGAACCATTTTC
TTTCTTCCACCCAAAAGGTTCTTTCTTTTGTATTTGCTACTACAAACAAGATCTGTAATT
AAGACGATTCCACATATGTTCACACAAAAATTGCTTCAAAATCATCTTAACATCTTCCTA
CAAAGAAGAGAGTAATAGTGCGATCGGTTTTTTACGCCGACCACTCTTTCTCTTCTTGTT
GAGTATAAATATAATGTCGTATGTAATTGATCGTTTAAGCGCCATTCATTTTCAGGGCTA
CTGCATTCGGCAGGTGAGTTGTTACACACTCATTAACGGATTTCAACTTCCATGACCACC
GCCCT
>gi|660603373|gb|GACW01010730.1| TSA: Carabus granulatus contig10757 mRNA sequence
GCCACAGTCGGGGGAGGGCAAGTCTGGTGCCAGCAGCCGCGGTAATTCCAGCTCCAATAG
CGTCATATCGTTCACAATTAACTGTCTATTTCAACTTTATGTAACATATTTAGCTCTGAA
ACCTCTGATGTAAGTATGCCTTATTTTTATTCACATACTTAATAATATTTCAAATATATA
CTATTTAAAAATAAACCAGTATAGTACGTTCGATTACTAGTTTGCATTTAATTACCGATA
AAAGCAATGCAAATCTGATTGCAATGACATTTAGAAATAGCGGATATTTGACCTATATTC
TTTATTCTTTTACATGAATACGTAATATGCTTACTGAGAAATTATTCGTTATAGTCATGC
TCTAAAGCTGATATGAAATATTGAACTAGTAAATTGTTTAATCAATAGATGTCACTTCGA
TTTATTGACATGTTCAAATAATATTTATAAGTAGTTGCATATTATACATTTCATCATTTT
TAGTTTACTGACACGGAATAGATAATTTGTTTTGTGTACAAACTGTTCAATACGGGTCTG
CCATGTGATCGGACAAATCAACCCTTCCAAAACGTTGATCTGTATTCGTGCATTGTACCG
TAAAAATAAACCGAATTACTCTACACTGGAGTGACATCCGCCTCCCGCTATTTGTCCAGC
CATCTGATCACTGGATGCTACCAAACGACGCGTGTGGTGTTTTGATCACCACGATTCCGC
ATCCGCTTGCTCCAAATGCTCATTACACATTAAATTTCACAAGACTTAACGTAATTGTAA
CCAGTATTATTTCATACTCTTACCTCGAATCAACTAAACTTAAAAATTCGTCAACATTGG
ACGACGGAAAACTACAAGCCAGTTTGCAAAAAAATCATAACGCGTTTGTTTTTAACTGGG
AATTTGTGCCAACGGGATGTCACTCACGATTCTCAAAAGCGATTGGCTAATTTTTAATTG
GATCGGATCCTGGACATCCAT
>gi|660556387|gb|GACW01041322.1| TSA: Carabus granulatus contig41473 mRNA sequence
GTTTGCCAGTGTCATGGAATGATAATCCTGCAACTCGTTCTAATGTAAGAAAAAGAATAT
AACTTTTTCTTGTAATTTCATAGATCATAATAATTAAATAACTAATGCATAAGTGCATTT
TTTACTACTTGACTCTAATTGTATGTGTTTTTGAGTAATGGTAAGGCTTTACCGGCAGCT
TTCAGTGTTTATGAATGGTGTGTTATTAATATTCAGCCAACAGTTCTTTGTTTTACTCGA
GTATACAGTCGCCATACACACACTCACATATGGCACTCATTTAACCAGACAAATCACTCC
ACCAACTAAGAACGGCCATGCACCAC
>gi|529478765|gb|GADG01005360.1| TSA: Placopecten magellanicus Pmagell_eye_g00881t00002 mRNA sequence
TTAACTGCAACAACTTTAATATACGCTATTGGAGCTGGAATTACCGCGGCTGCTGGCACC
AGACTTGCCCTCCAATAGGTTTCGGTAAGGGCTTTAAGTTAACCTCATTACGATCACAAT
GTCAAAGACAAAGCTCCGTTATTTCTTGTCACTACCTCCCTGAGTCAGGATTGGGTAATT
TACGCGCCTGCTGCCTTCCTTAGATGTGGTAGCCGTTTCTCAGGCTCCCTCTCCGGAATC
GAACCCTAATTCTCCGTTACCCGTTAAAGCCATGGTAGTCCAATACACTACCATCGACAG
CTGATAGGGCAGAAACTTGAATGACTTATCGCCGAGGCGATCCGATCAGTTACTATGAGT
CCACGCAACCCGAGGGTTGGTTGTATCTAATAAACTCGGCCGTCCGTGAGTCCGGCCCTG
AAGCATGTATTAGCTCTAGAATTGCCACGGTTATCCATGTAGTCTCCACTGTCAAATAAA
TTATAACTGTTTTAATGAGCCATTCGCAGTCTCGCCGTATAAC
>gi|529478763|gb|GADG01005362.1| TSA: Placopecten magellanicus Pmagell_eye_g00881t00004 mRNA sequence
GCACCAGACTTGCCCTCCAATGGTTTCTTTCTAATGGATTTAGATTACGATCATTGCAAT
CCCGAAAGCCGAAGCCCCGGGTTGTTATTTCTTGTCACTACCTCCCTGAATCAGGATTGG
GTAATTTACGCGCCTGCTGCCTTCCTTAGATGTGGTAGCCGTTTCTCAGGCTCCCTCTCC
GGAATCGAACCCTAATTCTCCGTTACCCGTTAAAGCCATGGTAGTCCAATACACTACCAT
CGACAGCTGATAGGGCAGAAACTTGAATGACTTATCGCCGAGGCGATCCGATCAGTTACT
ATGAGTCCACGCAACCCGAGGGTTGGTTGTATCTAATAAACTCGGCCGTCCGTGAGTCCG
GCCCTGAAGCATGTATTAGCTCTAGAATTGCCACGGTTATCCATGTAGTCTCCACTGTCA
AATAAATTATAACTGTTTTAATGAGCCATTCGCAGTCTCGCCGTATAAC
>gi|529469713|gb|GADG01012286.1| TSA: Placopecten magellanicus Pmagell_eye_g06720t00001 mRNA sequence
GACAATTTCAGGTACTCTTTAACTCTCTTTTCAAAGTTCTTTGCATCTTTCCCTCACGGT
ACTTGTGCACTATCGGTATCCCACCAATATTTAGCTTTAGATGGAATTTACCACCAAATT
TGAGCTGCAATCCCAAGCAACCCGACTCGTAGAAAGCATGTGCCAGAGCGCAAAGTTTCC
AGGCAAGAACGGGAGTTTCACCCTCTCAGCTGCCCTTTTCCAAGAGACTTGGCCCGGAAA
CTCGGCCGACAGTACTTCTCCAGACCACAATTCGGTGCACCCGAGGGTTACACAGATTCA
CATGGTGAGCTCTTCCCGCTTCACTCGCCGTTACTAGGGGAATCCTTGTTAGTTTCTTTT
CCTCCGCTTAATTATATGCTTAAATTCAGCGGGTAGTCTTACTTAAACAGGATGTCAGAA
TGCT
>gi|529462828|gb|GADG01019171.1| TSA: Placopecten magellanicus Pmagell_eye_g15609t00001 mRNA sequence
CCCAGCCAAACTCCCCATCTGAGAATGTCTCTCTCTCACATAGATCGCAGAACGAAGTGA
TTGGTCAAGAGATAAGTAAAAAGACATTGAGAGTCGTGGTATTTCAAGGTCGTCGTGAGA
CTCCCACGTATGCTACACCTCTCAAGTCCTCTTACAATCCCAAAATAGAGTCAAGCGCAA
CCGGGTCTTCTTTCCCCGCTGTCTATATAACAGCCAAGCCCGTTCCCTTGGCTGTGGTTT
CACTAGAACGCAGATAGGGACAGTAGGAGTCTCGTTGATCCATTCATGCGCGTCACTAAT
TAGATGACGAGGCATTTGGCTACCTTAAAAGGGTCACAGTTACCCCTGCCATTGACGCGC
GCTTAATTGTGTCTGAATTCTACAACTTGACAAACAGCGCATTGGGCAGAAATCACCTTT
CATATAAACGTCTCAACGTTTGCGAAAAGCTTGGTTTTAGTTAAACTGTCGGATTCCTCT
TGTCCGCTGCAGTTCTGAAAAGGTTGTTAGCGTAAAACGCCATAAAGGTGGCCCCGCCAC
GGTATCAGTAAACCCGAAGGTATCACATCAACACATCGCAGCGGCCGCCTTACAGCGAAA
TACAAACCTTCAGAGCCATTCCTTTTTCCTAAGGTACGGAATCAATTTGCCGACTTCCCT
TACCTACGATAGTCTAGGAACCAAAGGCTATTTAACCTTGAGGACCTGATGCGGATATGG
GTACGATCAATCAACTCCATGCTGTGCTTAGCTTTTCAAGGGTTCTGACATGAAACGTAG
ACCACTCGAGAAGAGCAGCCTAATTCAAATGTACACTGTCTCTCTGGTTGCACCAATTAA
ACAGTGTTCAATCTGTTGATATGCGCCGGAAACGCATAAGGTTCATAGTCAAAACGAAGC
GTAGCACAATTATGTCGCCCTTTGGAGGATATTGGAACGAGATTCAACGCTCGTTTCCCT
TTCGCAGTAAACACCTAGAATCAGGGATGAAACAGATTAATGCACCGCTTAGGATCGTCT
CACTCACGGCCACATGAAGTTGCCGTGAAAGCCTACCTCACATCGGACCACGGAC
>gi|661056967|gb|GADH01013063.1| TSA: Corydalinae sp. KMRSPBM-2012 contig14137 mRNA sequence
TTTTTTCCCTTATTATGAAAAGATAACTCATCCCAAAGTCCTATTGCTCGTTTCGAAGTG
TAATGATTTCGTCGCCGATTACGTAGGCTTGCCATAAAGTCACAAGAAATATTGCTACCC
CCCATGACTTCGCTCCCGGTATATGAATTTTAACATATTTCTCTTTCAATAGACGAGGGG
CTTTTTTGTTTTTATGCCCACCCTTTTATCAAAATTTTCTTCCAATACTATTTTAGAATC
GACTTACTCATGTCCAATCAATGTTCACATGAAACCCTTACCCACTTCAGTCCACAAGGT
TTGAAAAGATAATACTCTCACTTGTGTATTTGCTACTAAAGCTAAGATCTGCACTAATGA
ATAATTAAGTCAAATTTACATTTAAACCTTCGAATTTAAAATATAGACCAAAAAGGCCTA
CAAATAATCATTATGCCTTTCTACATGAGAAATTTTAATTTACATTAATTTCTCAGTCTA
GTCTAAGTTTCTTCTCTTTTAGCGTCATCCATTTTCAGGGCTAATTGATTCGGCATGTAA
GTTGTTACACACTTCTAAGCGGATTTCGACCTCCATGACCACCGCCATGCTGTCTTTATC
AACCAACTCCTTTTGTGGGTTCTGTGAGAGAAGATTTGGACACTTTAACTAGACTTT
>gi|661053487|gb|GADH01016543.1| TSA: Corydalinae sp. KMRSPBM-2012 contig17901 mRNA sequence
AAAGCCGTAAAGCTTGCTTTGAGCACTCCAATTTGCTCTCAGTAACGGAGTGGGGCTGCA
CTAGCGCAAGGAGTGAACCCTGGCCAAAGCACAACCGGTTTCCACAATGATGTCGGGCGG
AAAACCAAAGCCGCAATAGATTGCTCCATTGCAAGACCTAGTCTTCAAACTTTTCAAAGA
AGTCCCAACAGAAATTCAACTACGAGCTTTTTAACTGCAACAACTTTGATATATCCTATT
GGAGCTGGAATTACCGCGGCTGCCTTAGATGTAGTAGCCGTCTCTCAGGCTCCTTCTCCG
GAATCGAACCCTAATTCTCCGTTACCCGTCAACGGCAAGACAGTTCAATACACTGCCTTC
GAAACCTGATAGGGGAAAGACTTGACCGAGTCGTCCTTAAGTCATTAAGGATCCGCAATT
TGTCATGAATCACCTGAAAAAGTACGCATTGCTGCGGTTGGTTTTGGTCTAACAAATGCA
GGGAGTTCGCAAGCAAACCCCCGTGTGGTGCATGATTAGCCCTTGAATTACAACGGTTAT
CCAGTTGTAAGATGGTGCTCGGGTAAATGATGATTCTTGTAATGAGCCATACGC
>gi|661049586|gb|GADH01020444.1| TSA: Corydalinae sp. KMRSPBM-2012 contig22091 mRNA sequence
CTGATGCGGTGATGAGTACGACCAGGAGTGCGAATAAGACACGCCACCAGGTTTTCAAGG
AACGTCGAGAGCGCACCGAAACAGTCCAAAAGTAACCGCCTTTCCCAAGCCGTCCACCCT
ATCTCCGGTCAATCCGATTCCAGGGTCGATGCACTTGTTAACAAGAAAAGAAAACTCTTG
TCGGGGCCCCCGCCGTCGTCCCCGGCTTTGCTTGTGTTGCCACTCAACATCCACTTCCTG
GTTCGGGAATATTAACCCGATTCCCTTTCGATAGAAGGGGCGCCGAAACGCCCACCTTGC
AACGGATTTCTCCTATCTCTTAGGATCGACTAACCCACGTCCAAATGCTGTTCACGTGGA
ACCTTTCTCCACTTCAGTCTTCAAAGTTCTCATTTGAATATTTGCTACTACAACCAAGAT
CTGCACTAAGGGCTGTTTCACTCCGGCTCGCGCCACAAGCTGCACAACAACCCTCACGCC
CTCCTACTCACCAGCACCAAACACTTGCACTGGTGGTGGAGTATAAGTGGCCCGCTTCA
>gi|661028657|gb|GADH01041171.1| TSA: Corydalinae sp. KMRSPBM-2012 contig44001 mRNA sequence
GTCCAAGGGGTTTCATCTGCCGTGAGGCAGGGGGATCCAGAAAGCCTTTGGAAGGGTCTT
AGAGTATCCGAACCCTAACGTTGGTGAAAAGGTGTCATCCGACCCGTCTTGAACACGGAC
CAAGGAGTCTAACTTGCATGCGAGTTTTTAGGATAAGAAATCCGAGGGCGTAGCAAAAGC
GAAACGCGTAAGAGGGGGCCTTAAAAATCCTCCGCATTACGGACCGGGGATCCACAGGTC
GTTGAGTTAGAGCATGTAAGATGGGACCCGAAAGATAGTGAACTATGCGTGAGCAGGGTG
AAGCCAGGAGAAATTCTGGTGGAGGC
>gi|661026749|gb|GADH01043077.1| TSA: Corydalinae sp. KMRSPBM-2012 contig45985 mRNA sequence
AGGCAGCAGGCGCAAAAATTGCCCAATGAGGATTCCTCGAGGCAGTAACAAAAAATAACA
ATGACTAGGTTGATAAAACTGTGTCAATTGGAATGAGAACAAAGAAAAGAATTTAGCGAG
AAACAACTGGAGGGCAAGTCTGGTGCCAGCAGCCGCGGTAATACCAGCTCCAGAAGCGTA
TGTTAAAGTTGCTGCAGTTAAAACGCTCGTAGTTGGATTTATGTTGATTTTTATTATTGT
TCTTAGACGGAAGTCTTTGAATATAGTAAATTTCAAATTAAATATTCGGATTGGACTGTT
AACTCAGT
>gi|661026335|gb|GADH01043491.1| TSA: Corydalinae sp. KMRSPBM-2012 contig46417 mRNA sequence
TAATCATTTGCTTTACCGCACAATACTAATATGTAACTCTAGCACCAGCTATCCTGAGGG
AAACTTCGATGTGAACCAGCTACTAGGTGGTTCGATGAGTCTTTCGCTCCGATACCCAAA
TCATACGAGCGATTTGCACGTCAGCACCGCTACTGGCTTCCACCTGGGTTTCCCCGGGCT
TCACCTTGTTCAGGCATAGTTCACCACCTTTCGGGTCCAAACAGGCACACTCAAACTCAA
CCCGCGTACGGGCCGGAGGTGTTGGGCATTCGTTTGTGTGCACACCATGACGCAGAGCGT
CA
>gi|661023019|gb|GADH01046706.1| TSA: Corydalinae sp. KMRSPBM-2012 contig49792 mRNA sequence
GTAATTCCAGCTCCAATAGCGTATATTAAAGTTGTTGCAGTTAAAAAGCTCGTAGTTGGA
TTTGTGGTTGCTCGCTGGGTCCTCTTTTTGAGGCATCCGGTTGGGTGACCATCCTTGGGT
GGATGTTGCGTGGCATTCGGTTGTCGCGCAGGGGATGCCCATCGTTTACTGTGAAAAAAA
TCAGCGCGTTCCAAGCAGGCTTATGCCGTTGAATGTATTAGCATGGAATAATGAGATAGG
ACCTCGGTACTATTTTGTTGGTTTGCGCACTGGG
>gi|661020801|gb|GADH01048924.1| TSA: Corydalinae sp. KMRSPBM-2012 contig52129 mRNA sequence
CTACGCATATAGAAGGCATAGCAGGCTGGCTGTTTCATCGCCATTTGCCGCAACAGGAGG
GGTCGAATCGGAAAGAGGGAGGTAAGCGTGGTCGTAAACCGGGAAGGAAGGCTGCAGGCG
CGTAAATTACCCAATCCTGACTCAGGGAGGTAGTCACGAGAAATCTTAGATCAGCAATAG
CTGAATATATGATGGATTAAATATAGACCATTTTTTGAATCAAATGAAGGTCAAGATACT
ATTCGACAAGAAATTGA
>gi|442759614|gb|GADI01001842.1| TSA: Ixodes ricinus Ir2-267939 mRNA sequence
ATGTTATTCACATCATTATGTGCTAACCATAAAGTCGTAGGTATTAGCAACCTTTGGCTA
TCCTATATATTTGGCATAGTAGGTTTTTACCTTAGCCTAATTATTAGAGGAGAGCTAGGT
AGTAGTGGAGATAGGTTCATAGCTATTGATATAGTAGATATCTATAACCTAGCTTTCACC
TTACATGGCGTTATCATGATATTCTTCAACATCATGCCTGGCCTGTTTGGAGGTATAGGT
AATTACCTATTGCCAATACTGGTCGGTGCTCCCGAGGTTGTCTTCCCAAGAGCTAACTTA
TATAGTTTGTTATTACAACCATTAGCTTTCGCTCTTGTGGTTTCTTCACTCTACTGTGAA
GTAAGTGGAGGTACAGGATGGACATTATATCCTCCTTTAAGTACATCCATTACAACACTT
AGTGTAGATCTGATAATCTCTGGATTGATTATATCAGGTATAGCAAGCGTTATGAGTAGT
GTTAACTTTGTTTGCACGTTTAACAGCTTGAAGTGCGTAGGAATGCTGTTGGATAGACAG
TTACCAACTTCTTGGTCTATCTATATAACATCTGTGTTATTGTTAGTAACATTACCAGTG
TTAACAGCAGCACTATGCATGGTTCTTGCTGATAGGCACTATAACACTATGCTATTTGAT
CCTACAAATGCAGGTGATCCAATATTGTATCAACACCTATTCTGGATATTTGGACATCCA
GAAGTGTATGTACTAATATTACCAGCATTTGGTATCATTAGCTTGATCTTAGCCTGTACT
ACCTCCAAAGAGGTGTTTGGTAACCAGACTATGATTATAGCAATGGCATCTATAGCGATC
ATTGGATGTCTAGTATGGGTACATCATATGTACACATCTGGAGTAGAAGTAGATACTAGA
AGTTATTTCACTACTACTACAATCCTAATCGCATTACCAACTGGTAACAAGATCTTTAAT
TGGATATGTACTTTACAAAGTACTGTAGTCAATAGATATCTTGGTATAATCCAGATAGTC
ATAGCCTTCATAGTTACCTTTACACTAGGTGGTACTACTGGAGTAGTCCTAGGCAATGCA
GGTATTGACGTGTCTTTACACGATACAGCGTATGTGGTAGCTCACTTCCACTTCGTCTTA
AGTATTGGTGCAATTCTTGCTCTATTGGCATTTATTGCATTCACACAAAGACTAATGCTA
GAAGTAGTTATCACTAACAGATGTTTGATAGTACTAGTCCCAGTAATGGTATTAGCAATA
CTGTTGACATTCACTCCAATGCACTTCTTAGGCTTTGCAACATTGCCAAGAAGAATACCT
GACTACGGAGACGAAGTCTGGTCATGGAATGCATTATGTAGTATAGGTTCAACAATGCTA
TTTATCATTAAAATGCTATTACTATACATCTTGACGCTATAG
>gi|461714744|gb|GADO01055718.1| TSA: Anolis carolinensis comp85681_c0_seq1 mRNA sequence
TACTTTGAGAAAAATAGAGTGTTTCAAGCAGGCTTGTCGCCTTGAATACTGCAGCATGGA
ATAATAAGATAGGACTTTGGTCCTATTTTGTTGGTTTTTGGGACTAAAGTAATGATTAAT
AGGGACAGTTGGGGGCATTCGTATTTAACTGTCAGAGGTGAAATTCTTAGATTTGTTAAA
GACGAACTACTGCGAAAGCATTTGC
>gi|570526755|gb|GADP01012515.1| TSA: Drosophila ercepeae 1:493 mRNA sequence
TGAGAAACGGCTACCACATCTAAGGAAGGCAGCAGGCGCGCGAGGCTGTAACGCGAGACG
ACACAATTTAGTCACAGACGCCCGTCCTGAGGCGGCTCTTGCTGTTCCGCTAACGTCTAC
GTACGACCCGAACTCGTCTTGGAGGCGTTCGCATTCAAGCATTCAAGCGTTCAAGCTCGA
CTTCGATCCGTACCGGTTTGGCTGAGAGTCGCGCGAAGACAACCACTCGGCGCAGCTGCG
TAAC
>gi|473920237|gb|GADW01013067.1| TSA: Camelus dromedarius DC_KI_comp38156_c0_seq1 mRNA sequence
CTACCTCCAAGCCGACAGTCATCATATGGTGTGCCCAGACCAACATACCTAGAATGGAGA
TGCAGCCCATGGCCAAGATCATGCTCTGACCGCCAAACACAGGCCTCATGGACACAGTAC
TGAAGCATTGAGATATTACGCCAAAACCAGGTAGGATCAGGATGTAGACTTCAGGGTGGC
CAAAGAACCAGAACAGATGTTGATATAGCACGCTGTCCCCGTAAAACTGGCTATCATAGA
ACTCCATGTTAAAATGCAAATCCAGCAGGATGAGAATCAGTGCCCCAGTCAGAACCGGCA
AGGTAATTATGAGCATGAGAGCCGTAAATATGATGGACCAGATGTAGAGTACCGAATAAC
GCACACCCGTCACAGAACCCAGAAAAACACCAGTGCCCAGGAAATTGATAGACCCTAGAA
CGCTGCTAACTCCAAGAACCACCAGGCCAAGAATTAACCAGTCGAGGGATGCCGTACTTA
TGCTCAGGATGTTGGTACTCAGTGGGGGATACATAGTCCATCCAATAGCCGGTCCAGACT
CACAAACCACAGATTGCAGGATAAGTAGCGATCCAAGGGGCAGGAGTAAGTATGATAGAG
CATTGGTCCGGGGCAGAACTACCTCTGATGATCCAACGTAGATAGGCATGAAGTAGTTAC
CAAAGGCCGAGTACAAGGCAGGCATTAAGAACATGAAGATCATTGCTAAGCCGTGCACAG
TAATCATGACGTTGTAGGCAGATAGGTTATCCGGCGTAAGAATCCTAAGACCCGTACTTG
ATAACTCCAGCCGCATCAGAGCAGACATCATGGTACCTAACACACT
>gi|473909109|gb|GADW01021351.1| TSA: Camelus dromedarius DC_KI_comp4725_c0_seq1 mRNA sequence
TCGTTCTTGATTAATGAAAACATCTTTGGCAAATGCTTTCGCAGTAGTTCGTCTTTAACA
AATCTAAGAATTTCACCTCTGACAGTTAAATACGAATGCCCCCAACTGTCCCTATTAATC
ATTATTTCAGTCCTAAAAACCAACAAAATAGAACCAAAATCCTATATTGTTATTCCATGC
TGCAGTATTCAAAGCACAAAAAGCCTGCTTGAAACACCCTAATTTTCTCAAAGTAACCTC
TTCCTCCCTCCCCTACACCTCTCCACAGAGGGGCGGGTAGATGAGAGGAAAGTGAATACC
AGAAAACAACACAAATACACACCTTTACTAAGAAAGGCGGATTGATTGTTTCTAGCAGAA
ATCCAACTACGAGCTTTTTAACT
>gi|473860285|gb|GADW01042883.1| TSA: Camelus dromedarius DC_KI_comp71_c0_seq3 mRNA sequence
ACATAATGCATCTGTAATACAGTCCACATGGAACCTACCTTTTGCATTATGGTATCTTTC
TTTTCCAACTAATGCTGACCTCTCCAATATGATCCTCATCTTCTATATCTATTGCCTTCT
TCTTCCTATAATCCTTCCCCCTTTTACAGGGTTAATAATACTTGATTACAGGGCTTGATA
TTATAAGATGTTCACATATTGGATTCTAATAGGTTCCAATCGCTTCCTTTTCAGCAATTT
CAGGCACTTTTAACTCTCTTTCCAAAGAACTTTTCATCTTTCCCTCATGGTACTTGTTTG
CTATCGGTCTCGC
>gi|473858129|gb|GADW01043722.1| TSA: Camelus dromedarius DC_KI_comp134_c0_seq1 mRNA sequence
ATTGACCAGAGGCTACTAACCTTGGAGACCTGATGCGGTTATTGGTACGGCCAGGGGTGT
AAATAACAATTCTCCCTCCTCTTTTCATGGGCAGTCAGGGGCGCACCGGACACCTTGGAA
ACCAAGGTGCTATACCAACCATCCAACCCTATCTCCAGCTAAACTGATTCCAGGGTAAAG
AAATAAAATAGGTTGTTAAAAAGCAAAGACAACGCTTCCCGGGACACATGCCTGCGTTTT
CTCGAGGAGTTCATTTACGTTACCGTCTTTTCTTCCTTATCCACGTCCTGGCTCGGGAAT
ATTAACCCGATTCCCTTTCGTGAAAATAATGTGAAAGCTATCTTACGACAGCCTCCCATC
ACCATTTTCCTAGCATTTCAGCTATCACTTAGGACCGGCTAACCCATGTCCAATTACTGT
TCACATGGAACCCTCCTCCACTTCAGTCTTCAAAGTTCTCATTTGAATATTTGCTACTAC
CACCA
>gi|473858127|gb|GADW01043723.1| TSA: Camelus dromedarius DC_KI_comp134_c0_seq2 mRNA sequence
AATTCTCCCTCCTCTTTTCATGGGCAGTCACGAGCGCACCGGATATGTTAGGACACCTTG
GAAACCAAGGTGCTATACCAACCATCCAACCCTATCTCCAGCTAAACTGATTCCAGGGTA
AAGAAATAAAATAGGTTGTTAAAAAGCAAAGACAACGCTTCCCGGGACACATGCCTGCGT
TTTCTCGAGGAGTTCATTTACGTTACCGTCTTTTCTTCCTTATCCACGTCCTGGCTCGGG
AATATTAACCCGATTCCCTTTCGTGAAAATAATGTGAAAGCTATCTTACGACAGCCTCCC
ATCACCATTTTCCTAGCATTTCAGCTATCACTTAGGACCGGCTAACCCATGTCCAATTAC
TGTTCACATGGAACCCTCCTCCACTTCAGTCTTCAAAGTTCTCATTTGAATATTTGCTAC
TACCACCA
>gi|474126366|gb|GADZ01025215.1| TSA: Camelus dromedarius DC_MU_comp736_c0_seq1 mRNA sequence
ATTCCCTCAGTAACGGCGAGTGAAGAGGGAAGAGCTCAAAGTGGAAATCGGAGTTCCTCT
ATTAGAACGGAACTTCGAATTGTAGCCTCGAGAAGCGTTACCAGTGGAGACATAGGGTGA
AGTTTCTTGGAAGAGAACATCAGAGAGGGTGAGAGTCCCGTAAATGCCCTATGTTGTTAT
GTTCCACGAACGGTACGTTTTTATAGAGTCGCGTTCATCGGGATTTGAGCGCAAAATGTG
TGGTAAGTTTCACATAAAGCTAAATAGGGGCGCGAGACCGATAGCAAACAAGTACCGTGA
GGGAAAGATGAAAAGTTCTTTGGAAAGAGAGTTAAAAGTGCCTGAAATTGCTGAAAAGGA
AGCGATTGGAACCTATTAGAATCCAATATGTGAACATCTTATAACATCGAGCCCTGTAAT
CAAATATTATTAACCCTGTAAAAGGGGGAAGGATTATAGGAAGAAGAAGGCAATAGATGT
AGAAGATGAGGATCATATTGGAGAGGTCAGCATTAGTTGGAAAAGAAAGATA
>gi|474093638|gb|GADZ01041660.1| TSA: Camelus dromedarius DC_MU_comp2079_c0_seq1 mRNA sequence
CAGTTAAAAAGCTCGTAGTTGGATATCTGCTGGAAGCAATCAGTCCGCCCTTATTATAAG
GGTGTGCACTTGATGAATTCTGGCATGTTCTTCCTGATAAAGAGGTGGTTTTGTTTCGTG
CAAGATTACCCTCTCTGTTAGGATAGCCGTTACTTTGAGAAAATTAGAGTGTTTGAAGCA
GGCTTATTGCCTTGAATACTGCAGCATGGAATAACAATATAGGATTTCGGTTCTATTTTG
TTGGTTTCTAGAACTGGGATAATGATTAATAGGGACAGTTGGGGGCATTCGTATTTAACT
GTCAGAGGTGAAATTCTTAGATTTGTTAAAGACGAACTACTGCGAAAGCATTTGCCAAAG
>gi|451217061|gb|GAEG01029366.1| TSA: Rana clamitans Lithobates.clamitans_contig_29366 mRNA sequence
TTGATTCTGCCAGTAGTCATATGCTTGTTTCAAGGACTTAGCCATGCATGCCTCAGAATC
ACTGCATTGCAGGAATCTGCGCATGGCTCATTACATCAGACGTAATCTGCCGCAAACATG
TTGCGGTCCACGCAAAATTGGATAACTTGGCGAAACGCCAAGCTAATACATGAACTGAAG
GGACGCTCTCTGTTATGGGTGGCAGGGCAACTTGTCACTTATGAGACGTCCAGCGAATGA
ATGAAAGTAAACCAATGCCTTTTTGGCAGTAACACCCAGAAGTGTTGACTCAATTCATTC
CGTGCGAAAGCCGGTTTACCCGGCGTCTTTTGACGAACAACTGCCCTATCAGCCAGTGAT
GGCCGTGTAGTGGACTGCCATGGCGTTGACGGGAGCGGGGGATTAGGGTTCGATTCCGGA
GAGGGAGCCTGAGAAATAGCTACCACTTCTACGGAGGGCAGCAGGCGCGCAAATTGCCC
>gi|570709808|gb|GAEH01000011.1| TSA: Ruditapes philippinarum contig00240_isogroup00001 mRNA sequence
TGGGAATCTCGTTAATCCATTCATGCGCGTCACTAATTAGATGACGAGGCATTTGGCTAC
CTTAAGAGAGTCATAGTTACTCCCGCCGTTTACCCGCGCGTAGGTGAATCTCGTCACATT
GACATTCAGAGCACTGGGCAGAAATCAGCTTGCGTCAGACAGCACTTGGCTGCGTCGCAA
GCCTGTGTTTTAATTATACAGTTGGATTCCCCTCGGTAAGCAGTTCTGAAATAGCAATTC
AATGCCTTGAAAGTTGGTCCGGCATCACCGGAAATGGTGTAGCCCCCGGAGACCCAAAAC
CCATCAGAGCAAAAACACACCGACTCTCCGAAAAGAATCGGCATATTCTCAACCCGTGAC
GAATTAAGAACCTTGAACCCGAGAGCTTGCCGGCTTCCAGAGGCTTTGCCTTCAGAGCCA
ATGCTTATCGCGAGCATACGCATCTAATTTGCCGACTTCCCTTAGACTACCTTGTTCTAC
TGGCTAGAGCTTTCTAAGCTTGGGGACCGGATGCGGATATTGGTACGGCCTGCCATAAGG
GAAAAAGACTCCGCCAGCTTTTTCACAAGCGTGAACGATTTTCCCTACCACACACAAGTG
CGCGGCTTTGCTGGAACACCTTCCATGTCACCGCTTGACGCGAACTAGATGGTGGATGCT
GCCATTCAAAAGAAAAGAGAACTCTCCCGGGTTCCGTTCACACTGTTGCCGGCATTGTCT
ACAAGACGTTACCGTTGTTAAATCCCCATGGTCAGCTGCAGGAATGTTAAACCTGCTTTA
CTTTCAGCCAACTAGGTGTGTAAAACTCTCTAACCGAAGCCAAAGAGCAACAATCACCCC
GTTCCACAAGTGCGGTCCAACGTTGGCTTTAGTACCGAGTGACTCGTGTTCGATCGCCGT
TGACACGAAACCCTTCCCCACTTCAGCCTTCAACGATAAATCGCGGATTTCCGCAGTTGA
ATATTCGCTACTACAACCAAGATCTGCACTAGAGGCAGCTCCACCCAGGCTCACGCCAAA
AGCTTCGCAGCTTTGCCTCCGCGCACCCCTACACGGAACTGTATTCCTTGCG
>gi|570707041|gb|GAEH01002778.1| TSA: Ruditapes philippinarum isotig16833_isogroup05300 mRNA sequence
ATATAAGTAAAACTAAACCGGTAGTAACAAAAGTTGGTAAAATCTGTAAATGATCCAGCT
GCAGGTTCACCTACAGCTACCTTGTTACGACTTTTTGCTTCCTCTACTAGTTAAACATGG
GTCAACTTCCCCCAAAACCGAAATGGCAAGAAGTCCGTTGACCTGTATCCAACTGGCATC
GGTAGCAACGACGGGCGGTGTGTACAAATGGCAGGGACGTAGTCAATGCGCTTTGATGAA
GCACATCTACTAGGCATTCCTCGTTCAAGAAGAATAATTGCAAGCTTCGATCCCAAGCAC
GACATAGTTTTCTCAGTTTTCCCACTCCTTTCGAGGCAGGACCAAAAAGAGGTTTCACTC
ATTCACTTTGTCATTGTAGTGCGCGTGTCGCCCAGTACATTTAGGAGCATCACGGACCTG
CTGTTGCCCAAAATGCCACCCTGCTAAGGAGCAGGGAATGCCGCGAAGAAGGGGTATCAC
TATCCCGAAAAAAGTTTGAAATGAAATAAAATCCCAAGACAAACTTCCCCGGTCACATAA
GTGGTTGATAGCGCCCCTATTAAGCGGATTGGGTCTCGTCCGTTAAAGGAATCAACCAAA
CAAATCACTTCACCGACCAAAAGCGGCCATGCACCACCGTCAAACGAATTAAGAAAGAAC
TATTAATCTGTCAATCCTTGCGTTGTCCTGTACTGGTAAGGTTCCCCGTGTTGTCAAATT
AAACCGCACACTCCACGCCTGGTGGTGCCATTCCGTCAATTTCTTTAAGTTTCAGCCTTG
CGAACGTACTCCCCCATGAGACCATAGCCTCAGCTTTCGCGTTGAAGGGGAAGCAGTGCC
GAAAAGATCCCATCGAAGCAAAAAACTATCCGATCCATGGGCGTCATCGTTTGCAGTAGT
GGACTACAATGGTATCTAATCATCTTCGAT
>gi|570703794|gb|GAEH01006025.1| TSA: Ruditapes philippinarum isotig25911_isogroup14378 mRNA sequence
AACCGAACCCTAATTCTCCGTTACCCGTTACTGCCATGGTAGTCCAATACACTACCATCG
AAAGCTGATAGGGCAGAAACTTGAATGATTTATCCCCAATTGGGGATCCGATCAGTTACT
ATGATTCACCACAATAGACCTTGCGGAATATTGGCTTAATATCTAATAAATACAACCCTT
CGTGAGTCGGGTCTTCATGCATGTATTAGCCCTAGAATTACCACGGTTATCCATGTAAAC
TTCAATTATCAAATAAACTATAACTGTTTTAATGAGCCATTCGCAGTTTCACTGTATTCT
ATTTATAC
>gi|474741477|gb|GAEY01015125.1| TSA: Camelus bactrianus BC_Muscle_comp523_c0_seq1 mRNA sequence
GGTCCGTGTTACAAGACGGGTCGGTTGAAACCATTCCAGTCAGCATCACAGAATTCGAGT
ACTTACAAGCGGGGAAACGCTCATAAGTTTGGCCCGTATATTCTTTTACCATATTATATG
TAATACGCATCAGTTGAAATTGAAAGTACTTCACAACATAATGCATCTGTAATACAGTCC
ACATGGAACCTACCTTTTGCATTATGGTATCTTTCTTTTCCAACTAATGCTGACCTCTCC
AATATGATCCTCATCTTCTACATCTATTGCCTTCTTCTTCCTATAATCCTTCCCCCTTTT
ACAGGGTTAATAATATTTGATTACAGGGCTCGATGTTATAAGATGTTCACATATTGGATT
CTAATAGGTTCCAATCGCTTCCTTTTCAGCAATTTCAGGCACTTTTAACTCTCTTTCCAA
AGAACTTTTCATCTTTCCCTCACGGTACTTGTTTGCTATCGGTCTCGCGCCCCTATTTAG
CTTTATGTGAAACTTACCACACATTTTGCGCTCAAATCCCGATGAACGCGACTCTATAAA
AACGTACCGTTCGTGGAACATAACAACATAGGGCATTTACGGGACTCTCACCCTCTCTGA
TGTTCTCTTCCAAGAAACTTCACCCTATGTCTCCACTGGTAACGCTTCTCGAGGCTACAA
TTCGAAGTTCCGTTCTAATAGAGGAACTCCGATTTCCACTTTGAGCTCTTCCCTCTTCAC
TCGCCGTTACTGAGGGAATCATTGTTATTTTCTTCTCCTCCGCTTAATAATATGCTTAAG
TTCAGCGGGTCATCTCGTCTGATTTCAGGTCTTCA
>gi|474738670|gb|GAEY01017932.1| TSA: Camelus bactrianus BC_Muscle_comp852_c0_seq1 mRNA sequence
GCTCCCTCTCCGGAATCGAACCCTAATTCCCCGTTACCCGTCACTGCCACGGTAGTCCAA
TACACTACCGTCGAAAGCTGATAGGTCAGAAACTTGAATGATCTATCGCCAATCATATAA
TATGATTATAATGCGATCCGTTCGGTTACTATGAATCACCTTCTTCTACACTACCATGAT
GATAGTGTATTGGTTCTGTATCTAATAAACACTACTATATTCTCAAGGAATATAGTATTT
GCGCATGTATTAGCCATAGAATTACCACGGTTATCCATGTAGTAGTATCAAAACTATGAC
TATCAAATAAACTATAACTGTTTTAATGAGCCATTCGCAGTTTCCCTGTACCGGCCGTGC
GTACTTAGA
>gi|525439320|gb|GAFC01017054.1| TSA: Capra hircus HQDJLS201EY33S mRNA sequence
GACTCAGGGAGGTAGTGACAAGAAATAACAACACTGGAAATTTTATTTCTAGTGATTGGA
ATGATGGGAATTTTAAACCCCTTTCTAGAGTAACAATTGGAGGGCGAAGTCTGGTGCCAG
CAGCCGCGGTAATTCCAGCTCCAATAGCGTATATTAAAGTTGTTGCAGTTAAAAAGCTCG
TAGTTGGATGTCTGCTGGAAGCAATCAGTCCGCCCTATTTGTAGGGTGTGCACTTGATGA
ATTCTGGCATTTTTGTCCCAATGATGTAGCGGGGCGGTGGTATTCAGTGAAAGCTGAGTA
TCCCGTTTTCCGATTATTGGGATACTGTTACTTTGAGAAAATTAGAGTGTTTGAAGCAGG
CTAATTGCCTTGAATACTGCAGCATGGAATAACAATATAGGATTTCGGTTCTATTTTGTT
GGTTTCTAGGACTGAAATAATGATTAATAGGGACAGTTGGGG
>gi|525433699|gb|GAFC01022675.1| TSA: Capra hircus HQDJLS201BQWRY mRNA sequence
TGCATATTTTACTGCAGCCACAATGATTATAGCAGTACCAACAGGAATTAAAATTTTTAG
TTGGTTAGCAACTTTATGGGGTGGTTATCTTCGTATCAAGACTCCTATGTTATTTGTATT
AGGTTTCTTAGTATTATTTACTATAGGCGGTCTTACTGGTATTGTCCTTGCTAATAGTGG
TCTTGATATTGCTTTACACGATACTTATTATGTTGTTGCACATTTCCACTATGTGTTGAG
TATGGGCGCAGTTTTTGCTTTATTTTCTGCCTATTACTTTTGGTTCTCATTTTTTAAAAA
ACCATTAGTAGTTGAAAGGAAAATTACTAGTCTACATTCTGAGTTTAAATTTATCCCTAC
TAAATACGTAGAATTTTACGGTGTAACCCATTTTTGGTTAACATTCTTAGGTGTAAATTT
AACCTTTTTCCACTTCACTTTTTAGGTCTTGCTGGTATGCCTCGTCGTATTCCTGACTAT
CCAGATGCCTATTATTTATGGAATGCTGTAAGTTCTTTTGGTTCTTTAGTTAGTGTTGTA
GCCT
>gi|460865563|gb|GAFD01021728.1| TSA: Anolis carolinensis a512140 mRNA sequence
TGGACACTCTACCCACCTTTAAGTACTTCTTTAATGTCTTTATCACCTACATCAGTAGAT
CTAATCATATTAGGTTTAGCTATAGTTGGTATCTCAAGTTTCTTATCTTCAATTAACTTT
TTAAGTACAATTGCTGTTTTAGGTGTTACTAATGGTTCCAAACCTTGGTGTCTATTTACA
TGGTCAATTGTATTTACAGCCATTATGTTGATTGGTACATTACCAATCTTATCAGGTGGT
TTATTCATGCTACTTCTAGATCTTCACTTAAATACACAGTTCTTTGATGCATCCTTTAAT
GGAGATCCTGTTCTATATCAACAT
>gi|452943049|gb|GAFI01000044.1| TSA: Dendroctonus frontalis Dendroctonus_frontalis_isotig05910 mRNA sequence
GCGGAGCGAAGGTGCAGTCAGCGTTCTTTTCCTCCTCAAGCTGGCGACGTCTCTCCAGCA
GGTATTCGGCTTTCTTCTCTCTCACATCCAGATAATGCATTAGAAGCATGTGCATTACTT
ACTCCTTTACATATAGTTCCTGAATGGTATTTCTTATGCCAATATGCTATGTTAAAAGCT
GTAACCAAATAAAAAATGCAGGATTCATTATCT
>gi|452930936|gb|GAFI01012157.1| TSA: Dendroctonus frontalis Dendroctonus_frontalis_isotig10864 mRNA sequence
AATTAAACTAATGCTAGATCTAATGGAAAGTTGTGTGCATTTCTTTCATGCATGACTTCC
ATTCCTAGGTCAGCACGATTAAGAATATCTGCCCAACTTAAAATAAGATGGCCACTGGAA
TCTAGGATGGATTGGTTGAAGTTTAAACCATTTAAGTTGAAAGCCATTGTACTTACTCCA
AGTGCTGTAAACCAAATTCCAATAACTGGCCAAGCTGCTAAGAAGAAGTGTAAACTACGA
GAGTTATTAAAGGAAGCATATTGAAAAATTAGTCTGCCAAAATAACCATGTGCAGCTGAT
ATGCTATAAGTTTCATCTTCTTGACCAAACTTATATCCAAGATTGAGTGAAATGTCTCCT
GCAGTTTCTGCAAGAAGTGAAGATGTAACTAATGACCCATGCATTGCACTAAAGAATGAT
CCACCAAATACTCCAGCTACTCCTAGGATATGGAATGGGTGCATTAAGATGTTATGTTCT
GCTTGGAAGACAAGCATGAAATTGAATGTTCCACTTATTCCAAGTGGCATTCCATCTGAG
AAGCTAGCTTGACCAATTGGGTAAACAACAAATACAGCAAATGCAGCAACTACTGGAGCT
GAGAAAGCTACAAATATCCATGGTCTCATTCCCAATCTAAAGCTGAATTCCCATTCTCTA
CCCATCCAGCAAGCCACACCAAGCATGAAGTGAAGGACTACAAATTGATATGTTCCACCA
TTATATAAGCACTCATCAAATCCATTTGACTCCCACACTGGATAAAAGTGAAGACCGATT
GCATTGGAGCTTGGAATTACAGCTCCTGTTATGATGTTATTACCATAAAGAAGTGATCCA
GCTACTGGTTCTCTTATTCCATCAATATCTACTGCAGGTGCCATAATGAAAGCTGCGATA
TAAGCAATAGTTGCTAAAGTTAGAAGTGGAAACATTAAAATCCCAAAGCATCCAATATAG
AGACGATTTGTTGTGGATAGTATGAATCCTATAAAATTGCCCAATAAGTTAACTTGAGAT
TGAGAGTAAGATGTGTTTT
>gi|452925114|gb|GAFI01017100.1| TSA: Dendroctonus frontalis Dendroctonus_frontalis_isotig06051 mRNA sequence
AAGTCAAGACAAGTATCCTTGAAATAATAAATGCCCATGTACAGCCAATACCTCCTAGCA
TGTAATGAGCGAGACCAACTGCTCTTCCTTGAGAAATACTTAATGCCATTGGTTGGATAT
GAGGTACAATCTTTAATTTATGATGTGACCATAGAATGGACTCAATTAATTCTTGCCAGT
ATGCTCTACCACTAAAGAGGAACATTAAACTGAATGCCCAAATGAAATGAGCTGTGAGGA
AAATGAGCCCATATGGCGCGGATGTCGGAAGAGCATAGGATTGGATTACTTGGGATGCTT
GGGACCATAGGAACTTTCTCAACCAACCATTAATGGTAATAGAGTTAGCACTAAAGTCAC
CTTGGCTGTAATGAGAGATGTGCAGATCGAGAGATACATATGACCCCCAAAGATCTGATT
GCATCTTCCAAAAGTAGTGAAAGATTACTATACTAAGAGAATTATACATCCAAAAGACAG
CTAAGAATAAGTGATCCCAAGGTGATATTTGACATGTACCACCTCTACCTGGTCCATCAC
ATGGATAGGCAAAACCAAGTTCCAACTTATCTGATATCAATCTAGAGTTTCTAGCATAGA
GTATACCCTTTAAAAGAATTAAGAAAGTTACGTGAATTGTAAATGCATGAATGTGGTGGA
CCATAAAATCAGCTGTTCCCAATTCTTGGCTCATACGTACAATCTTTCCATCTAAGATCT
CGATACCTGGCTGGAGCTCTATATCTATAAGGTGTTGGAGTTGGAGGGCAAAGATTGGTT
TTAACTGGATAGAGTTGTCACAAAAGGTATCTTCTGGACGTCCTAATGCTTCTAAAGTGT
CGTTATGGCAGTAAAGAGCGAATGAGTGTAATCCTAGAGCTATACATACCCAGATTAGGT
GACCTATGATGGGGTCTCGATGTCTTATCTCAGATGTGGCTGAACCTCTTAGTGTGAATA
TGGATGCATGAGCTCCAGCACCAGTTAATAGAAAACCAGCAATCCAGGTGTGGTGGACAA
AGAGGCACAGGACTGTAGGGTAATCTGTTGACAGGTAAGGATAGACTGGGACTGCTGTTA
ATCCGACGGCTGTTATCATTGATAAAGATGCCCAGATTGCTAGATTAATGGATAACTGCG
CATGGTAATCTATATAAGATGTAAGTATACTAAGTTGAGACGTGAAGAATCTAACAATAC
CAAGTACGATAAAGACTACTCCTACTGCAAGATGATGTGCTGCAATTTGAGCAAGGAATA
TACTTCCTGTTGAGGGATTTAACAACTTACCTGTTGTAGCTATACTTGTTTGCAGGTTTA
AATTACTGATGCATTGTAAGATGTAGCAGCTTGCGCGTCGAATGCAGATACCTGAATCTA
ATAAGGAATTAACTGGGAGCGAAATGTGTATCTGATGTGCACAGTAAGCAATAGAGCCGA
AGCCAAATATAATCATGAGATGACTTTGCGATAAGGACTTGAATTTCATGAAGCTAGTGA
ATTTGGACATAAGCTGCATGTGGAGATAAGAGCCAGATAGACAGATAAGCGTAGCTATTA
GACAAGCTGCACATGCATATTTGAGCTGGGACTGTGTAATGATACCTGAGGAACGCCATA
ATTGATAAAAGCCAGATGTGATAGTTATTCCTGAGAAGTATTGTGAGGTATATGAGTTAA
GAATATCTTGACCAACTAAAGACCAAAGAATGTGTGATGATGGGGCGACGGACTTGGGAT
CTTTTAACCAAGCACCATAATTAGACAAATATGCACCATGAAAGTGCATTCCACCAAGCC
AAAAGAATACCAAAGATAGATGAGCTAGATTTGATGAGAATACTTTTCTTGCAATTAAAC
CTGCGGAGCCTTCTTGGATATCAAAATCATTACCAGAAGCATGTAGATTC
>gi|452925082|gb|GAFI01017116.1| TSA: Dendroctonus frontalis Dendroctonus_frontalis_isotig06050 mRNA sequence
CTACATGCTTCTGGTAATGATTTTGATATCCAAGAAGGCTCCGCAGGTTTAATTGCAAGA
AAAGTATTCTCATCAAATCTAGCTCATCTATCTTTGGTATTCTTTTGGCTTGGTGGAATG
CACTTTCATGGTGCATATTTGTCTAATTATGGTGCTTGGTTAAAAGATCCCAAGTCCGTC
GCCCCATCATCACACATTCTTTGGTCTTTAGTTGGTCAAGATATTCTTAACTCATATACC
TCACAATACTTCTCAGGAATAACTATCACATCTGGCTTTTATCAATTATGGCGTTCCTCA
GGTATCATTACACAGTCCCAGCTCAAATATGCATGTGCAGCTTGTCTAATAGCTACGCTT
ATCTGTCTATCTGGCTCTTATCTCCACATGCAGCTTATGTCCAAATTCACTAGCTTCATG
AAATTCAAGTCCTTATCGCAAAGTCATCTCATGATTATATTTGGCTTCGGCTCTATTGCT
TACTGTGCACATCAGATACACATTTCGCTCCCAGTTAATTCCTTATTAGATTCAGGTATC
TGCATTCGACGCGCAAGCTGCTACATCTTACAATGCATCAGTAATTTAAACCTGCAAACA
AGTATAGCTACAACAGGTAAGTTGTTAAATCCCTCAACAGGAAGTATATTCCTTGCTCAA
ATTGCAGCACATCATCTTGCAGTAGGAGTAGTCTTTATCGTACTTGGTATTGTTAGATTC
TTCACGTCTCAACTTAGTATACTTACATCTTATATAGATTACCATGCGCAGTTATCCATT
AATCTAGCAATCTGGGCATCTTTATCAATGATAACAGCCGTCGGATTAACAGCAGTCCCA
GTCTATCCTTACCTGTCAACAGATTACCCTACAGTCCTGTGCCTCTTTGTCCACCACACC
TGGATTGCTGGTTTTCTATTAACTGGTGCTGGAGCTCATGCATCCATATTCACACTAAGA
GGTTCAGCCACATCTGAGATAAGACATCGAGACCCCATCATAGGTCACCTAATCTGGGTA
TGTATAGCTCTAGGATTACACTCATTCGCTCTTTACTGCCATAACGACACTTTAGAAGCA
TTAGGACGTCCAGAAGATACCTTTTGTGACAACTCTATCCAGTTAAAACCAATCTTTGCC
CTCCAACTCCAACACCTTATAGATATAGAGCTCCAGCCAGGTATCGAGATCTTAGATGGA
AAGATTGTACGTATGAGCCAAGAATTGGGAACAGCTGATTTTATGGTCCACCACATTCAT
GCATTTACAATTCACGTAACTTTCTTAATTCTTTTAAAGGGTATACTCTATGCTAGAAAC
TCTAGATTGATATCAGATAAGTTGGAACTTGGTTTTGCCTATCCATGTGATGGACCAGGT
AGAGGTGGTACATGTCAAATATCACCTTGGGATCACTTATTCTTAGCTGTCTTTTGGATG
TATAATTCTCTTAGTATAGTAATCTTTCACTACTTTTGGAAGATGCAATCAGATCTTTGG
GGGTCATATGTATCTCTCGATCTGCACATCTCTCATTACAGCCAAGGTGACTTTAGTGCT
AACTCTATTACCATTAATGGTTGGTTGAGAAAGTTCCTATGGTCCCAAGCATCCCAAGTA
ATCCAATCCTATGCTCTTCCGACATCCGCGCCATATGGGCTCATTTTCCTCACAGCTCAT
TTCATTTGGGCATTCAGTTTAATGTTCCTCTTTAGTGGTAGAGCATACTGGCAAGAATTA
ATTGAGTCCATTCTATGGTCACATCATAAATTAAAGATTGTACCTCATATCCAACCAATG
GCATTAAGTATTTCTCAAGGAAGAGCAGTTGGTCTCGCTCATTACATGCTAGGAGGTATT
GGCTGTACATGGGCATTTATTATTTCAAGGATACTTGTCTTGACTTCTTGTTAC
>gi|452923681|gb|GAFI01017816.1| TSA: Dendroctonus frontalis Dendroctonus_frontalis_isotig07531 mRNA sequence
TAGCTTGTAGCACTTATTACAAAAGGAGGGTAAGTTAAAATTAATCCAGCTGAGAAGTGA
ACAAGCCCAATAAATCTAGCTTGTACAATGGATAAAGCGAGAGGTGTATAGACGCCTCCA
TTCCAAAGATCGATAAGAATTGGTGTTTTCAAATGCATGTAGAGAATGATATCGATTAAT
TCTTGCCAATAACCTCTCCAACTAATGAGGAACATGAATCCAGTTGCCCATGCAAGATGA
GTAAGTAGGAAAAACCAAGCTTGGACGGATAAATCATTAGTTCCTAGTGCAGAATAACCA
CGAATTAAAGGTGCAGAATTAAACCACAGATAATCTCGAAACCATGATTCTAGATAAGTT
GAACTTTCTGAGAATTGACCAGGTGTAAGGTACTTGTAGTGGAAATAGAAGTCTATCCAT
GCGTTGGTATTAAGCATCCAGAACATTGCTAGATAAAAGGAATCCCAAGCTGATATATCA
CATGTACCACCTCTACCTGGTCCATCACATGAAAATCCATAGGAGTGCTCCATCTTATCT
GGCATTAGCTTAGATCCACGAGCTTGAAGAGCTCCTTTTAGTAGGATGAGGACACTTACA
TGTAAACCAAGTGCTATTGCATGATGTACGTATAAATCACCTGGACCGACAGGGTATATA
AATGAACCAAATGATTTATTATAGTTGTTATTAAGGTAAGATGAGACGGCAAAGGAGTAT
AAAGCTTTTCCTGATGATTGTTGAATAAGTTGAGCATTTGTTGGCTCTATTAAGATTTGC
TTAGATGGAGAGCCAAATCCCATGCATGTGTCATTATGAGTATATAATGCTAGTGTATGA
AAACCCAGGAAAATAGATACCCAGGATAAGTGTGAGATAATGGCAGCTTTATGTGCATGG
ATTCTAGAGGTTAGGCAGCTCTTATCGCAATCTCTTGGTGCGACCCAATCTCTTACTAGG
GCAATAGCTGCATGTGCATGGGAACCAATGCTTAAGAATGAAGCAATCCAAGTGTGGTGG
ACATAGAGAAGTGAAGATGTGACGTAATCATAAGACAAATAAAAGTATGGTGTTAAAGAA
TAGATGTGCTGAGCGGTGATAGATGTAAGTACTGCACAACCAGCTAGAGCGAGTGAGAGG
GCCTTGTGGAGTGAATCATATTTCATGCCGCGTAGCTCGGTAGATGTATATAATATATCT
CGTATATATGTACCTATAGCTTTTCTAAAAGATGAATATAGATGGGCTATGAAGACAAAT
ATGACACCAATTGCTAAGTGATGGTGTGCAATATCTGTAAGGTACAATGAAGCTGTATCC
GATTTTAAACCACCAAAGAATGTTAGGTAGGTATAGATAGATTTTGCTGGAGAAGTCTGA
CTAGCGTCAGTAACAGCTCGAGATGCTGGTATTGCGACGTCTAGAAGATGTCCTGTGTAT
GCTATTGAGAAAATGGCTACTGGGACAGCTGTGTGAAAATTTAGTCGAATATTAACAGAT
GAGATGGTCACTAGACAGAGAGTGGAAAGAGCTTGGTGAACTTGACTTTTATTTATGTAA
AGCTTGTGTAATAGTTCTGAATGGGTCTTGATGTGTATCTTGGCTAATAGTATTGATACT
ACTGCCAGACATGTGTAGATTATGGTGGCCTTGTATATCTGATTAATGGTGCTAAATCCA
GAAGTGTAGAGTTGGTTATAAATTCCTGAGTAAGCAATGAGGACTGCGGCCGTGGTCGTA
TGGGAATATGGATTAGCCTCCGTGGCGGTGAAATGTGGATCCCAAATATTGTGTGCTTGA
GCCATGCTTGGAATTGGATTTTTAATCCAGAGGGAATAGTTAGCATTGGATGCTATGTGA
TAAAGATTACCTGATATCCACATTAAGATTATACTTATGTGAGCCCAATGTGCAGTGAAG
ATCTGTAGATTTAAAGATAGAGCATTATCTAGACCAAAATAAGATTCTATATCATGAACA
GAAGCCATTACTTGTAAATATCTTGAAGTCGCACATCTACCATTGAAAGAGATAAAGCTA
TCATTAGGAATCCTGCGGATATGGAGGGTCAAGCGCTACCACCGCTGCCACCGGATCCTC
CGTAAGCTCCGCTACCACCACTTGACC
>gi|461220838|gb|GAFN01001071.1| TSA: Anolis carolinensis comp1301_c0_seq1 mRNA sequence
GTTAAAAAGCTCGTAGTTGGATTTCTGTCGGGGGGAATCGGCCCGCCGTGTTTTCATGGT
GTGCGCCTGGTGAGCCTCGGCATTCTTTCGGTAGCACATATCTGCACTTGATTGGGTGGA
TATTTGTGCATATTGCCGGAACTTTTACTTTGAGAAAAATAGAGTGTTTCAAGCAGGCTT
GTCGCCTTGAATACTGCAGCATGGAATAATAAGATAGGACTTTGGTCCTATTTTGTTGGT
TTTTGGGACTAAAGTAATGATTAATAGGGACAGTTGGGGGCATTCGTATTTAACTGTCAG
AGGTGAAATTCTTAGATTTGTTAAAGACGAACTACTGCGAAAGCATTTGCCAAGGATGTT
TTCATTAATCAAGAACGAA
>gi|461219906|gb|GAFN01002003.1| TSA: Anolis carolinensis comp1607_c0_seq1 mRNA sequence
TTTTGGTAAGCAGAACTGGCGATGAGGGATGCTCCTAACGCATGGTTAAGGTGCCCAAAT
GCCCGCTCATCAGATACCATAAAAGGTGTTGGTTCATTTTGACAGCAGGACGGTGGTCAT
GGAAGTCGAAATCCGCTAAGAAGTGTGTAACAACTTACCTGCCGAATGAACCAGCCCTGA
AAATGGATGGCGCTGAAGCGGGCTACCGATACCATGCCATCATCGCAAGTGAATCGGTGA
ACACTGGACTTTGTGCGATGATGAGTAGGGAGACGTGGGGATTGTGACGAAGCGTTTGGC
GTAAGCCTGCGTGGAACGGTCCCTAGTGCAGATCTTGGTGGTAGTAGCA
>gi|461196587|gb|GAFN01016484.1| TSA: Anolis carolinensis comp2674_c0_seq1 mRNA sequence
AACACGGACCAAGGAGTCTAACATATGTGCGAGTATGCGGGTGCATAAAACCTGTATGCG
TAATGAAAGTGAGAGTACGGATAGGGGTGTGGATGATTATATATGTAGATGTATGCATAT
ACGTATGTATGCATGTACTTTTTGGTATGTGTATATGTATGTATGTGCGTCATGTATATA
GTGATAATAGTAAGCATTCCCTTGCACGTACGACCGACCACGATCTCAGAGAGAGGTTTG
AGTTGTAGCATATCTGTTAGGACCCGAAAGATGGTGAACTA
>gi|461186143|gb|GAFN01021703.1| TSA: Anolis carolinensis comp62219_c0_seq1 mRNA sequence
TGGACACTCTACCCACCTTTAAGTACTTCTTTAATGTCTTTATCACCTACATCAGTAGAT
CTAATCATATTAGGTTTAGCTATAGTTGGTATCTCAAGTTTCTTATCTTCAATTAACTTT
TTAAGTACAATTGCTGTTTTAGGTGTTACTAATGGTTCCAAACCTTGGTGTCTATTTACA
TGGTCAATTGTATTTACAGCCATTATGTTGATTGGTACATTACCAATCTTATCAGGTGGT
TTATTCATGCTACTTCTAGATCTTCACTTAAATACACAGTTCTTTGATGCATCCTTTAAT
GGAGATCCTGTTCTATATCAACATCTATTTTGGTTTTTTG
>gi|556638961|gb|GAFS01055283.1| TSA: Pontastacus leptodactylus Pastle_hypoyo_c56457 transcribed RNA sequence
GCTTACCAAAAATGGCCCACTAAGAACAATGCATTCTGCCTTGTAGTTCAATTAAGATAA
CTCCAAGTTCTTACCAATTTAAAGTTTGAGAATTGGTCGAGACTCTCAGAATCCCGAATC
CACTAATCATTAGCTTTACCTGATAAAACTGCATAAACTGCTCCTGCTATCCTGAGAGAA
ATTTCAGAGGGAACCAGCTACTAGATGGT
>gi|463541814|gb|GAFZ01006087.1| TSA: Anolis carolinensis comp1632_c0_seq1 transcribed RNA sequence
TTAAAAAGCTCGTAGTTGGATTTCTGTCGGGGGGAATCGGCCCGCCGTGTTTTCATGGTG
TGCGCCTGGTGAGCCTCGGCATTCTTTCGGTAGCACATATCTGCACTTGATTGGGTGGAT
ATTTGTGCATATTGCCGGAACTTTTACTTTGAGAAAAATAGAGTGTTTCAAGCAGGCTTG
TCGCCTTGAATACTGCAGCATGGAATAATAAGATAGGACTTTGGTCCTATTTTGTTGGTT
TTTGGGACTAAAGTAATGATTAATAGGGACAGTTGGGGGCATTCGTATTTAACTGTCAGA
GGTGAAATTCTTAGATTTGTTAAAGACGAACTACTGCGAAAGCATTTGCCAAGGATGTTT
TCATTAATCAAGAACGAA
>gi|463411257|gb|GAFZ01050478.1| TSA: Anolis carolinensis comp3055_c0_seq1 transcribed RNA sequence
CTTGTTTGTCCTGTGCTGGACGGAGCTAATTGGGGCTGCTGTGTACCTTGCGGCGCATGT
GCGGCCCCATGGCACTGTCTGCGTAGTGACCTTGGGAAAAGCCCATCATCTTTAATCTCC
AATCATCGTGCCATATTTTGTACCATATTGTACGTATATATGTGTATACATATATATACA
TGTATGCATGGCGTGCATATACGTATATGTATGTGTATATGCATATATATATGTCACATC
TCCCTGCATCATATATCTACTGCTCTCTACCTTCATTATTATCATCCATTATGATGGGTG
GTAGTAGTGTGGGGTGGTGTGGTGGTATTGTGTGGTGTGGCAGTTGTGGTATATATGTGT
GTATATATGCTGCATATATGCATAGTGTATGCATATTGTTCATGTATACATGGTATGTAT
ATATGTATATATGTACGTGGTATTATAGGTATGGTATGATGGTGGGGTTATATAAACGGG
TGTTGGGTGTGCGTGCACAGTGAACAGCCAACTCAGAACTGGAGCGGACAAGGGGAATCC
GACTGTTTAATTAA
>gi|463052660|gb|GAFZ01141295.1| TSA: Anolis carolinensis comp9067_c0_seq1 transcribed RNA sequence
AACACGGACCAAGGAGTCTAACATATGTGCGAGTATGCGGGTGCATAAAACCTGTATGCG
TAATGAAAGTGAGAGTACGGATAGGGGTGTGGATGATTATATATGTAGATGTATGCATAT
ACGTATGTATGCATGTACTTTTTGGTATGTGTATATGTATGTATGTGCGTCATGTATATA
GTGATAATAGTAAGCATTCCCTTGCACGTACGACCGACCACGATCTCAGAGAGAGGTTTG
AGTTGTAGCATATCTGTTAGGACCCGAAAGATGGTGAA
>gi|462181305|gb|GAGB010734405.1| TSA: Anolis carolinensis k46:7735116 transcribed RNA sequence
TCCTTTTATTATTATTAAATGGAAATATTTATCTGGAAAGCCCTACATCTTGATGTATTC
AATTAAACCTAAATTGCTGAGAAGGAAAAAAAGGCAAATTAATAGGCCTCCTAATGCTGT
GCAGTTATAAAGCATCGGTGTTGGCTTTGTGTTTGATGGAGCTGGAATTACCGCGGCTGC
TGGCACCAGACTTGCCCTCCA
>gi|465611147|gb|GAGC011413357.1| TSA: Anolis carolinensis k51:6693193 transcribed RNA sequence
AGCTGGAATTACCGCGGCTGCTGGCACCAGACTTGCCCTCCAATGGAATATTTTCACTGC
GCCTGACTATAGCTATTGCTTGAGTATGTTTTAATGTATTCTGTGTTTTATGATTTTATG
TTTTAAATGTATTTATGTGATAGTATTTTATTGTGTATTGCAGGGCTTAGTCCCCATGTG
AGCTGCCTTGAGTCCCTTCGGGGAGATGGAGCAGGTTCAAACACAATAAAATACTATCAC
AT
>gi|460048978|gb|GAGD01009100.1| TSA: Amblyomma americanum Contig1464 transcribed RNA sequence
AGTTCCTGAAGTTGGGTGCGATTATCCACTGAATTTAAACATATAACTAAGTGGAAGAAA
AGAAAATAACTATGATTCCCTCAGTAACGGCGAGTGAAGCGGGAAAAGCCCAAAGTGAAA
ATCCATTGTCTTAGCCAATGGACTTGTGGTCTTTAGCGGCGTTGCCAGTGGTAGCGGGGG
TCTAAGTTTCTTGAAAAAGAACGCCAGAGAGGGTGAAAGTCCCGTATTGGCTCCCCAAGC
CTATCCACGCGTGGGTACGCTAGCATAGAGTCGCGCTTTTTGGGACTGAAGCGCAAATAG
TGAGGTAGTTTTCTCATAAGGC
>gi|468955764|gb|GAGG010553179.1| TSA: Anolis carolinensis k36:1902337 transcribed RNA sequence
TTTTTAGGAGGTGACCGCCCCAGTCAAACTGCCCATTCAATCACAAAGCCTAAAGGTAAT
TTTATTTGTTAATAATTTTGGTCATGAAACAAAGTTTGTGCACATTGAACTACCAGAAAG
CAAAAGTATCGCTACCTCACCCACTCATGTCGACATTTACAGATTTTGAATATTTTGGCT
TTCTGGATAAAGGACACTCAGTCTGAATATATGTTTTAGCTGTTCATTATCTCAGGTTCA
TTAATAAACCAGGGGGCCAAATAAATTCCAACTGGTGGATGTTTAAGAGTGCTTATGTTC
AGTATGCAATGTATCTCCATAAGCAGCAGAACAATA
>GAGS01025864.1 TSA: Bithynia siamensis goniomphalos CL9221.Contig1_H1 transcribed RNA sequence
AGCCCGGAACTGTGCTGACGTGCAAATCGCTTGTCTTACATGGGGAAAGGGGCGAAAGAC
CAATCGAACCGATTAATAGCTGGTTACCTCCGAAGTTTCCCTCAGGAAAGGTGCGTCTCG
TCCCAATAAAGCAGGGACGGTAAAGCTTATGATTAGAAGTACCGGGGAAGAATTTCCTCG
ACTGATTCTCAAACTTTAAATGTTCCTTAGACTGATTCCCTGAATCAGACTGTTGCTTTG
AGATGTTACTGGGCCTGTATTTGTAAGAAATACCGGCGATGTGGGATAATCCGCAAGTCA
AGTGAACCCGCTAAACTGTAAACTCGGTAAACTCAAAAGGTGTTTCTATATTTAGACAGC
AGGACGGTGGCCCTGGTAGTCGGAATCCGCTAAGGAGTGTGTAACAA
>GAGS01025865.1 TSA: Bithynia siamensis goniomphalos CL9221.Contig2_H1 transcribed RNA sequence
TGGGGCGAAAGACCAATCGAACCGATTAATAGCTGGTTACCTCCGAAGTTTCCCTCAGGA
AAGGTGCGTCTCGTCCCAATAAAGCAGGGACGGTAAAGCTTATGATTAGAAGTACCGGGG
AAGAATTTCCTCGACTGATTCTCAAACTTTAAATGTTCCTTAGACTGATTCCCTGAATCA
GACTGTTGCTTTGAGATGTTACTGGGCCTGTATTTGTAAGAAATACCGGCGATGTGGGAT
AATCCGCAAGTCAAGTGAACCCTGTATTTGTAAGAAATACCGGCGATGTGGGATAATCCG
CAAGTCAAGTGAACCCGCTAAACTGTAAACTCGGTAAACTCAAAAGGTGTTTCTATATTT
AGACAGCAGGACGGTGGCCCTGGTAGTCGGAATCCGCTAAGGAGTGTGTAACAACTCATA
AGGAGTGTGTAACAACTCACCTGC
>GAGS01036511.1 TSA: Bithynia siamensis goniomphalos CL13720.Contig1_H1 transcribed RNA sequence
CATGGATAACCGTAGTAATTCTAGAGCTAATACATGCGCACAAGCCCAACTGCTTCGGCG
GACGGGCTGCATTGATTAGACCGAAACCAATGCGTCCTCTCGGACGGTATTGTGGTGAAT
CATAATCACTTGCGGATCGCACGCTTCGGCGGCGACGTTTCATTCAAGTTTCTGCCCTAT
CAGCTTTGGATGGTAGGGTATTGGCCTACCATGGCTTTAACGGGTAACGGGGAATTGGGG
TTCGATTCCGGAGAGGGAGCCTGAGAGACGGCTACCACATCCAAGGAAGGCAGCAGGAAC
GGCTACCACATCCAAGGAAGGCAGCAGGCGCGCAACTTACCCATAAATTACCCAATCCTG
ACACAGGGAGGTAGTGACAATAAATAACAATGCCGGGCTTCTACAAGTCTGGCAATTGGA
ATGAGAGAGACTTAAATCCATCATCGAGGATCAATTGGAGGGCAAGTCTGGTGCCAGCA
>GAGS01036512.1 TSA: Bithynia siamensis goniomphalos CL13720.Contig2_H1 transcribed RNA sequence
TTGTAACGGGTAACGGGGAATCAGGGTTCGGATTCGGAGAGGGAGCCTGAGAGACGGCTA
CCACAGCTTCGGCGGCGACGTTTCATTCAAGTTTCTGCCCTATCAGCTTTGGATGGTAGG
GTATTGGCCTACCATGGCTTTAACGGGTAACGGGGAATTGGGGTTCGATTCCGGAGAGGG
AGCCTGAGAGACGGCTACCACATCCAAGGAAGGCAGCAGGTCCAAGGAAGGCAGCAGGCG
CGGGAAGGCAGCAGGCGCGTAAATTACCCAATCCTGACACAGGGAGGTAGTGACAATAAA
TAACAATGCCGGGCTTCTACAAGTCTGGCAATTGGAATGAGAGAGACTTAAATCCATCAT
CGAGGATCAATTGGAGGGCAAGTCTGGTGCCAGCAGCCG
>GAGS01099726.1 TSA: Bithynia siamensis goniomphalos CL48277.Contig2_H1 transcribed RNA sequence
GCAAACAAGTACCATGAGGGAAAGTTGAAAAGCACTCATAAAAGAGAATTAATTGAACTT
GAAATCGATACGGTAGAACGGTATTTCAGGGGCTCGACATGTTCGGCTTGACTAGCCGTG
AGGTTAAATCATCCGTTCTGTCAATGATTTCATGTTTTGAAAGGAGTTGACACACTGGAC
ATGTCCTGCTGTGTCTCCCAGTTAAGGGGTATCCTGCCGATTTATGCAATCATGTTGCCT
GATTTTACCACCCGTCTTGAAACACGGACCAAGGAGTGTTAGGATGTTGCGGGTTGTTCC
ATCGGAACTGAGTAGCATTCGTGTCTGAGCAAGACTGACTCTCTTAATGATTTAAGATCA
TTAGCAATATTCTAACGACCCGAAAATCGGTGAACTTTCCCTGTGAAGGGTGAAGC
>GAGS01147575.1 TSA: Bithynia siamensis goniomphalos Unigene55537_H1 transcribed RNA sequence
GAGTAGCTCCCTCGCCCTATTCTCAAGCTTTAACTAGGCGTTCGGTTCATCCCGCATCGC
CAGTCCAGCTTACCCGGACTGGCCCACTAGCAACCTTCATTCCAACTGGCCGTCCACCGA
AGCGACGGCCGTCTCTTACCCATTTAAAGTTTGAGAATAGGCGAGGGAGCTACTCCCCCG
CAGCCTCTAATCATTCGCTTTACCTGATAAAACTGAGAAAAAGGTTGCAGCTATCCTAAG
GGAAATTTCGGAGGGAACCAGCTACTAGATGG
>gi|510066354|gb|GAJP01008311.1| TSA: Hyalella azteca contig10546 transcribed RNA sequence
ACGATTAGATACCGTCGTAGCCCTAACCATAAACTATGCCGACTCGGGACCAGTGGCAGT
TTTTCTAAATGACTCCATTGGCACCGTAGGAGAAATCACAATACATGTGGCAAGAACATC
TCAAGAAATCAAAGAATGATAAAGCAAAAGCTGGTAGCTTGGTCGATCTCCGCACGATCA
ACAACCCTACTACGGCCGTTGGAAATGCAGAACTCTCTAAATCCTGTCTCACACTCCAAA
GTTCTAACTGTCATCAAATTTCGCGATACAATTCAAAAGCCACGGATAAATTTGAAAATG
ACTTAGCTTTATTTTCTACTGAGAAACCTTATTCCCATCCACCATTCCTACATTGCGAAG
TAAGTGCGTTCGATGAAAGTTT
>gi|512417258|gb|GAJW01006712.1| TSA: Aphis craccivora Aphis_trimmed_contig_6753 transcribed RNA sequence
CCCCTAACATTGATGATATACCTGCTACATGCAATGATAGTATTAATAGGTCAACTGCTC
CATCTGAGTGACTCTCAATCGATGATAATGGGTAATATAGTGTCCATCCCGTCCCGGCAC
CATTCCCTGTAATCATAGATATAGTCATTATAACCCCAGATGGTATTAATAGTCAAAAAC
TTACACTGTTCACCCTTGGAAATGCCATGTCAGGGCTACCTATCATCATCGGAACTATAT
AATTCCCTAAGTACCCAATTAATCCAGGCATCACTACTAAAATATCATCACTAACCCGTG
AGTAGTCACAATCACATTATATATTTGATCGTTCATATCATAAAACTTTATTAATTTTAT
CCTTATTATTATAGACATAACACTACCTACTATCGCACTCACTATCCCAAATACGAAGTA
ATAAGAA
>gi|510269631|gb|GAKB01010349.1| TSA: Bactrocera oleae contig10548 transcribed RNA sequence
AGCTGCGATCCTCCGCTTATTGATATGCTTAAGTTCAGCGGGTAATCTTGCTCATTTCAG
GTATCATATAGAGGATATGGTTGTTGGTGAACAGTCTTTGTAGGTAAGTGACCATTTAAT
GCGACATCACTTGTTAGTGACTACTTCGCTTAAAGGACACAGACCAGGCTGTCCCGAATT
CAGCGAGAGAATTACTTCAATCGCATTGGAATATATGATGTTGGTAACCAAATACACTGA
AACGAACATGACAGTTTGCACTGTCGCCATTTGCGTTCAAAGATTTGATGACTCGCGGTT
GTGCAATTCGCATTACGTATCACCCTTCGCTGCGTTC
>gi|510269552|gb|GAKB01010388.1| TSA: Bactrocera oleae contig10605 transcribed RNA sequence
GAACGCAGCGAAGGGTGATAAGCAATGCGAATTGCAGAACCGCGAGTCATCAGATTTTTG
AACGCAAGTGGCGACAGTTTAGGCTGTCATGTTTGTTTCAGTGTGTCCGGTTAATTACAT
CAAAGAATTTAATGTGATTGAAGAAATTCTCTCACAAAATACGGAACGATGTCAATGAAG
ACTCCAAACGAAATAGTCACTAAATGGTGATAGTCGTTTGAGGATTGGAATTGGTGAATC
ATTGTTCTAAAAGAAATTATCCAATTATGACACCTGAAATAAGCAAGAGTACCCGCTGAA
CTTAAGCATATCAATAAGCGGAGGACTAGCACG
>gi|510195085|gb|GAKD01007017.1| TSA: Melita plumulosa mira_rep_c7237 transcribed RNA sequence
GCGCGACCATTACGAGGGTGAGGCAGCTATTCAGCACAACTTCGAAGCTCACTCAACCAA
CGACGCTTTTCGAACAAAGGAAGAAAATAACAGTGTCAGCCATGAGGTCTTCAGTGCTGC
TGTGTCTGGCGGCGGTACTGGCGGTAGCTGCAGGGGGCGGCAAAGGGGGGCGGCGAGGAC
GAGGCGGCGGCTACCACCACGAGGTCATCGTGCTGCCACAAGTGTACCCAGTAAAAGTGC
CCGTCCATGTACCCGTTCACGTTGCCGTGCCACACCCAGTCCCAGTGGTAAAGCACGTCC
ACGTGCCGTACCCAGTCGAGAAAATCGTCCACGTGCCCGTGATCAAGAAGGTTGAGGTGC
CCGTCAAGGTGCCAGTCCACGTCCACAGCAAGACCCACCATGCTGGTTGATCCTGCCAGT
AGTCATATGCTTGTCTCCATGATTTAGCCATGCAAGTGTAAGCATAGCGCTTCGGCGCGT
TGCCGCGAACGGCTCATTAATACGGAAATAACAAACGCGGTCAGGTGTTTATACGGATAA
CTCTGGAAAATCTAGAGCTAATACGTGAAACGAAGGCACATTGTGCTTTATTCTAGAGAT
TATCTGGATTGTCCTAGACTTACAATAGCCTTTATGGCAAAGCCGCATAGGTTTCCGGCG
TATCAGCTTGTCGGTAGAGTAAAGGTCTACCGAGGCTTCGACGCGTATCGGGGCATCGGG
GTGTGATGCCGGAGAGGGAGCCTGAGAGACGGCTCCCACCTTTAAGGAAGGCAGCAGGCG
CGCAAATTACCCAATCTCGGATAGAGGAGGTAGAGACGAGGAGTATTAACTTGATGTACA
TTACGTATATCAATTGAAATGAAGGAGAAATAAATAAACTCCTGAATCCACTGGAGGGCA
AGTCTGGTGCCAGCAGCCGCGGTAATTCCAGCTCCAGGAGCGTATATTAGATTTGTTGCG
GTTAAAACGTTCGTAGTCGATTTTTAAGACGGTTTACCGTCCATAAGAGATAACTCAACT
ACCTTGAAAAAATCGTAGCGTTCCAAGCAATCATTGAGCGTAATAGCAGGGAATAGCTCG
ACGTCTTTGTAAAAAGAAATAGTTGAAAGGAATATTCGGGGGATCTCGTATTAGGCAGTC
AGCGGCGAAATGTATTAACCTGTCTAGGACGAACAGAAGCGAAAGCGTTTTCCAAGAGTA
TTTCCATTGATCAAGAACGAAAGATAGGGGATCGAAGATGATTAGACACCATTGTAGTCC
TATCAGTAAACGATGCCGACTCGAGGGCTGATATATTCTGGCTCTCGTTCGAGAAATCAA
AGTCGTTGGGTTCCGGGGGGAGTATGGTCGCAAGGCTGAAACTTAAAGGAATTGACGGAA
GGGCACCACAAGGAGTGGAGCTTGCGGCTTAATTTGACCCAACGCGGGAAATCTTACCAA
ACTATGACGCACTCGTGAACGACAGCTTAAGAGGGCTTTCGTGATTGTGCGGTAGGTGGT
GCATGGCTGTTCTTAGTTGGTGGAGTGATTTGTCTGGTTAATTCCGTTAACGAGCGAGAC
CAGCGCCATTATGTTAGATCTACCGAATTTCGGTCTGGTGCTTATAATGGGACTATCCGT
GCTAAGCGGAAGGAAGCTGCTGGCAATAACAAGTCTGTGATGCCCTAAGATAGTTTGGGC
TGCACGCGTGCTACAATGGCGCGGAGAACGGGTAGTACACTATACTGAAAAGTATTAACG
GATATCTCTTTACCCGCGTCGTTACCGGGATTGACGATTGTAATTTTTCGTCATGAACGA
GGAATTCCTAGTAAGTGCGAGTCATCATCTCGTATTGATTACGTCCCTGCCCTTTGTACA
CACCGCCCGTCGCTGTTACTGATGAATAGGAAGATGAATTCGATAGAGGGGCTATTATAT
AGTTGCAAAGTCGTGTGAATCTCACTATTTAGAGGAAGCAAAAGTCGTAACAAGCTGCAG
CAGCACCCCCAGCAG
>gi|510195033|gb|GAKD01007049.1| TSA: Melita plumulosa mira_rep_c7269 transcribed RNA sequence
TTTAGAGATTAATCCATGCATGTTAAGGCACTTTTGTGCCGGCAGATGGCTCATTAAAAC
AAAGGTAACTTACCCTCATTTATATTCGGATAACTTTGCTAATTGTGAGGCTAATACGTG
CTTTCCAGCTCGCGGGCCGTCCAAATCATGTATGCAAACAAGGAATATGTTATGGGATAT
AGTGTTGACTATTGAGGAAAGACCTTTGATCTATCAGCTTTGATGGTAGTGTAGTGGACT
ACCATGGCCGCGACGGATGACGAGGAATCAGGGTTCGATTTCGGAGAGAGCGCATGAGAA
ACGGCGCTCACAGCTAAGGTTGGCAGCAGGAGCGAAAACTTTTCAAATGAGCGCAGCTTG
AAAAGGTGACGAATCGTATCAACACCTGCTTATTGCAGGTGATTGAAATGAAAGACATAT
AGAAAGTGTTTTGAGGAACTAGTTCAGGGCAAGTCTGGTGCCAGCAGCCGCGGTAACACC
AGCTGAGCTAGAGATGGGTAACGTTGCTGCAGTAGAAACATTCGTAGTCACAATCAGGCA
TTCGGTGGAGTTTTCCTCCGGGTAACGATTCTTTTGTCCGCGACTAAATCGGATTGATTC
ATTTGTAAGGTGGATATTCAAGCGTGGTAAATCTGAACAAACCATGACTCGATTAGCATA
TGAGTAATGGAATAATCGGCAAAAATGTGAGAGGGCGGTAGTACTTACCAGCTAGAGGTG
AAATTCTTAGATTTGGTAATGACTAACGACTGCGAAAGCATCCGTCCATCACATATTTGG
TGATCAAGAATTAAAGTGTGGGGATCGAAGAGGATTAGATACCCTCGTAGTCTACACCTT
AAACCATGTCAACTAGCGATTGGTGGCAGATTAAATGCTTCATCAGAACCTTAGCAGATA
TGAAAGTCTTTGGACTCTGGGGGAAGTATGGTCGCAAGGGCGAAACTTAAAGGAGTTGAC
GGTTCTTCACCACCAGGGGTGGAGCGTGCGGCTTAATTTGACGCAACGCTGAAAACCTTA
CCAGGGTCAGACTGAATTATGATTGACAAGGTGATCGACTTTTCTTGATCTTCAGGGTGG
TGGTGCATGGCCGATCTTAGTTGGTGGAGTGATCTGTCTGGTCAATTTCGGTAACGAGCG
AGATCCCTATGTGATAGTTGCACTGGGCGGGTATTCCTGTGCCAGTGTTCCTATCCAGAC
CGTCTGCGTAAGCTGAAGGAAGTTGGGGGCTAAATCAGGTCTGTGATGCCCTTCGATACT
CTGGGCGGCACGCGCGCTACAATAGAACGAGTAACATGAAACGAGCTCGATAGAGCGCCG
TTAATCGTTAATTCGTGTATGTGAATGGGATAGTCTTCTGAAATTTCTAGACTTGAAAGA
GGAATCCCTTGTAAGTGTGATCCAGAACATCGCGCTGAATACGTCCCTGTGGAATGTACA
CACCGCCCGTCGTTTCTTCCGACTGATACTCAATGTGAATTGCAGGGAGGCAACGAACTG
CCGTGAATGTTGTGTATTGGAGGAAGAAAAGTCGTAACAAGGCAGA
>gi|510184352|gb|GAKD01013202.1| TSA: Melita plumulosa mira_rep_c13721 transcribed RNA sequence
TTGTTGTGTTGAATCATGCAAGAATCCCGTGAAACTCGGAGATCAATGTTGATGGCAAAA
CGTATTGTATTAAGAGTAACTCTGCTTGAGAATGCAGAGCGAATGCATGGTAATTCACAT
GCAAAGATAAAAATTTTTGGAGGTCGATAGTGAACAAGTACCGCGAGGGAAATTTGAAAA
GTTAGCTTAACAGCAGTTGAAAAAGCACTTGAAATTGTATGAAGGGAAGTTTAGAATACA
ATTTTTGAAGCGATTAATTTTAGTCGCAATATTACATTGTAATTCTATCCCCCGTCTTGT
AACACGGACCAAGGAGTTGATTTTGATATCGATTCGATGGTTAATGGAAAATACCAACGG
AGTAGAGAAGTCGAATGTTTAAGATGTTAGGATCAAATCCGAAAGGTGGTGAACTACGCT
TGAGTTGATTGAAGCCGGGGGAAATCTCGGTGGAGGATCTAACTGGTGCTGACGTGCAAC
TCGCTCAGGAAACTTGGGTGTAGGGGCGAAAGACTAATCGAACCACCTAGTAGCTGGTTT
CTTTCGAAGTTTCCCTTAGGATAGCAGTTTACTATAAGT
>gi|510183020|gb|GAKD01014027.1| TSA: Melita plumulosa mira_rep_c14565 transcribed RNA sequence
GCGACAACGCAGAAGATTTAGCTGTTCCCAATGGACCCGAAAGGTGGTGAACTATTTCTG
AGAAGATTGAAGCCAGTGGAAACGCTGGTAGAGGATCTGTGTGATACTGACGTGCAATTC
GTTCATATTACTTGGGAATAGGGGCGAAAGACTAATCGAACCACTTAGTAGCTGGTTTCT
CTCGAAGTTTCTCCTAGGATAGCGGACGAATAACCTGTCATGCGTTGTAGAGCAATGTTT
TGAGGATACGGGGCAATCGCCCTTGACCTAGTCGCAAACTACGAATGCGCATCGTGGAAA
CTTGTTTCCACATGGAAGGTTTCGTCTCGTGGACCGTTTTGGTAAGCAGATGCGGTGCTT
TGGAATGCTCCAAGCTTGAAGAAAGGGATATTATAGTTGTTTATTTCTTTAAAAGGTGTT
CATACATTTAGACAGTTCGACGGTGGCCATGGAAGTAGGAACCCGCTAAGGAGTGTGTAA
CAACTCACGAA
>gi|510182127|gb|GAKD01014241.1| TSA: Melita plumulosa mira_rep_c14784 transcribed RNA sequence
GTGAAGATGCCGCTGTTCCTGCTTTCTACACCACACGGAACACCCTTTCGCGTTTATCGG
AAGGTTGGAGCAGATATGATTAAGCCCGGCTTATCTTTTAAACGTCAGGTTGAATCCCTC
ATCGCCAGTTCTGCTTACCAGAAATGGCCCACTACAATTTATTAGATATAATATTAAATT
TAATTAATATCATATTAGAATATTAATATATTCGCACAGATTTAAAGTTTGAGAGAAGGC
CGAGGTAATATAAATTAAATGAGAACCCACAGATACCGCGTCTCATTGCTTTACCCAGTG
TTACTCTGAATTAAAATTGAGCTATCCTAAGGGAAACTTCGGAGGGAACCAGCTACTAGA
TGGTTCGATGAGTCTTTCGCCCCTATACACAGGTCTGGCGGTAACGATTTGCACGTCAGT
TCCGCACAACGCAAGCTTCCACCAAGATTTCTCCTGGCTTCACCATGTCCGAGCATAGTT
CACCATCTTTCGGGTCTCAACTAAACCACTCTACATTTATATTAATCATATAATATTAAT
TATATGCATACACTAATTAAAAAATTAATGCATGTACTTAATATATGTATATTGCAATAG
ATTAAATTAAAAATCTATTTAATATTTAATTGCTTTCGCTTTGCCATGGTATAATTTATA
TA
>gi|510181840|gb|GAKD01014386.1| TSA: Melita plumulosa mira_rep_c14933 transcribed RNA sequence
GTGATCGACTTTTCTTGATCTTCAGGGTGGTGGTGCATGGCCGATCTTAGTTGGTGGAGT
GATCTGTCTGGTCAATTTCGGTAACGAGCGAGATCCCTATGTGATAGTTGCACTGGGCGG
GTTTTCCTGTGCCAGTGTTCCTATCCAGACCGTCTGCGTAAGCTGAAGGAAGTTGGGGGC
TAAATCAGGTCTGTGATGCCCTTCGATACTCTGGGCGGCACGCGCGCTACAATAGAACGA
GTAACATGAAACGAGCTCGACAGAGCGCCGTTAATCGTTAATTCGTGTATGTGAATGGGA
TAGTCTTCTGAAATTTCTAGACTTGAAAGAGGAATCCCTTGTAAGTGTGATCCAGAACAT
CGCGCTGAATACGTCCCTGTGGAATGTACACACCGCCCGTCGTTTCTTCCGACTGATACT
CAATGTGAATTGCAGGAGGCAACGAACTGCCGTGAATGTTGTGTATTG
>gi|510181139|gb|GAKD01014603.1| TSA: Melita plumulosa mira_rep_c15163 transcribed RNA sequence
TAGTGAGATTCACACGACTTTGCAACTATATAATAGCCCCTCTATCGAATTCATCTTCCT
ATTCATCAGTAACAGCGACGGGCGGTGTGTACAAAGGGCAGGGACGTAATCAATACGAGA
TGATGACTCGCACTTACTAGGAATTCCTCGTTCATGACGAAAAATTACAATCGTCAATCC
CGGTAACGACGCGGGTAAAGAGATATCAGTTAATACTTTTCAGTATAGTGTACTACCCGT
TCTCCGCGCCATTGTAGCACGCGTGCAGCCCAAACTATCTTAGGGCATCACAGACTTGTT
ATTGCCAGCAGCTTCCTTCCGCTTAGCACGGATAGTCCCATTATAAGCACCAGACCGAAA
TTCGGTAGATCTAACATAATGGCGCTGGTCTCGCTCGTTAACGGAATTAACCAGACAAAT
CACTCCACCAACTAAGAACAGCCATGCACCACCTACCGCACAATCACGAAAGCCCTCTTA
AGCTGTCGTTCACGA
>gi|510180613|gb|GAKD01014916.1| TSA: Melita plumulosa mira_rep_c15481 transcribed RNA sequence
GATGGTGAGCTAGTGGGTCATTGCTGGTAAGCAGGACTGACGAAGAGGATGAACCTATAT
ATTTCATAAGGCGCAAAATTGCAGAGAGATCAGGTACCACAAAGGTGGTTGACTCATTTT
GACAGTAGGACGTGGCCATGGAAGTCGGAATCCGCTAAGGAGTGTGTAACAACTCACCTA
CCGAATGAATCAGCGCCGAAAATGGATTGCACTGCACTCTCTTCCGATTAACCCTCGTAC
CTGCAATGTTCACGAGAAAACCTTCCCCTCAACGGTCCTTAAGGATAAAACTTAAGTAAC
TGCTACTACTACCAAGATCTGCTCGCATTATCGATCTGATCACACTTGCGTACGATCTTC
AATTCAATAACGTTATCTTCCTACATTCGATCATTTCTTTAACGTTCGAAAATTCCACTC
GGCTACAGAGTGCAGTGCAATCCATTTTCGGCGCTGATTCATTCGGTAGGTGAGTTGTTA
CACACTCCTTAGCGGATTCCGACTTCCATGGCCACCGTCCTACTGTCAAAATGAGTCAAC
CACCTTTGTGGTACCTGATCTCTCTGCAA
>gi|510176669|gb|GAKD01017330.1| TSA: Melita plumulosa mira_rep_c17945 transcribed RNA sequence
ATATGCGAGTCTTAGAGTGGAAAAACTCGTAGGCGTAGGGAAACCAAGTATAAGATGTTA
GAGCAATCACAACATCGTCCGGTCATGAGTCTCTGACGAATGATTGAGAAAGAGCATATT
TGATAGGACCCGAAAGATGGTGAACTATTCCTGAGTAGGCCGAAGTCTGGAGAAATTTAG
ATGGAGGGCCGTAGCAATACTGACGTGCAAATCGTTTGTCAAACTTGGGTATAGGGGCTA
AAGACTAATCGAACCATCTAGTAGCTGGTTCCCTCTGAAGTTTCTCTCAGGATAGCAAGA
ACATAATGCAGTTTTATAGGTAAAGCGAATGATTAGAGGAATCGGAG
>gi|510175022|gb|GAKD01018298.1| TSA: Melita plumulosa mira_rep_c18938 transcribed RNA sequence
TGTGCTAGGTCGGCCGTCAAACGCTGACCACAGCACGCGCTGAGTGAGTATATACGTGCG
GACCTCGCGTCAATGCGTATACCTGAATGTATTTATACACGCAGGATCACTCAAGCGTCC
AACGAGTACATCTTGTTGAGACCCGAAAGATGGTGAACTATGCTCGGATATGGCGAAGTC
AGGTGAAAACTTGATGGAAGCTTGCGTTGTGCGGAACTGACGTGCAAATCGTTACCGCCT
AACCTGAGTATAGGGGCGAAAGACTCATCGAACCATCTAGTAGCTGGTTCCCTCTGAAGT
TTCCCTCAGGATAGCTCGAGTCAATACATACTACAATCCTCCGTGCGTAGCACTCAGGGT
AAAGCAATGATACGCGGTATCTGTGGGTCTTATTTAAATGACCTCGGCCTTCTCTCAAAC
TTTAAATCTGTGCGTAACTATTATAATTTTAAGCGCGTACCTAATTAACTTTTATGGACG
CAGCACTATAATAGCAATGACTCGTAGTGGGCCATTTCTGGTAAGCAGAACTGGCGATGA
GGGATTCA
>gi|511189816|gb|GAKJ01013982.1| TSA: Sitodiplosis mosellana Unigene25770_S_mosellanaA transcribed RNA sequence
CACGGTACTTGTTCGCTATCGGTCTCGCACCAATATTTAGCTTTAGATGGAATTTACCAC
CTACTTTGCGCTGCAGTCCCAAACAACGCGACTCAAAGAAAACGTGTCGTACGCACAAAG
CACTCAGGTACAAACGGGAGTATCACCCTCGATGCTGTCCTCTTCCAAGGAACTTACCCC
GAATAGTCGCACTGACAGCGCCTCCATAGACTACAATTCGCCATGCCAAACTGACACAGA
GATTTTAAGCTTGAGCTCATCCCGCTTCACTCGCCGTTACTAGGGGAATCCTGGTTAGTT
TCTTTTCCTCCGCTTAT
>gi|653451187|gb|GAKW01023536.1| TSA: Glomeris pustulata DMPC15892288 transcribed RNA sequence
TTAATCAAAGATGAGGGTTGTGGTATGGGAAAACACCATATTTTCTGTGGTGTGCGGTGT
TTTGTAATTTGCCGTTGAAACTCCGAAGGAAGAGTGAAGTCTGTGATCAACCGTACTGAT
AACCGCATCAGGTCTCCAAGGTTAATAACCTTTGGTCAATAGAACAAAGTAGATATGGGA
AGTCGGCAAATTGTTCCGTACCCTGGGAAAAAGATGGCTCTGAGAGTTGGGCTTCATTTA
CTCGTCAATTCATAAAATATCGGCTGTGTCATGTGGTTAGTTCTGTGTGGCATGGAAGAA
GTTTCAGAAAAGATAAGATTGAAATGGGCAATAAACAACTAACTCAGAACTGGAGCGGAC
AAGGGGAATCCAGCTGTTTAACTAAAACAAGCATTG
>gi|653427769|gb|GAKW01037201.1| TSA: Glomeris pustulata DMPC15883840 transcribed RNA sequence
AATTTAAGCAAGGCAACCTGCTGAACTTAAGCATATCATTAAGCAGAGGAAAAGAAAATA
ACAATGACACCCTTAGTAGCGGCGAGTGAAAGAGGCAAAGCATAAAGTTTGAATCGTGTG
TTTGTTCGATCACACGAGTTGTAGTTTAAAGAAATGTTACCAGCGGAAATAGTTGTCAAG
GTGTTCTGGAATGAAACAACAGAAAGGGTGAAACTCCCGTGGACGACAGCGGATTTTTGC
GTATGGAATATTTTCGTTGAGTCACTTTCCTTTGGAGTGGAATGTAAATTGAGTGGTACA
CTTCACTTAATGCTGAGTATGACGGAACCACCGATAGAGAAAAAGTACCATGAGGGAGCG
GTGAAACAGACTTTGGAAAGAGAGTTAACAGCACCTGAAATTGTTTAGGGAGAAGCAGAT
GCTTTGTTTTGATGTCCAAAGTGGCCAGCCGAAAATGTTTTCTGTTTGCTATTTGTGTGT
AGCAGCACAAAAATAAATACAAAATTATTGTTGGTTGAATCTCCTTGTGGGAGACCTTAA
AAAAAAATTTGTGTTGAAATTTGAGTTTTGCTTTGAGAAAGTATTTGTCCCGTCTTGTAA
CACGGACCAAGGAGTCTACCAAATGTGCGAATAGGATGGTGTAAAACCAAAAATATTAAA
CGAAAGTGATATTCAAGATTATTGAAATCTGGCTGGGCTTGCTTAGTCATGTTAGAGTAT
ATTTGTTAGGACCCGAAAGATGGTGAACTATGCTTGAGTGAGGTGAAGCCAGAGGAAACT
CTGGTGGAAGCTTTTCGCGATACTGACGTGCAAATCGTTCGTTCAACTCAAGTATAGGGG
CGAAAGACTAATCGAACCATTTCGTAGCTGGTTTCCTTCGAAGTTTCCCTCAGGATAGCA
AAGGTTGATATATAGTTTCATCG
>gi|653303854|gb|GAKX01062744.1| TSA: Symphylella vulgaris DMPC15306358 transcribed RNA sequence
GAGATGCGATTCACCGATACGAGGAAAGACGAGAAGCTAAGAGGAATCACAATCAAATCC
ACCGCGATTTCGATGTACTTTGAATTGGAAGATAGCGATCTCCTTTTAATCAAGGACCAA
AGCCGGCGGGATGAGGAGAGCAAGGGGTTCCTCATCAACTTGATCGATTCACCGGGTCAT
GTCGACTTTTCGTCCGAAGTTACTGCAGCTTTACGAGTAACCGATGGAGCTCTGGTTGTG
GTTGACTGCGTGAGCGGAGTTTCGGTGCAAACCGAAACTGTTTTGCGCCAGGCCATTTCG
GAGCGCATTAAACCGATCCTTTTCATGAACAAGATGGACCGGGCCCTTTTGGAACTCCAG
TTGGAACCCGAGGATCTATACCAGACTTTCGTGAGGATAATAGAA
>gi|528022462|gb|GAKZ01003055.1| TSA: Procotyla fluviatilis contig108779 transcribed RNA sequence
ACAGTAGGAATCTCGTTAATCCATTCATGCACGTCACTAATTAGATGACGAGGCATTTGG
CTACCTTAAGAGAGTCATAGTTACTCTCGCTGTTCTCCGACCATACTATTAAAAAAGACA
GTACAATTAGAATTCTGGTCAGTGATAAATGATGCTAAACTACCGTTGCTTGCCAGGCTA
GTGCACCACGAAGCTTCTTTATATTCTTCACTGTAACTCGTGCAGTCGAAAAAGACCACA
CTTCACTATCTATTCAATGAACAAATCATGCACCATGACACACCTTTTAGCGTTTTTTTT
TAATTTCTTTACTTTGACATTCATGGGATTGGGCAGAAGTCACATTGCGTCGGAATTATT
TATCCTTTTTCATTTTAAACGATTTTCGCAAATTTTTGCTATTTTTGGGGAAATTGTACT
TTTAATTCTTTTTTCTGAGATAGCTTGTGTTACCACCTTGTGTTGACAAGTCAACCAAAT
TTCCGTGTTCAAGTTCAGGAATATTAACCTGATTCCCTTTCG
>GALO01006441.1 TSA: Apis mellifera carnica CL430.Contig8_All transcribed RNA sequence
ACAGTTTTGAAGTTGAGCTTCAAGATTTAACAATAGACTTACCAAACAACCTACAAACGC
TTTACGCCCAGTGATTCCGGATAACACTCGCATCCTCCGTCTTACCGCGGCTGCTGGCAC
GGAGTTAGCCGATGCTTATTCGTCAAGTAACGTCAGAACTTCTTCCTTGACAAAAGAGGT
TTACAACCCTGTGGGCTTTCTTCCCTCACGCGGTATTGCTCTGTCAGGCTTTCGCCCATT
GCAGAAAATTCCCCACTGCTGCCTCCCGTAGGAGTCTGGACCGTGTCTCAGTTCCAGTGT
GACTGATCATCCTCTCAAACCAGCTACTGATCGTCGCCTTGGTAGGCCATTACCCTTACC
AACTAGCTAATCAGACGCAAGCTTTTCTTTAGGCGAATTACTTCTTTCATTATTACTAAT
TATATGCGGCATTAGCAGTCGTTTCCAACTGTTATTCCCCTCCTAAAGGTAAATTCTCAC
GTGTTACTCACCCGTCCGCCACTAAAGTTAAAAACTTTCGTACGACTTGCATGTGTAAAG
CATACCGCCAGCGTTCATCCTGAGCCAGGATCAAACTCTCGATAATTTCCTGGATATTTA
AAAATTACAAGTTTTTTCACTTATT
>GALO01039795.1 TSA: Apis mellifera carnica CL9883.Contig2_All transcribed RNA sequence
CCATGGCCACCGTCCTGCTGTCTGGATGAACCAACACCTTTTGTGGGGTCTAGGTGAGCG
GGCAGTTTGGCGCTTTAACTAGGCGTTCGGTTCATCCCGCATCGCCAGTCCAGCTTACCC
GGACTGGCCCACTAGCAACCTTCATTCCAACTGGCCGTCCACCGAAGCGACGGCCGTCTC
TTACCCATTTAAAGTTTGAGAATAGGGCGAGGGAGCTACTCCCCCGCAGCCTCTAATCAT
TCGCTTTACCTGATAAAACTGAGAAAAAGGTTGCAG
>GALO01048761.1 TSA: Apis mellifera carnica Unigene24636_All transcribed RNA sequence
CAAAGATTAAGCCATGCATGTCTAAGTATAAGCGTTTATACAGTGAAACTGCGAATGGCT
CATTATATCAGTCATAGTTTATTTGAAAGTCCCTTACTACATGGATAACCGTAGTAATTC
TAGAGCTAATACATGCGCACAAGCCCAACTGCTTCGGCGGACGGGCTGCATTGATTAGAC
CGAAACCAATGCGTCCTCTCGGACGGTATTGTGGTGAATCATAATCACTTGCGGATCGCA
CGCTTCGGCGGCGACGTTTCATTCAAGTTTCTGCCCTATCAGCTTTGGATGGTAGGGTAT
TGGCCTACCATGGCTTTAACGGGTAACGGGGAATTGGGGTTCAATTCCGGAGAGGGAGCC
TGAGAGA
>GALO01049366.1 TSA: Apis mellifera carnica Unigene27109_All transcribed RNA sequence
GTGGCGCGGTCGTCCGGCGGGGCTTCCGGTTTCATAGTATCCCGGGGCCGTTTGTCTGGG
TTCTTGGCCGCCCCATTCTTCGGTTGCGTGTCGCTGGCATTAGGTTGTCGGCTTCTTCGC
GCCGATCGTTTACTGTGAAAAAATTAGAGTGTTCAAAGCAGGCTTAGGCCGTTGGATACA
TTAGCATGGAATAATGAGATAGGGCCACGGCGGTCTATTTTGTTGGTTTGCACGTTGTGG
TAATGATTAACAGGAACGGTTGGGGGTATTCGTATTCAATTGTCAGAGGTGAAATTCTTG
GATTTATGGAAGACGAACTACTGCGAAAGCATTTACCAAGGATGTTTTCATTAATCAAGA
ACGA
>GALO01049383.1 TSA: Apis mellifera carnica Unigene27246_All transcribed RNA sequence
GCCCCGAAGGGCCAGCAGTCCCAGGGCAGCCGCTACGAGTCAAGCCTAGGACCCCCGCAC
CCAACCCTCAGAGCCAATCCTTTTCCCGAGGTTACGGATCTACTTTGCCGACTTCCCTTA
TCTACATTGCTCTATCGACCAGAGGCTGCGCACCTTGGAGACCTGATGCGGTTATGAGTA
CGACCGGGGGTGAGAATAAAATACGTCCACGGGATTTTCAAGGGTCGTCGAGAGCGCACG
CGGACGGGGCAAAAAGTGCCCCGCTTTCCCGCCCAGCCCACCCTATCGC
>GALO01049860.1 TSA: Apis mellifera carnica Unigene30292_All transcribed RNA sequence
CGGTACTTGTTCGCTATCGGTCTCCCACCGGTATTTAGCTTTAGATGGAATTTACCACCC
GCTTTGAGCTGCAATCCCAAGCAACTCGACTCGTAGAAAGCGCACCGTACGCACAACGAG
CGGGGACCGGAACGGGATTGTCACCCTCCTTGATGCTCTTTTCCAAGAGACTTCGACCCC
GCCGCCGGCTGGCAACGCCTCTCCAGACTACAACCCCGACCCGAGGGCCGGGTTTACATC
ATGAGCTCTTCCCGCTTCACTCGCCGTTACTGGGGGAATCCTGGTTAGTTTCTTTTCCTC
CGCTTAGTTATATGCTTAAATTCAGCGGGTCTTCTTGCTTGATCG
>gi|591226618|gb|GAMU01020794.1| TSA: Lates calcarifer G7DUGUU02F0ZF2 transcribed RNA sequence
GTTGCCAGTACCATTCTCGTACTGAAAGGGTGATACCTAGTATCATGGTGTGCACACAAA
ACGAATGCCCAACACCAACCGGCCCGTACGCGGGTTGAGTTTGAGTGTGCCTGTTTGGAC
CCGAAAGGTGGTGAACTATGCCTGAACAAGGTGAAGCCCGGGGAAACCCAGGTGGAGGCC
TGTAGCGATGCTGACGTGCAAATCGCTCGCAAGATTTGGGTATCGGAGCGAAAGACTCAT
CGAACCACCTAGTAGCTGGTTCACGTCGAAGTTTCCCTCAGGATAGCTGGTGCTAGATTA
ACATGATTAGTATTGTGCGGTAAAGCAAATGATTAGAGGCATTGGTGTTCTTAGAATATC
GACCTATTCTCAAACTTTAAATGTGCAAAAAATCTAACCTTGGCCCAATTCGGAAGGTTA
GAAACAAAGAATTAAGGCACCAAGTGGGCCTTCTTCGGTAAGCGGAGCAGGCGATGCGGA
ATGAACCGCTTAAGGATATGTGGCGTCAAAAACTTTTTGGGCTCATTCTCGATACGTGAA
AA
>gi|591225754|gb|GAMU01021658.1| TSA: Lates calcarifer G7DUGUU01CB81J transcribed RNA sequence
GACACGCAAGAGGGAGGATATTGTTAACAGTACTTCTCTCGTACTGAAAGGGTGATACCT
GGTATCATGGTGTGCACACAAACGAATGCCCAACACCAACCGGCCCGTACGCGGGTTGAG
TTTGAGTGTGCCTGTTTGGACCCGAAAGGTGGTGAACTATGCCTGAACAAGGTGAAGCCC
GGGGAAACCCAGGTGGAGGCCTGTAGCGATGCTGACGTGCAAATCGCTCGCAAGATTTAG
GTATCGGAGCGAAAGACTCATCGAACCACCTAGTAGCTGGTTCACGTCGAAGTTTCCCTC
AGGATAGCTGGTGCTAGAACTACATGATTAGTATTGTGCGGTAAAGCAAATGATTAGAGG
TATTGGTGTTCTTAGAGTATCGACCTATTCTCAAACTTTAAATGTGCAAACAATCCGGTC
TTTGCCAAGTTCGGAAGGCCGGAAAGACAGAATTAAGGCACCAAGTGGGCCTTCTTCGGT
AAGCGGAGCAGGCGATGCGGAATGAACCGCTTAGGGATATGTGGCGTCTAAACTTTT
>gi|591221133|gb|GAMU01026279.1| TSA: Lates calcarifer G7DUGUU01A23XU transcribed RNA sequence
GTGTAGACAGTTTCGTTCGGTAAAGCTAATGATTAGTGAACTCGGGGACGCAAAGTCCTC
AGTCAATTCTCAAACTTTAAATGGGCGAGATCCCTCTCGGGTTGCTTAACTGTGAACCCA
GGGTTAGCGAATGTATGTTCTTAGTGGGCTTGTTTTGGTAAGCAGAACTGGCGATGCGGG
ATGAACCGGACGCGCGAGCTAAGGCGCCTAAATGGTCGCTCAAACTAGATCCCATAAAAG
GTGTTGGTTCATGAAGACAGCAGGACGGTGGTCATGGAAGTCGAAATCCGCTAAGGAGTG
TGTAACAACTCACCTGCCGAATGAACTAGCCCTGAAAATGGATGGCGCTCAAGCGGCCTG
CCGAAGCTCGGCCGTCGACGCAAATGTGTGTGTAGCACCTATTTTTGCGCGTCGACGTGT
AGGAGGGCGTGGTGCTTTGTGTGGAAGCGTGTGGCGTGAGCTCGCGTGGAACAGGCACTA
GTGCAGATCTTGGTGGTAGTAGCAAATATTCAAGTGAG
>gi|591219959|gb|GAMU01027453.1| TSA: Lates calcarifer G7DUGUU01DMTH3 transcribed RNA sequence
CCAGTTCAGACTTCAAGATTCTCACTTGAATATTTGCTACTACCACCAAGATCTGCACTA
GTGCCTGTTCCACGCGAGCTCACGCCACACGCTTCCACACAAAGCACCACGCCCTCCTAC
ACGTCGACGCGCAAAAATAGGTGCTACACACACATTTGCGTCGACGGCCGAGCTTCGGCA
GGCCGCTTGAGCGCCATCCATTTTCAGGGCTAGTTCATTCGGCAGGTGAGTTGTTACACA
CTCCTTAGCGGATTTCGACTTCCATGACCACCGTCCTGCTGTCTTCATGAACCAACACCT
TTTATGGGATCTAGTTTGAGCGACCATTTAGGCGCCTTAGCTCGCGCGTCCGGTTCATCC
CGCATCGCCAGTTCTGCTTACCAAAACAAGCCCACTAAGAACATACATTCGCTAACCCTG
GGTTCACAGTTAAGCAACCCGAGAGGGATCTCGCCCATTTAAAGTTTGAGAATTGACTGA
GGACTTTGCGTCCCCGAGTTCACTAATCATTAGC
>gi|591219237|gb|GAMU01028175.1| TSA: Lates calcarifer G7DUGUU02F5O7E transcribed RNA sequence
GGCGATGCGGGATGAACCGGACGCGCGGAGCTAAGGCGCCTAAATGGTCGCTCAAACTAG
ATCCCATAAAAGGTGTTGGTTCATGAAGACAGCAGGACGGTGGTCATGGAAGTCGAAATC
CGCTAAGGAGTGTGTAACAACTCACCTGCCGAATGAACTAGCCCTGAAAATGGATGGCGC
TCAAGCGGCCTGCCGAAGCTCGGCCGTCGACGTAAATGTGTGTGTAGCACTTATTTGCGC
GTCGACGTGTAGGAGGGCGTGGTGCTTTGTGTGGAAGCGTGTGGCGTGAGCTCGCGTGGA
ACAAGCACTAGTGCAGATCTTGGTGGTAGTAGCAAATATTCAAGTGAGAATCTTGAAGTC
TGAAGTGGAGAAGGGTTCCGCGCGAAGCGCAATGCGTCGCGGGTGAGCCGATCCTAAGAG
AAGGGTTAACACCGTCACGGACTGGTGCGATTCGTCGCACCGCTCTTCGAAAGGGAAGCT
GGTTAAAATTCCAGCGCCAGGTCGTGGATAAT
>gi|591218860|gb|GAMU01028552.1| TSA: Lates calcarifer G7DUGUU02IQ9RU transcribed RNA sequence
CTTAGTGGGCTTGTTTTGGTAAGCAGAACTGGCGATGCGGGATGAACCGGACGCGCGAGC
TAAGGCGCCTAAATGGTCGCTCAAACTAGATCCCATAAAAGGTGTTGGTTCATGAAGACA
GCAGGACGGTGGTCATGGAAGTCGAAATCCGCTAAGGAGTGTGTAACAACTCACCTGCCG
AATGAACTAGCCCTGAAAATGGATGGCGCTCAAGCGGCCTGCCGAAGCTCGGCCGTCGAC
GCAAATGTGTGTGTAGCACCTATTTTTGCGCGTCGACGTGTAGGAGGGCGTGGTGCTTTG
TGTGGAAGCGTGTGGCGTGAGCTCGCGTGGAACAGGCACTAGTGCAGATCTTGGTGGTAG
TAGCAAATATTCAAGTGAGAATCTTGAAGTCTGAAGTGGAGAAGGGTTCCGCGCGAAGCG
CAATGCGTCGCGGGTGAGCCGATCCTAAGAGAAGGGTTAACACCGTCACGGACTGGTGCG
ATTCGTCGCACCGCTCTTCGAAAGGGAAGCT
>gi|591218538|gb|GAMU01028874.1| TSA: Lates calcarifer G7DUGUU02JOQYR transcribed RNA sequence
GGCGATGCGGGATGAACCGGACGCGCGAGCTAAGGCGCCTAAATGGTCGCTCAAACTAGA
TCCCATAAAAGGTGTTGGTTCATGAAGACAGCAGGACGGTGGTCATGGAAGTCGAAATCC
GCTAAGGAGTGTGTAACAACTCACCTGCCGAATGAACTAGCCCTGAAAATGGATGGCGCT
CAAGCGGCCTGCCGAAGCTCGGCCGTCGACGTAAATGTGTGTGTAGCACTTATTTGCGCG
TCGACGTGTAGGAGGGCGTGGTGCTTTGTGTGGAAGCGTGTGGCGTGAGCTCGCGTGGAA
CAAGCACTAGTGCAGATCTTGGTGGTAGTAGCAAATATTCAAGTGAGAATCTTGAAGTCT
GAAGTGGAGAAGGGTTCCGCGCGAAGCGCAATGCGTCGCGGGTGAGCCGATCCTAAGAGA
AGGGTTAACACCGTCACGGACTGGTGCGATTCGTCGCACCGCTCTTCGAAGGGAAGCTGG
TTAAAATTCCAGCGCCAGGTCGTGGATAAT
>gi|591218229|gb|GAMU01029183.1| TSA: Lates calcarifer G7DUGUU02GNJ77 transcribed RNA sequence
GGCGATGCGGGATGAACCGGACGCGCGAGCTAAGGCGCCTAAATGGTCGCTCAAACTAGA
TCCCATAAAAGGTGTTGGTTCATGAAGACAGCAGGACGGTGGTCATGGAAGTCGAAATCC
GCTAAGGAGTGTGTAACAACTCACCTGCCGAATGAACTAGCCCTGAAAATGGATGGCGCT
CAAGCGGCCTGCCGAAGCTCGGCCGTCGACGTAAATGTGTGTGTAGCACTTATTTGCGCG
TCGACGTGTAGGAGGGCGTGGTGCTTTGTGTGGAAGCGTGTGGCGTGAGCTCGCGTGGAA
CAAGCACTAGTGCAGATCTTGGTGGTAGTAGCAAATATTCAAGTGAGAATCTTGAAGTCT
GAAGTGGAGAAGGGTTCCGCGCGAAGCGCAATGCGTCGCGGGTGAGCCGATCCTAAGAGA
AGGGTTAACACCGTCACGGACTGGTGCGATTCGTCGCACCGCTCTTCGAAAGGGAAGCTG
GTTAAAATTCCAGCGCCAGGTCGTGGATAA
>gi|591217819|gb|GAMU01029593.1| TSA: Lates calcarifer G7DUGUU02JQVPV transcribed RNA sequence
GGCGATGCGGGATGAACCGGACGCGCGAGCTAAGGCGCCTAAATGGTCGCTCAAACTAGA
TCCCATAAAAGGTGTTGGTTCATGAAGACAGCAGGACGGTGGTCATGGAAGTCGAAATCC
GCTAAGGAGTGTGTAACAACTCACCTGCCGAATGAACTAGCCCTGAAAATGGATGGCGCT
CAAGCGGCCTGCCGAAGCTCGGCCGTCGACGTAAATGTGTGTGTAGCACTTATTTGCGCG
TCGACGTGTAGGAGGGCGTGGTGCTTTGTGTGGAAGCGTGTGGCGTGAGCTCGCGTGGAA
CAAGCACTAGTGCAGATCTTGGTGGTAGTAGCAAATATTCAAGTGAGAATCTTGAAGTCT
GAAGTGGAGAAGGGTTCCGCGCGAAGCGCAATGCGTCGCGGGTGAGCCGATCCTAAGAGA
AGGGTTAACACCGTCACGGACTGGTGCGATTCGTCGCACCGCTCTTCGAAGGGAAGCTGG
TTAAAATTCCAGCGCCAGGTCGTGGATAA
>gi|591212687|gb|GAMU01034725.1| TSA: Lates calcarifer G7DUGUU01E4AKE transcribed RNA sequence
CTCAAACTTTAAATGGGCGAGATCCCTCTCGGGTTGCTTAACTGTGAACCCAGGGTTAGC
GAATGTATGTTCTTAGTGGGCTTGTTTTGGTAAGCAGAACTGGCGATGCGGGATGAACCG
GACGCGCGAGCTAAGGCGCCTAAATGGTCGCTCAAACTAGATCCCATAAAAGGTGTTGGT
TCATGAAGACAGCAGGACGGTGGTCATGGAAGTCGAAATCCGCTAAGGAGTGTGTAACAA
CTCACCTGCCGAATGAACTAGCCCTGAAAATGGATGGCGCTCAAGCGGCCTGCCGAAGCT
CGGCCGTCGACGTAAATGTGTGTGTAGCACTTATTTGCGCGTCGACGTGTAGGAGGGCGT
GGTGCTTTGTGTGGAAGCGTGTGGCGTGAGCTCGCGTGGAACAAGCACTAGTGCAGATCT
TGGTGGTAGTAGCAAATATTCAAGTGAGAATCTTGAAGTCTGAAGTGGAGAAGGGTTCCG
CGCGAAGCGCAATGCGTC
>gi|591209619|gb|GAMU01037793.1| TSA: Lates calcarifer G7DUGUU02I478A transcribed RNA sequence
GTTCCTGCCCGCGCGCAGCGGAGGCCTCGCTTCCGCAAGACACTCGTTCGCAACTCCGCA
GAGCCTTAGGTCCGCCTCACCCTCGGCGCAATGCGCTTCCCGAGGAACCCTTCTCCACAT
CGGTCTTCAAGGCTTCCGCTTGAATACTTGCTACTCACACCAAGATCTGCACTACCGCCC
GTTCCACTACGCCTCACGGCTGTAACAGCTTCTCCACGAGCGCCACGCCTTCTTACTCAA
CAACGCCCCGCGTTGTTGGCCGGGTATAAGTGAGTCGCTTGAGCGCCATCCATTTTCAGG
GCTAGGCCATTCGGCAGGTGAGTTGTTACACACTCCTTAGCGGCTTTCGACTTCCATGAC
CACCGTCCTGCTGTCTTAATGAACCAACACCTTTCATGGGTTCTACATGAGCGTCCACTG
AGGCACTTTAACCCGCCGTTCGGTTCATCCCGCATCGCCAGATCTGCTTACCAAAACTGG
CCCACTAACGGC
>gi|591208487|gb|GAMU01038925.1| TSA: Lates calcarifer G7DUGUU01CREW7 transcribed RNA sequence
CTTCTCTTAGGATCGGCTCACCCGCGACGCATTGCGCTTCGCGCGGAACCCTTCTCCACT
TCAGACTTCAAGATTCTCACTTGAATATTTGCTACTACCACCAAGATCTGCACTAGTGCC
TGTTCCACGCGAGCTCACGCCACACGCTTCCACACAAAGCACCACGCCCTCCTACACGTC
GACGCGCAAAGGTAGGTGTTACACACACGTTTGCGTCGACGGCCGAGCTTCGGCAGGCCG
CTTGAGCGCCATCCATTTTCAGGGCTAGTTCATTCGGCAGGTGAGTTGTTACACACTCCT
TAGCGGATTTCGACTTCCATGACCACCGTCCTGCTGTCTTCATGAACCAACACCTTTTAT
GGGATCTAGTTTGAGCGACCATTTAGGCGCCTTAGCTCGCGCGTCCGGTTCATCCCGCAT
CGCCAGTTCTGCTTACCAAAACAAGCCCACTAAGAACATACATTCGCTAACCCTGGGTTC
ACAGTTAAGC
>gi|591208305|gb|GAMU01039107.1| TSA: Lates calcarifer G7DUGUU02IWJ16 transcribed RNA sequence
CTTAACTGTGAACCCAGGGTTAGCGAATGTATGTTCTTAGTGGGCTTGTTTTGGTAAGCA
GAACTGGCGATGCGGGATGAACCGGACGCGCGAGCTAAGGCGCCTAAATGGTCGCTCAAA
CTAGATCCCATAAAAGGTGTTGGTTCATGAAGACAGCAGGACGGTGGTCATGGAAGTCGA
AATCCGCTAAGGAGTGTGTAACAACTCACCTGCCGAATGAACTAGCCCTGAAAATGGATG
GCGCTCAAGCGGCCTGCCGAAGCTCGGCCGTCGACGCAAATGTGTGTGTAGCACCTATTT
TTGCGCGTCGACGTGTAGGAGGGCGTGGTGCTTTGTGTGGAAGCGTGTGGCGTGAGCTCG
CGTGGAACAAGCACTAGTGCAGATCTTGGTGGTAGTAGCAAATATTCAAGTGAGAATCTT
GAAGTCTGAAGTGGAGAAGGGTTCCGCGCGAAGCGCAATGCGTCGCGGGTGAGCCGATCC
TAAGAGAAGG
>gi|591207942|gb|GAMU01039470.1| TSA: Lates calcarifer G7DUGUU02H11FP transcribed RNA sequence
CAGATCTTGGTGGTAGTAGCAAATATTCAAATGAGAACTTTGAAGACCGAAGTGGGGAAG
GGTTCCATGAGAACAGCAATTGGTCATGGGTTACTCGATCCTAAGGCATAGGGCAAGTCC
TTGGAATGCAATACGGTGTAATCCGTAGCTGCCAAAAGGGAAAGTGGTTAATATTCCACT
AGTCGGATGTGGATAATATGTGGTAACACAAATGAGCCTGCAGACATCAGCATGTCCCCC
TGGAAGAGTTATCTTTTCTTTTAACTGCTTATGGCCCTGAAATTGGATTATCCAGAGATA
GGGCTGTAAGGCAGGCAGAGCAGTTCACTCTATGAACTGTCAGGAGCGGTCATGATGATC
CTTGAAAATGCAGGGGAGATATTTATATCACACCGAATCGTACCCATAACCGCATCAGGT
CTCCAAGGTTAACAGCCTCTGGTCAATAGAAGAATGTAGATAAGGGAAGTCGGCAAAATA
GATCCGTAA
>gi|591206027|gb|GAMU01041385.1| TSA: Lates calcarifer G7DUGUU02IW6WA transcribed RNA sequence
GGCGATGCGGGATGAACCGGACGCGCGAGCTAAGGCGCCTAAATGGTCGCTCAAAACTAG
ATCCCATAAAAGGTGTTGGTTCATGAAGACAGCAGGACGGTGGTCATGGTAAGTCGAAAT
CCGCTAAGGAGTAGTAGTAACAACTCACCTGCCGAATGAACTAGCCCTGAAAATGGATGG
CGCTCAAGCGGCCTGCCGAAGCTCGGCCGTCGACGTAAATGTGTGTGTAGCACTTATTTG
CGCGTCGACGTGTAGGAGGGCGTGGTGCTTTGTGTGGAAGCGTGTGGCGTGAGCTCGCGT
GGAACAAGCACTAGTGCAGGATCTTGGTGGTAGTAGCAAAATATTCAAGTGAGAATCCTT
GAAGTCTGAAGTGGAGAAGGGTTCCGCGCGAAGCGCAATGCGTCGCGGGTGAGCCGATCC
TAAGAGAAGGGTTAACACCGTCACGGACTGGTGCGATTCGTCGCACCGCTCTTCGAAAGG
GAAGCT
>gi|591205811|gb|GAMU01041601.1| TSA: Lates calcarifer G7DUGUU02I2SP6 transcribed RNA sequence
CTTTCGAAGAGCGGTGCGACGAATCGCACCAGTCCGTGACGGTGTTAACCCTTCTCTTAG
GATCGGCTCACCCGCGACGCATTGCGCTTCGCGCGGAACCCTTCTCCACTTCAGACTTCA
AGATTCTCACTTGAATATTTGCTACTACCACCAAGATCTGCACTAGTGCTTGTTCCACGC
GAGCTCACGCCACACGCTTCCACACAAAGCACCACGCCCTCCTACACGTCGACGCGCAAA
TAAGTGCTACACACACATTTACGTCGACGGCCGAGCTTCGGCAGGCCGCTTGAGCGCCAT
CCATTTTCAGGGCTAGTTCATTCGGCAGGTGAGTTGTTACACACTCCTTAGCGGATTTCG
ACTTCCATGACCACCGTCCTGCTGTCTTCATGAACCAACACCTTTTATGGGATCTAGTTT
GAGCGACCATTTAGGCGCCTTAGCTCGCGCGTCCGGTTCATCCCGCATCGCCAGTTCTGC
TTACC
>gi|591201539|gb|GAMU01045873.1| TSA: Lates calcarifer G7DUGUU02J3CCM transcribed RNA sequence
GGCGATGCGGGATGAACCGGACGCGCGAGCTAAGGCGCCTAAATGGTCGCTCAAACTAGA
TCCCATAAAAGGTGTTGGTTCATGAAGACAGCAGGACGGTGGTCATGGAAGTCGAAATCC
GCTAAGGAGTGTGTAACAACTCACCTGCCGAATGAACTAGCCCTGAAAATGGATGGCGCT
CAAGCGGCCTGCCGAAGCTCGGCCGTCGACGTAAATGTGTGTGTAGCACTTATTTGCGCG
TCGACGTGTAGGAGGGCGTGGTGCTTTGTGTGGAAGCGTGTGGCGTGAGCTCGCGTGGAA
CAAGCACTAGTGCAGATCTTGGTGGTAGTAGCAAATATTCAAGTGAGAATCTTGAAGTCT
GAAGTGGAGAAGGGTTCCGCGCGAAGCGCAATGCGTCGCGGGTGAGCCGATCCTAAGAGA
AGGGTTAACACCGTCACGGACTGGTGCGATTCGTCGCACCGCTCTTTCGAAAGGGAAG
>gi|591200445|gb|GAMU01046967.1| TSA: Lates calcarifer G7DUGUU02HBVX0 transcribed RNA sequence
ATTTCTTTTCGCTGCCTCATCATTTGTTTTGGCATTGGGCAATTTGCGCGCCTGCTGCCC
TCCGTAGAAGTGGTAGCCATTTCTCAGGCTCCCTCTCCGGAATCGAACCCTAATCCCCGC
TCCCGTCAACGCCATGGCAGTCCACTACACGGCCATCACTGGCTGATAGGGCAGTTGTTC
GTCAAAATACGCTGGAGATCCAGCTTTCGCAAAGATGAATTGATTCAGCACTTCTCCGTA
TTACTGCTCCGTGAAGAGCATTGGTTTGTACTTTCATTCATCCGCAGGGTCGGCCACCAC
GCTTTCGGCAAGCCTACGACGTGTGGAACGGGACGATCCCTTTAGTTCATGTATTAGCTT
GGCGTTTCGCACAAGGTATCCAATAATGCGTTTCCGCAACATTTTTGCGGCAGATTGCGT
CTGATGTAATGAGCCATGCGCAGACTCCTGCAGTGCAGTTATTCTGAGGCATGCAT
>gi|591199140|gb|GAMU01048272.1| TSA: Lates calcarifer G7DUGUU02FLO3V transcribed RNA sequence
ATCTCGTTCATCCATTCATGCGCGTCACTAATTAGATGACGAGGCATTTGGCTACCTTAA
GAGAGTCATAGTTACTCCCGCCGTTTACCCGCGCCCTTGTTCCAAGTGGGCCATTTTTGG
TAAGCAGAACTGGCGATGAGGGATGAACCTAACGCTTAGATAAGGTGCCTAAATCTGCAT
TCATGAGATCCCACAAAAGGTGTTGGTTCATTAATACAGCAGGACGGTGGCCCTGGTAGT
CGGAATCCGCTAAGGAGTGTGTAACAACTCACCTGCCGAATGAACTAGCCCTGAAAATGG
ATGGCGCTGAAGTGCAGTACCGATACTAAGCCATTACAGCAAACTTGAGGCTGTGATGAG
TAAGAGGGCGTGTCCGTCTCGTGTAGAAGCCTTTGGTGTGAACCTGGGTGGAACGGCGGA
TAGTGCAGATCTTGGTGGTAGTAGCAAATATTCAAATGAGAACTTTGAAGACCG
>gi|591195717|gb|GAMU01051695.1| TSA: Lates calcarifer G7DUGUU01BA8N9 transcribed RNA sequence
CCGACTTCCCTTATCTACATTCTTCTATTGACCAGAGGCTGTTAACCTTGGAGACCTGAT
GCGGTTATGGGTACGATTCGGTGTGATATAAATATCTCCCCTGCATTTTCAAGGATCATC
ATGACCGCTCCTGACAGTTCATAGAGTGAACTGCTCTGCCTGCCTTACAGCCCTATCTCT
GGATAATCCAATTTCAGGGCCATAAGCAGTTAAAAAGAAAAGATAACTCTTCCAGGGGGA
CATGCTGATGTCTGCAGGCTCATTTGTGTTACCACATATTATCCACATCCGACTAGTGGA
ATATTAACCACTTTCCCTTTTGGCAGCTACGGATTACACCGTATTGCATTCCAAGGACTT
GCCCTATGCCTTAGGATCGAGTAACCCATGACCAATTGCTGTTCTCATGGAACCCTTCCC
ACTTCGGTCTTCAAAGTTCTCATTTGAATATTTGCTACTACCACCAA
>gi|591192304|gb|GAMU01055108.1| TSA: Lates calcarifer G7DUGUU02HVAMF transcribed RNA sequence
GGCGATGCGGGATGAACCGGACGCGCGAGCTAAGGCGCCTAAATGGTCGCTCAAACTAGA
TCCCATAAAAGGTGTTGGTTCATGAAGACAGCAGGACGGTGGTCATGGAAGTCGAAATCC
GCTAAGGAGTGTGTAACAACTCACCTGCCGAATGAACTAGCCCTGAAAATGGATGGCGCT
CAAGCGGCCTGCCGAAGCTCGGCCGTCGACGTAAATGTGTGTGTAGCACTTATTTGCGCG
TCGACGTGTAGGAGGGCGTGGTGCTTTGTGTGGAAGCGTGTGGCGTGAGCTCGCGTGGAA
CAAGCACTAGTGCAGATCTTGGTGGTAGTAGCAAATATTCAAGTGAGAATCTTGAAGTCT
GAAGTGGAGAAGGGTTCCGCGCGAAGCGCAATGCGTCGCGGGTGAGCCGATCCTAAGAGA
AGGGTTAACACCGTCACGGACTGGTGCGATTCGTCGCACC
>gi|591192191|gb|GAMU01055221.1| TSA: Lates calcarifer G7DUGUU01DVXMG transcribed RNA sequence
CCTTATCTACATTCTTCTATTGACCAGAGGCTGTTAACCTTGGAGACCTGATGCGGTTAT
GGGTACGATTCGGTGTGATATAAATATCTCCCCTGCATTTTCAAGGATCATCATGACCGC
TCCTGACAGTTCATAGAGTGAACTGCTCTGCCTGCCTTACAGCCCTATCTCTGGATAATC
CAATTTCAGGGCCATAAGCAGTTAAAAAGAAAAGATAACTCTTCCAGGGGACATGCTGAT
GTCTGCAGGCTCATTTGTGTTACCACATATTATCCACATCCGACTAGTGGAATATTAACC
ACTTTCCCTTTGGCAGCTACGGATTACACCGTATTGCATTCCAAGGACTTGCCCTATGCC
TTAGGATCGAGTAACCCATGACCAATTGCTGTTCTCATGGAACCCTTCCCCACTTCGGTC
TTCAAAGTTCTCATTTGAATATTTGCTACTACCACCAAGA
>gi|591189082|gb|GAMU01058330.1| TSA: Lates calcarifer SB332_Ovary_F3contig78066 transcribed RNA sequence
TCAGAGCACTGGGCAGAAATCAGCTTGCGATAAACACCACTTGGATGCATCACAAACCTA
TGTTTTAATTATACAGTCGGATTCCCCGCCGTAAGCAGTTCTGAGTTGACAATTTGTTGA
TCCAAGCCGAAACCTGAAACCGGGTGCCAAGAGGAGGAAGGTTGCCCCGCCTCGGGAGGG
TAGCCTTCACACCGACACGAAACACACCGATAGAGTGCAAACAGCCGAAACTGAGTACGA
CAACTATGCGATATGAACATGAAGGCGGACACTGATCCTCCGGTTGCTCATGACAATTGC
CCTCACAGCCAATGCTTCTTGCGAACTTACGCATCTATTTTGCCGACTTCCCTGAGTGTA
CCTTTCTCTATGTACCAGAGCGTTTTATGCTTGGGGACCTGATGCGGTGATGGGTACGGC
CTGGCGCGAGATTTACACCTTCTCCCCGGATTT
>gi|591187024|gb|GAMU01060388.1| TSA: Lates calcarifer G7DUGUU02FNHO3 transcribed RNA sequence
CCTTTTCACGTATCGAGAATGAGCCCAGAAGTTTTGACGCCACATATCCCTAAGCGGTTC
ATTCCGCATCGCCTGCTCCGCTTACCGAAGAAGGCCCACTTGGTGCCTTAATGTAATAAC
CAACCTTCCGAATAGGTAAGATTGGATTAGTTGCACATTTAAAGTTTGAGAATAGGTCGA
TATTCAGAGAACACCAATGCCTCTAATCATTTGCTTTACCGCACAATACTTTTGAAAGCA
CCAGCTATCCTGAGGGAAACTTCGACGTGAACCAGCTACTAGGTGGTTCGATGAGTCTTT
CGCTCCGATACCCAAATCATGCGAGCGATTTGCACGTCAGCATCGCTACAGGCCTCCACC
GGGGTTTCCCCTGGCTTCACCTTGTTCAGGCATAGTTCACCACCTTTCGGGTCCAAACAG
GCACACTCGATCTCAACCCACGGGGGGCC
>gi|591179880|gb|GAMU01067387.1| TSA: Lates calcarifer SB332_Ovary_F3contig28906 transcribed RNA sequence
CTCAAAGACTAAGCCATGCATGTCTAAGTATAAATAGTATACAGTGAAACTGCGAATGGC
TCATTAAAACAGTTATGGTTTATTTGATAATGATAATTACATGGATAACCGTGGTAATTC
TAGAGCTAATACATGCTGTCAAACCCGACTTCACGAAAGGCTTGTATTTATTAGATATCA
AGCCAATATTCCTCGTGTCTATTGTGGTGAATCATAGTAAATGATCGAACCCCTTCTTGG
GATAAATCATTCAAGTTTCTGCCCTATCAGCTTTCGATGGTAGTGTATTGGACTACCATG
GCAGTAACGGGTAACGGAGAATTAGGGTTTGATTCCGGAGAGGGAGCCTGAGAAACGGCT
ATCACATCCAAGGAAGGCAGCAGGCGCGTAAATTACCCAATCCTAGTTCAGGGAGGTAGT
GACAAGAAAT
>gi|591175557|gb|GAMU01071710.1| TSA: Lates calcarifer G7DUGUU01CPIM3 transcribed RNA sequence
GTTAAAAGCTCTTGTTCTAATAGAATAATGTAAGTAAGGGAAGTCGACTGATTAGACTTG
TAACTTTGGGATAAAGGTTGGCTCTTGAATTAGTATTGGACGGTATTTGTCCCTGTTTGT
TATCGGCTGCTTGCAGTTTATGTTGGTATGTAATAAGACTTTTGGAATTCTCAGTACTAT
TTCGGTAGGAAAGGAATGAAGAGAGACCCTTATTATATATTCAATAGATGATAATCATAC
AAATAACAGTGGTTTTTCTTGAGGGAAAAAACACGCATGGACAATACATTAATAATTCGT
TGGAACCGACAGTGTCTAGAGGAATCTGACTGTTTAATTAAAACAAAGCTTTTCGTCTCA
TGGTAAACACCAATAAACGTAAGTGATTTCTGCCCAGTGCTTAGAATGTACAAAGTG
>gi|591168885|gb|GAMU01078382.1| TSA: Lates calcarifer G7DUGUU02JPNLF transcribed RNA sequence
CCTCTTCAGTCTTCAAAGTTCTCATTTGAATATTTGCTACTACCACTAAGATCTGCACTA
TTCGCTGTTCCACACAAGCTCACGCTAAATGCTTCTACACAACGAACACGCCCTCTTACT
CATCACAACCTCAAATTTGTTGTAATGGCTTAGTATCGGTACTGCACTTCAGCGCCATCC
ATTTTCAGGGCTAATTGATTCGGCAGGGGAGTTGTTACACGACTCCTTAGCGGAATTCCG
ACTTCCAGGGCCACCGACCTGCTGTCTATATCAATCAACACCTTTTGTGGGATCTCATGA
ATGCAGATTTAGGCACCTTATCTAAGCGTTAGGTTCAGCCTCATCGCCAGTTCTGCTTAC
CAAAAATGGCCCACTTGGAACAAGCATTCTACCC
>gi|591166346|gb|GAMU01080921.1| TSA: Lates calcarifer G7DUGUU01BGIUE transcribed RNA sequence
CTTCACTTTGACATTCTAAGCACTGGGCAGAAATCACTTTACGTTTATTGGTGTTTAACC
ATGAGACGAAAAGCTTTGTTTTAATTAAACAGTCAGATTCCTCTAGACACTGTCGGTTCC
AACGAATTATTAATGTATTGTCCATGCGTGTTTTTCCCTCGAGAAAAACCACTGTTATTT
GTATGATTATCATCTATTGAATATATAGCAAGGGTCTTTCTTCATTCCTTTCCTACCGAA
ATAGTACTGAGAATTCCAAAAGTCTTACCATACACCAACATAAACTGCAAGCAGCCGATA
ACAAACAGGGACAAATAACCGTCCAATACTAATTCAAGAGCCAACCTTTATCCCAAAGTT
ACAAGTCTAATCAGTCGACTTCCC
>gi|591163446|gb|GAMU01083821.1| TSA: Lates calcarifer G7DUGUU02FWF6K transcribed RNA sequence
GTCAAACAGACGCGCAAGGGAGAAGATATTCAAGTACTTCTCTCGTACTTAACGGGAGCC
CGTCAGGGCCTATGGTGTGCATATTTAAATACCCAACACCGTCCGGCCTCCGCGGAGGTT
GAGATTGAGTGTGCCTGTTTGGACCCGAAAGGTGGTGAACTATGCCTGAACAAGGTGAAG
CCCGGGGAAACCCAGGTGGAGGCCTGTAGCGATGCTGACGTGCAAATCGCTCGTATGATT
TGGGTATCGGAGCGAAAGACTCATCGAACCACCTAGTAGCTGGTTCACATCGAAGTTTCC
CTCAGGATAGCTGGTGCTTATTTTAGTATTGTGCGGTAAAGCAAATGATTAGAGGCGCTG
GTGTTCTTAGAA
>gi|591142456|gb|GAMU01104811.1| TSA: Lates calcarifer SB332_Ovary_F3contig49039 transcribed RNA sequence
TCCTATTCCATTATTCCATGCTGATGTATTCAAGCAAAGCCTGCCTGGAACACTCTATTT
TCTTCAAAGTAAAACACGCTTCCACTACTAAGCAGTGCTGAAGTAGCTTCCGGCGTGGAT
GGTGTGGATGCGCATGACCGTAGCCAAGGCTTCCCACCAGAAATTCAACTACGAGCTTTT
TAACTGCAACAACGTTAATATACGCTATTGGAGCTGGAATTACCGCGGCTGCTGGCACCG
AGACTTGCCCTCCAATTGATC
>gi|591136465|gb|GAMU01110768.1| TSA: Lates calcarifer SB332_Ovary_F3contig65415 transcribed RNA sequence
CCTATTCTCAAACTTTAAATGGGTGAGAAACCTCGGTTGCTTAATTGAACCTTGGTATTT
TGAATGGAAGTTGTTAGTGGGCCATTTCTGGTAAGCAGAACTGGCGATGCGGGATGATCC
GAACGCAAAGTTAAAGTGCCAAAGTGCCCGCTCATCAGACCCCATAAAAGGTGTTGGTTC
ATTTAGACAGCAGGACGGTGGCCATGGAAGTCGGAATCCGCTAAGGAG
>gi|591126028|gb|GAMU01121205.1| TSA: Lates calcarifer 7c_Contig[0338] transcribed RNA sequence
CCCCCGGAACCCAAAGACTTTGATTTCTCATACGGTGCCAACGACGCCTCAAATGGTAAC
GGTCGCTGATCCCGAGTCGGCATAGTTTATGGTTRRGACTACGRCGGTATCTGATCACCT
TCGATCCCCCAACTTTCGTTCTTGATTAAAGAARACATCCTTGGTGAATGCTTTCGCATT
AGTTCGTCTTCCRCRAATCAAMGAATTTCACCTCTGGCCGCGGAATACGAGCACCCCCAA
CTATCCCTATCAATCATTACTTCAGTCCTAGAAACCAACAAAATAAGACCGSAGTCCTAT
>gi|607295725|gb|GAOJ01003459.1| TSA: Capra hircus Pash_Mu_m.22256g.22256_5prime_partial_107 transcribed RNA sequence
AAAGACACACAAAAACAGCGAGAGCAGTCTTACGTACCAGAGGCAGCCGGAGATCCAGGA
AGTAAATACGCCGGTCATCCCACAGTGGCCCTATATCAAAGCTCGTTGACACCACGCGAT
TGGGCATACATACAAGCTGGATCCTCAACGCGTACTACCGGATACCGAACAGGTGCCAGG
CCAAGAACTATCCAGTCAACGGCCTCCGTATTCATGGTTACGTTAGCTTCTACCCCCCCT
TCAGGCAATCCGCAGAACTGTGGATACCTGGGGAGGGTGAAGCACCACTCCACATCCAGT
TCTCACCTGAAGTCCAGCTAG
>gi|607295175|gb|GAOJ01004009.1| TSA: Capra hircus Pash_Mu_m.13366g.13366_internal_108 transcribed RNA sequence
ATACTTACGGCAGGTATCTTTAGTGTTGTTGGTACTCTGGTTTCGGATGTGGTTCGCTAC
GAACTATCGGCTGCAGGGTCGAGGCTCTTTGCCGTAGACTGCATGGCGACTTACAATGTG
CTGTTTACAATCCACGGCCTGGCTATGATCTTCATGTTCTTAATGCCAGTCCTGTTCTCC
GGCTTCGGTAACTACTTCATACCGCTGTACGCTGGATCTACCGAGGTCGCCTTACCGAGG
GTCAACTCGTTGTCTTACTTCTTGCTGCCTCTCGGCTCGACGCTCCTCCTTCAAACCCTA
GGGGCGGCGGGCGGGGGGGGGCCCGG
>gi|607285304|gb|GAOJ01013880.1| TSA: Capra hircus Pash_Mu_m.10890g.10890_5prime_partial_149 transcribed RNA sequence
TGGCGTATCTTGGCAGCGGACTACTGGGCAGCCATTGCATTTGTATTGCTGTTCAGCCTG
GGCGGTACGACCGGCGTAGTCATGGGCAATGGCGGTATGGATATTGCCCTCCACGATACA
TATTACATCGTGGCTCACTTCCACTTCGTTCTATCGCTGGGAGCAGTAATCGCCACGATA
TGCGGATTAATGTTCTACTATCGTGACTTGGCTGGGGATACATACAACCAGTACACTGGG
TATGGCGTACATATGCCCATGATGGATATATGGTTTGGATCGTTCGTACTGGCAGCATTA
AGCACATTCCTGCCCATGCACATACTATCGTTCAACGTTATGCCACGGCGAATACCGGAT
TACCAGGACGGCATAAACTACGTACATGCCCTGTCGAGTATGGCCAGTATTGCAGCATTC
CTAGTCATGTTAATACCGCTCGTGTGA
>gi|630094141|gb|GAOX01054439.1| TSA: Pecten maximus Hem_stim_vivo_l1_1_(paired)_contig_58216 transcribed RNA sequence
CTAGCGGGTTCTTGTCTTCCTTGTGGGGAACTTGTCTGGCATTGGTTTGTCGGGCTTGGG
AGCCACATCATTTACTGTGAAAAAATTAGAGTGTTTAAAGCAGGCATATGCCTTGAATAC
ATTAGCATGGAATAATAAGATAGGACTTTGGCCTATTTTGTTGGTTTGCAAGCCAGGGTA
ATGATTAATAGGGATAGTTGGGGGTATTCGTATTTAATTGTCAGAGGTGAAATTCTTGGA
TTTATGAAAGACGAACAACTGCGAAAGCATTTACCAAGGATGTTTTCATTAATCAAGAAC
GAAAGTCAGGGGATCGAAGAGGATTAGATACCCTCGTAGTCTTGACCATAA
>gi|559451178|gb|GAPB01010597.1| TSA: Evechinus chloroticus Echl68757_c0_seq1 transcribed RNA sequence
TACAAAGGGCAGGGACGTAATCAGTACAGGTTGATGACCTGCACTTACTAGGAATTCCTC
GTTCAAGATCTATAATTCCAAAGATCTATCCCTAACACGACACATCTTGCAAGGTTACCC
GTACCTTTCCAGGCCAGGGTTTGGTAAAAGCTTGTTGAGTGTGTCATTGTAGCGCGCGTG
CGGCCCAGGACATCTAAGGGCATCACAGACC
>gi|559449937|gb|GAPB01011838.1| TSA: Evechinus chloroticus Echl70422_c0_seq1 transcribed RNA sequence
TAATTCTAGAGCTAATACATGCTATTAAACCTGACTTTTTTGGAAAGGTTGTATTTATTA
GATATTAAGCCAATGGCCTCCTCTCGGGGGTCTATTGTGGTGAATCATAGTAACTGATCG
AATCCTCAGCATTGGGGATAAATCATTCAAGTTTCTGCCCTATCAGCTTTCGATGGTAGT
GTATTGGACTACCATGGCAGTCACGGGTAACGGAGAATTAGGGGG
>gi|559444937|gb|GAPB01016838.1| TSA: Evechinus chloroticus Echl75231_c0_seq1 transcribed RNA sequence
CACCTTGGAGACCTGATGCGGTTATGGGTACGGCCTGGTCCGATATAATTCCCTTACCCG
GATTTTCATGGATCGTCATGGACGCACCTGACAGTCCTTAGGGTGAACTGCTCTGCCTCG
CGTACAGCCCTATCTCTGGATAATCCAATTCCAGGGCCATGACGAGTTAAGAAGAAAAGA
CAACTCTTCCAGGGGTTCATGCCGACGTCTCCGGGCTCGTTTGTGTTGCCACTCAGTATC
CGGACTCAGCTTGAGGAATATTGACCTCATTCCCTTTTGGCACCGCTGGTAATTTTGAAA
TACCAGCCTGGAGTGCAAGGAATTGCCCCCTGCCTTAGGACCGAGTAACCCATGACCAAT
TGCTGTTCTCATGGAACCCTTCTCCACTTCGGTCTTCAAAGTTCTCATTTGAATATTTGC
TACTACCACCAA
>gi|645980586|gb|GAPP01010536.1| TSA: Bemisia tabaci BT_B_G_ZJU_Unigene5437 transcribed RNA sequence
CAACGCAGAGTACATGGGCTGAATCTCAAATCAGGCAAGACTACCCGCTGAACTTAAGCA
TATCAATAAGCGGAGGAAAAGAAACTAACAAGGATTCCCCTAGTAACGGCGAGTGAAGCG
GGATGAGCTCAAGCTTAAAATCTCCGTACAAGTTTTGTATGGCGAATTGTAGTCTATAGA
GGCGTGGTCAGTGTGGGCGCTTGGGGCAAGTTCCTTGGAAGAGGACAGCATGGAGGGTGA
TACTCCCGTTCATCCCTGAGTGGCTCGTG
>gi|575679215|gb|GAQV01025702.1| TSA: Trypoxylus dichotomus GPQ5Z0B01ERNE5_RL9 transcribed RNA sequence
CGAATTTCGAAAAAAAAACAATTTCTTTATTTTTTTGGAAATTGCTTTTTGTGGAAGAAA
CTAGAAAAAAAGAAACTAAAAAAAAAAGGAAGACAAAAGCCCCTGCTGGAACTTGCATTC
CACAGGGAACTTCTGCTCCGCTCTTTAGTAATTCTTCCTTCATTTAAAAAATAATTAAAT
TTTTTTATGTTTCCAACTTTTGTGCTTTTGGCGGTGTTCTTTTTTTCTTTGACAAAAAAA
AGAATAAAGGCACGCCCCAAAAGACCAGAAGTCATGTTCCAAAATCCAACTAACGAGCTT
TTTAACTGCAGCAATTTTAGTAATACACTATTAGAGCTGGAATTACCGCGGCTGCTGGCA
CCAGACTTG
>gi|575735201|gb|GAQW01029019.1| TSA: Onthophagus nigriventris GR6AR3B01BCX8D_A transcribed RNA sequence
CCGGAACCCAAAGACTTTGATTTCTCATACGGTGCTGCCCTGTATTGTTAAAATGAATAC
CAGGACAATCCCGAGTCGGCATCGTTTATGGCGTCGGACTACGATGGTATCTAATCATCT
TCGATCCCCGAGCTTTCGTTCTTGATTAATGAAAACATCCTTGGTAAATGCTTTCGCAGT
TGTTCGTCTTGAAGGAATCCAAGAATTTCACCTCTGACCTTTCAATACGGATACCTCCGC
GCTGTTCCTGTTAATCATTACTTTATTTCATAACCAACAAAATAAACAAAAAGTCATATC
TTAGTCATTCCAAGCTAAAATGTTCAAGCTATCAAGCCTGCTTTGAGTCACTCCAATTTG
CTCTCAGTGACAGAGTGGTATTTCATTCGAATGGAGT
>gi|575708672|gb|GAQW01055548.1| TSA: Onthophagus nigriventris GR6AR3B02I1C38_D transcribed RNA sequence
GTCTACCCAACGAAGGAGAGATTCGTCTCTTCCTACGGGATAACTGTGTTAACTACACAG
CTAATACCTGGGTGAACTATCCGAGGTCACTCAACCATTCTTTACGGGGAGACTTGTGAA
GGTGGGATCTCGGATGCTCTTGGCCGAAACAGGGACCGACGCGGGCAACCGCAGGTTTAA
TTGTTGACGCAGGCCAAAGAAGCAGAAGCGTAAGGTTTATCCTTATGCGTGGTTGGACGA
ATTCACCACCTATTAGGTTGAAGGTCGTGTATTGGACTACCTTGCCTTTGATGGGTAACG
GAGGATTGGGGTTCGATTCCGGAGAGGGTGCCTGAGAAACGGCAGCCATGCCTACGGGCA
GCAGCAGGCGCGCAAATTGCCCAATGCTAACCACTTAGCGAGGCAGCGACGAAAAATAGC
ATTCCTGTTGGGTTCCCTTCAGGGCTTGCAATGGATTGTATCTAATAGACACTGCTGAAA
ACCATTAGAGGGCAAGTCTGGTGCCAGCAGCCGCGGTAATTCC
>gi|576141817|gb|GARB01023226.1| TSA: Athetis lepigone T3_23806 transcribed RNA sequence
AGGGTTTCCCCTGACTTCGACCTATTCTCAAACTTTAAATCTGTAAGACCTGCAGGTTTC
TTAATTGAACTTGTGGATGTGAATATCAAGTTGCTAGTGGGCCATACGGGGTAAGCTCGT
CTGGCGATGCGGGATGAACCGAACGCAAAGTTAAAGTGCCAAAATGCCCGCTCACCTAGA
TACCATAAAAGGTGTTGGTTCATTTAGACAGCAGGACGGTGGCCATGGA
>gi|576141435|gb|GARB01023597.1| TSA: Athetis lepigone T3_24229 transcribed RNA sequence
CAGTTAAAAAGCTCGTAGTTGGATTTCTGTTTTGGATGTCCGGTCCGCTCCCTCTGGGAG
TGCGTACTTATGGATGTTCGAGGCATTTTTTGTGAGGCTGCCTTTCTGCCATTAAGTTGG
TGGGTTGGTGGGCTTGCATCGTTTACTGTGAAAAAATTAGAGTGTTTAAAGCAGGCGTTT
GCTCATTTGAATACATTAGCATGGAATAATAAGATACGGCCTTGGTGGTCTATTTTGTTG
GTTTGCACACCAGGGTAATGATTAATAGGGACAGTTGGGGGTATTCATATTTCAGCGTCA
GAGGTGAAATTCTTGGATCGCTGAAAGATGAGCTTAGGCGAAAGCATTTACCAAGGATGT
TTTCATTAATCAAG
>gi|576141325|gb|GARB01023703.1| TSA: Athetis lepigone T3_24355 transcribed RNA sequence
GTAATTCTAGAGCTAATACATGCATAAATACCCAACTGCTTGTCGGGCGGGTAGCATTTA
TTAGATTGAAACCAATGCAGTCTTCGGGCTGGTATTGTGTTGAGTCATAATAACTGTGCG
GATCGCGCTTTTGCGCGATAAATCGATTGAGTTTCTGCCCTATCAGCTTTGGATGGTAGG
ATATGGGCCTACCATGGCATTAACGGGTAACGGGGAATTAGGGTTTGATTCCGGAGAGGG
AGCCTTAGAAACGGCTACCACATCCAAGG
>gi|576141061|gb|GARB01023957.1| TSA: Athetis lepigone T3_24664 transcribed RNA sequence
GGCATAGTTCACCATCTTTCGGGTACCAACATATGTGCTCAAACTCAAATCTTTCACCAC
GAAGGTTCATGATCGGTCGATAGTGCCACGCCGCAGACCGAGGCCCGCAACGTTTCCTAC
CTCAGACAACTTGCGCTGCCCTTCACTTTCATTTCGCGCTGGGGTTTCCACACCCTAACA
CTTGCACACATGTTAGACTCCTTGGTCCGTGTTACAGAC
>gi|576133786|gb|GARB01031050.1| TSA: Athetis lepigone T3_32407 transcribed RNA sequence
AAACAGTCGGATTCCCCTTGTCCGCTCCAGTTCTGAGCCGGTTGTTCAACGCACTAAGGA
AACAGCGGCCAGCCCGAAAGCCAACCGCCTTTCTCTCCGGCACAGCAAGAGCAGCCCGAC
CGCCAGGCCGCATCCGGTCCCCGAAAGGTCCAGACGCAGCCCAACGTAGGCCGCCACAAG
CTCTCCGAAAAGACCCCTAGGCCCAACCCTCAGAGCCAATCCTTTTCCCGA
>gi|576133768|gb|GARB01031067.1| TSA: Athetis lepigone T3_32424 transcribed RNA sequence
GACCTGATGCGGTTATGAGTACGAACGAGGGTGCGAATAAATCTCTAGCCAGGATTTTCA
AGGGCTGTCGTGGGCGCACAGGACACTTCAAAAAGTAAAGTGCTTTGCCAAGGCGTCCTC
CTTATCGCCGGATAATCCGTTTCCAAGGCAGGACATGCTTGTTAAAAAGAAAAGAGAACT
CTTCCCTGGGCACACGCTAGCGTCTCCTGGGTCGGTTGTGTTGCCACACATTATCCACGT
CTCGGTTCAGGAATATTAACCTGATTCCCTTTCGATACACGAGGCTGCATACAAAACGCG
AGGACGAACCCCACGCCCCAAACAGCCCAGCTTTCAAACGGAATTATCCTATCTCTTAGG
ATCGACTCACCCGTGTCCAATTACTGATCACACGGAACCTTTCTCCACTTCAGTCTTCAA
AGTTCGCATTTGAATATTTGCTACTACCAC
>gi|576127641|gb|GARB01037085.1| TSA: Athetis lepigone T3_38505 transcribed RNA sequence
GTACTTGTTCGCTATCGGTCTCGCACCAATATTTAGCTTTAGATGGAATTTACCACCTAC
TTTGCGCTGCATTCCCAAACAACGCGACTCAAAGAAAACGGGTCGTACGCACGAGCCACT
CAGGGATGAACGGGAGTATCACCCTCCATGCTGTCCTCTTCCAAGGAACTTGCCCCAAGC
GCCCACGCTGACCACGCCTCTATAGACTACAATTCGCCGCGCAAAACTTGCACGGAGATT
TTAAGCTTGAGCTCTTCCCGCTTCACTCGCCGTTACTAGGGGAATCCTTGTT
>gi|576124565|gb|GARB01040124.1| TSA: Athetis lepigone T3_41563 transcribed RNA sequence
GCGAACAAGTACCGTGAGGGAAAGATGAAAAGAACTTTGAAAAGAGAGTTAAAGAGTACC
TGAAACTGCTGAAAGGGAACCGAATCGTTTCCAGTGTCTATAATCCGTGGCATATTTCAT
TGGCGAGCGTTTGCGTGCGTGTGCTGTGGCAGTGGCTTTTTTGGCTGCGCCTGGCGTGTG
TGCTGTGAGTGTTTGCTGGTGCCCTGTGCTGCGGTGGGACGTCAAGGTCAGTTCGTATGC
TGCGGGAAATGGCTGCCGAGGAGGTAGGGCTTACGCTCCGCGTTTGTCTGTTATATCTTG
GTGGACGAGTCGTCGTGGTTGGGACTGAGGTGCCTACAACGTGCTTTTGAGTGGGTTTGT
GTCTCCGTGTGCGCCGTGTGCGGATAGCTTGCTATGCGTGTGTGGTTGTGTGTGGATTGA
TGCGGGCTTTAACTTGTCGCCGTTCGGGACGTTGACGAAATGGAGCGATCCGACCCG
>gi|576205511|gb|GARC01000072.1| TSA: Athetis lepigone T2_87 transcribed RNA sequence
GTACTTGTTCGCTATCGGTCTCGCACCAATATTTAGCTTTAGATGGAATTTACCACCTAC
TTTGCGCTGCATTCCCAAACAACGCGACTCAAAGAAAACGGGCCGTACGCACGAGCAACT
CAGGGATGAACGGGAGTATCACCCTCCATGCTGTCCTCTTCCAAGGAACTTGCCCCAAGC
GCCCACGCTGACCACGCCTCTATAGACTACAATTCGCCGCGCAAAACTTGCACGGAGATT
TTAAGCTTGAGCTCTTCCCGCTTCACTCGCCGTTACTAGGGGAATCCTT
>gi|576203985|gb|GARC01001575.1| TSA: Athetis lepigone T2_1756 transcribed RNA sequence
GTTGAAGTGAGGATCGTATTTTGTCTCTGTACAAAAAGGTTCTCGGCTATTAATGATGAC
TTATGTGTGCGTTTGCGAGTGGTCTTCGGGCTGTTTGCGAATGTGTGCTGTGTTGTTGTT
TTTGTGCTGGGGGCGTCGGGTTTTACTCGGCGTCTTCTTTCGTATAGAAGATATTAACCT
GTTTGATCCTGCCAGTAGTCATACGCTTGTCTCAAAGATTAAGCCAT
>gi|576200079|gb|GARC01004464.1| TSA: Athetis lepigone T2_4962 transcribed RNA sequence
GGCATAGTTCACCATCTTTCGGGTACCAACATATGTGCTCAAACTCAAATCTTTCACCAC
GAAGGTTCATGATCGGTCGATAGTGCCACGCCGCAGACCGAGGCCCGCAACGTTTCCTAC
CTCAGACAACTTGCGCTGCCCTTCACTTTCATTTCGCGCTGGGGTTTCCACACCCTAACA
CTTGCACACATGTTAGACTCCTT
>gi|576197265|gb|GARC01007225.1| TSA: Athetis lepigone T2_8005 transcribed RNA sequence
CTTGATTAATGAAAACATCCTTGGTAAATGCTTTCGCCTAAGCTCATCTTTCAGCGATCC
AAGAATTTCACCTCTGACGCTGAAATATGAATACCCCCAACTGTCCCTATTAATCATTAC
CCTGGTGTGCAAACCAACAAAATAGACCACCAAGGCCGTATCTTATTATTCCATGCTAAT
GTATTCAAATGAGCAAACGCCTGCTTTAAACACTCTAATTTTTTCACAGTAAACGATGCA
AGCCCACCAACCCACCAACTTAATGGCAGAAAGGCAGCCTCACAAAAAATGCCTCGAACA
TCCATAAGTACACACTCCCAGAGGGAGCGGACCGGACATCCAAAACAGA
>gi|576197090|gb|GARC01007397.1| TSA: Athetis lepigone T2_8189 transcribed RNA sequence
GTAATTCTAGAGCTAATACATGCATAAATACCCAACTGCTTGTCGGGCGGGTAGCATTTA
TTAGATTGAAACCAATGCAGTCTTCGGGCTGGTATTGTGTTGAGTCATAATAACTGTGCG
GATCGCGCTTTTGCGCGATAAGTCGATTGAGTTTCTGCCCTATCAGCTTTGGATGGTAGG
ATATGGGCCTACCATGGCATTAACGGGTAACGGGGAATTAGGGTTTGATTCCGGAGAGGG
AGC
>gi|576193337|gb|GARC01011094.1| TSA: Athetis lepigone T2_12180 transcribed RNA sequence
AAACAGTCGGATTCCCCTTGTCCGCTCCAGTTCTGAGCCGGTTGTTCAACGCACTAAGGA
AACAGCGGCCAGCCCGAAAGCCAACCGCCTTTCTCTCCGGCACAGCAAGAGCAGCCCGAC
CGCCAGGCCGCATCCGGTCCCCGAAAGGTCCAGACGCAGCCCAACGTAGGCCGCCACAAG
CTCTCCGAAAAGACCCCTAGGCCCAACCCTCAGAGCCAATCCTTTTCCCG
>gi|576187561|gb|GARC01016789.1| TSA: Athetis lepigone T2_17966 transcribed RNA sequence
GACCTGATGCGGTTATGAGTACGAACGAGGGTGCGAATAAATCTCTAGCCAGGATTTTCA
AGGGCTGTCGTGGGCGCACAGGACACTTCAAAAAGTAAAGTGCTTTGCCAAGGCGTCCTC
CTTATCGCCGGATAATCCGTTTCCAAGGCAGGACATGCTTGTTAAAAAGAAAAGAGAACT
CTTCCCTGGGCACACGCTAGCGTCTCCTGGGTCGGTTGTGTTGCCACACATTATCCACGT
CTCGGTTCAGGAATATTAACCTGATTCCCTTTCGATACACGAGGCTGCATACAAAACGCG
AGGACGAACCCCACGCCCCAAACAGCCCAGCTTTCAAACGGAATTATCCTATCTCTTAGG
ATCGACTCACCCGTGTCCAATTACTGATCACACGGAACCTTTCTCCACTTCAGTCTTCAA
AGTTCGCATTTGAATATTTGCTACTACCAC
>gi|576182267|gb|GARC01022017.1| TSA: Athetis lepigone T2_23214 transcribed RNA sequence
GCGAACAAGTACCGTGAGGGAAAGATGAAAAGAACTTTGAAAAGAGAGTTAAAGAGTACC
TGAAACTGCTGAAAGGGAACCGAATCGTTTCCAGTGTCTATAATCCGTGGCATATTTCAT
TGGCGAGCGTTTGCGTGCGTGTGCTGTGGCAGTGGCTTTTTTGGCTGCGCCTGGCGTGTG
TGCTGTGAGTGTTTGCTGGTGCCCTGTGCTGCGGTGGGACGTCAAGGTCAGTTCGTATGC
TGCGGGAAATGGCTGCCGAGGAGGTAGGGCTTACGCTCCGCGTTTGTCTGTTATATCTTG
GTGGACGAGTCGTCGTGGTTGGGACTGAGGTGCCTACAACGTGCTTTTGAGTGGGTTTGT
GTCTCCGTGTGCGCCGTGTGCGGATAGCTTGCTATGCGTGTGTGGTTGTGTGTGGATTGA
TGCGGGCTTTAACTTGTTGCCGTTCGGGACGTTGACGAAATGGAGCGATTCGACCCG
>gi|576235863|gb|GARG01004448.1| TSA: Athetis lepigone T1_4732 transcribed RNA sequence
TCGACCTATTCTCAAACTTTAAATCTGTAAGACCTGCAGGTTTCTTAATTGAACTTGTGG
ATGTGAATATCAAGTTGCTAGTGGGCCATACGGGGTAAGCTCGTCTGGCGATGCGGGATG
AACCGAACGCAAAGTTAAAGTGCCAAAATGCTCGCTCACCTAGATACCATAAAAGGTGTT
GGTTCATTTAGACAGCAGGACGGTGGCCATGGA
>gi|576231502|gb|GARG01008460.1| TSA: Athetis lepigone T1_9005 transcribed RNA sequence
GTACTTGTTCGCTATCGGTCTCGCACCAATATTTAGCTTTAGATGGAATTTACCACCTAC
TTTGCGCTGCATTCCCAAACAACGCGACTCAAAGAAAACGGGCCGTACGCACGAGCAACT
CAGGGATGAACGGGAGTATCACCCTCCATGCTGTCCTCTTCCAAGGAACTTGCCCCAAGC
GCCCACGCTGACCACGCCTCTATAGACTACAATTCGCCGCACAAAACTTGCACGGAGATT
TTAAGCTTGAGCTCTTCCCGCTTCACTCGCCGTTACTAGGGGAATCCTTGTTAGTTTCTT
TTCCTCCGCTTATTGA
>gi|576226899|gb|GARG01012995.1| TSA: Athetis lepigone T1_13715 transcribed RNA sequence
AAACAGTCGGATTCCCCTTGTCCGCTCCAGTTCTGAGCCGGTTGTTCAACGCACTAAGGA
AACAGCAGCCAGCCCGAAAGCCAACCGCCTTTCTCTCCGGCACAACAAGAGCAGCCCGAC
CGCCAGGCCGCATCCGGTCCCCGAAAGGTCCAGACGCAGCCCAACGTAGGCCGCCACAAG
CTCTCCGAAAAGACCCCTAGGCCCAACCCTCAGAGCCAATCCTTTTCCCG
>gi|576226026|gb|GARG01013855.1| TSA: Athetis lepigone T1_14580 transcribed RNA sequence
GACCTGATGCGGTTATGAGTACGAACGAGGGTGCGAATAAATCTCTAGCCAGGATTTTCA
AGGGCTGTCGTGGGCGCGCAGGACACTTCAAAAAGTAAAGTGCTTTGCCAAGGCATCCTC
CTTATCGCCGGATAATCCGTTTCCAAGGTAGGATATGCTTGTTAAAAAGAAAAGAGAACT
CTTCCCTGGGCACACGCTAGCGTCTCCTGGGTCGGTTGTGTTGCCACACATTATCCACGT
CTCGGTTCAGGAATATTAACCTGATTCCCTTTCGATACACGAGGCCGCATACAAAACGCA
AGGACGAACCCCACGCCTCAAACAGCCCAGCTTTCAAACGGAATTATCCTATCTCTTAGG
ATCGACTCACCCGTGTCCAATTACTGATCACACGGAACCTTTCTCCACTTCAGTCTTCAA
AGTTCGCATTTGAATATTTGCTACTACCAC
>gi|576225129|gb|GARG01014745.1| TSA: Athetis lepigone T1_15471 transcribed RNA sequence
GGCATAGTTCACCATCTTTCGGGTACCAACATATGTGCTCAAACTCAAATCTTTCACCAC
GAAGGTTCATGATCGGTCGATAGTGCCACACCGCAGACCGAAGCCCACAGCATTTCCTAC
CTCAGACAACTTACGTTGCCCTTTACTTTCATTTCGCGCTGGGGTTTCCACACCCTAACA
CTTGCACACATGTTAGACTCC
>gi|576216785|gb|GARG01022957.1| TSA: Athetis lepigone T1_23715 transcribed RNA sequence
GCGAACAAGTACCGTGAGGGAAAGATGAAAAGAACTTTGAAAAGAGAGTTAAAGAGTACC
TGAAACTGCTGAAAGGGAACCGAATCGTTTCCAGTGTCTATAATCCGTGGTATATTTCAT
TGGCGAGTGTGTGCGTGCGTGTGCTGTGGCAGCGGCTTTTTAGGCTGCGCTCGGCGTGTG
TGCTGTGTGTGCTTGCTGGTGCCCTGTACTGCGGTGGGACGTCAAGGTCAGTTCGTATGC
TGCGGGAAATGGCTGCCGAGGAGGTAGGGCTTACGCTTGCGTTTGTCTGTTATATCTTGG
TGGACGAGTAGTCGCGGTTGGGACTGAGGTGCCTACAACGTGCTTTTGAGTGGGTTTGTG
TCTCCGTGTGCGCCGTGTGCGGATAGCTTGCTATGCGTGTGTGGTTGTGTGTGGATTGAT
GCGGGCTTTAACTTGTTGCCGTTCGGGACGTTGACGAAATGGAGCGATTCGACCCGTCA
>gi|576205783|gb|GARG01033789.1| TSA: Athetis lepigone T1_34586 transcribed RNA sequence
GTAATTCTAGAGCTAATACATGCATAAATACCCAACTGCTTGTCGGGCGGGTAGCATTTA
TTAGATTGAAACCAATGCAGTCTTCGGGCTGGTATTGTGTTGAGTCATAATAACTGTGCG
GATCGCGCTTTTGCGCGATAAGTCGATTGAGTTTCTGCCCTATCAGCTTTGGATGGTAGG
ATATGGGCCTACCATGGCATTAACGGGTAACGGGGAATTAGGGTTTGATTCCGGAGAGGG
AGCCTTAGAAACGGCTACCACATCCAAGG
>gi|576205779|gb|GARG01033793.1| TSA: Athetis lepigone T1_34591 transcribed RNA sequence
GCAGTTAAAAAGCTCGTAGTTGGATTTCTGTTTTGGATGTCCGGTCCGCTCCCTCTGGGA
GTGTGTACTTATGGATGTTCGAGGCATTTTTTGTGAGGCTGCCTTTCTGCCATTAAGTTG
GTGGGTTGGTGGGCTTGCATCGTTTACTGTGAAAAAATTAGAGTGTTTAAAGCAGGCGTT
TGCTCATTTGAATACATTAGCATGGAATAATAAGATACGGCCTTGGTGGTCTATTTTGTT
GGTTTGCACACCAGGGTAATGATTAATAGGGACAGTTGGGGGTATTCATATTTCAGCGTC
AGAGGTGAAATTCTTGGATCGCTGAAAGATGAGCTTAGGCGAAAGCATTTACCAAGGATG
TTTTCATTAATCAAG
>gi|742974275|gb|GARH01005314.1| TSA: Procambarus clarkii Prcla_ES_11444_0 transcribed RNA sequence
GTTAAAAAGCTCGTAGTTGAAATTTGGGACTTTATTATATTGGTTTGTCTTTTGATGAAC
TATATAATGGGTTTCTTCCTACTAGAGTTCGATTCTGTTCTTAATTGAATGGAGTAGCTA
TCTCTCGGGGTGGTCAGTTGGTTGTTATATCTCCACTAATAAGCAGAGAGGAGTAAAATC
TTCAAAGTAAGTTATGTGGATCAAGGTATGATGATTAATTGGAGTTCTAGTTCATTTACT
TTGAGAAAATTAGAGTGTTTAAAGCAGCCTCTTGGGGCACTGAATACATTAGCATGGGAT
AATAAAATAGGATCTTCACAATATATTTTATTGGTTTAAATTGCATATGAAGATAATGAT
TAATAGGGACAGTTGGGGGTATTCATATTGGGTGGTTAGCGGTGAAATGCTCGGATCCAT
TCAAGATGAACTAAA
>gi|742966659|gb|GARH01012928.1| TSA: Procambarus clarkii Prcla_ES_5724_0 transcribed RNA sequence
ATCCTTGGCAAATGCTTTCGCAGAAGTCAGTCTTTCATAAATCCTGGAATTTCACCTCTA
GCTATTAAATACTAATGCCCCCAACTGTCCCTCTTAATCATTACAACATCCTCCACCAAA
ACCAACAAAAGTGGAAACATCGTCCTCTTCCATTATTCCATGCTAATCTATTCAATCAAA
AAATGACCGCCTGGAACACTCTAATTTTTTCACAGTAATCAGAATGCCCCCACACCCAGC
ACACCAAAGCACCAGGCACAGGTACCCGCATTCAAGCTTTCCATAGGGTTGTTGTGTTGA
AAATCGGTTGAGATTGCTCTCTTCCTTTTCTCCCCACATTACCACCCCCCACCTTCGACT
ACGAGCTTTTTAACTGCAACACTAAAAACATACGCTAGTGGAGCTGGAATTACCGCGGCT
GC
>gi|742939506|gb|GARH01034272.1| TSA: Procambarus clarkii Prcla_ES_3311_0 transcribed RNA sequence
TCTTGTAACACGGACCAAGGAGTATACCATGTATGCGAGTTTGAGACAGGCATAAAAGTC
GCAGGCGGAATGAAAGTGAGAGCGATGCAGTCGCTAGCTGTTCTTTGGGACAGACTAAGA
GCGTATATGGTGTGACCCGAAAAGTGCTGAACTATGCTTGAGTAGGGCGAAGTCAGAGGA
AACTCTGATGGAGGCTCGTAGCGGTTTTAACGTGCAAATTAATGGTCGAACTTGGGTATA
GGGGCGAAAGACTAAT
>gi|742934599|gb|GARH01038200.1| TSA: Procambarus clarkii Prcla_ES_27101_0 transcribed RNA sequence
CCATGGCCACCGTCCTGCTGTCTCGATGAACCAACACCTTTTGTGGGGTCTAGGTGAGCG
AGCACTTTGGCACTTTATCTCCACGTTCGGATCATCCCGCATCGCCAAACCAGCTTACCC
GGTGTGGCCCACTAGCGACCGTTCATTCGACAAAAGGGTTCAGTTAAGCAACCCCTTGTT
CTTGCCCATTTAAAGTTTGAGAATAGGCAAAGGTCGTTTCGACCCCCGTTCCTCTAATCA
TTCGCTTTACCGG
>gi|742921604|gb|GARH01045216.1| TSA: Procambarus clarkii Prcla_ES_49817_0 transcribed RNA sequence
TTAGACTCCTTGGTCCGTGTTACCAGACGGGCGCGATAATGACATTTCATCAAGATATTC
ATTCAATTCACAATTACTAACTAAAACATTTCCTCCAACCAAGATCAAACAATAGTATCA
CTACTATTATCAGTCTTAATCAGACAATATCTCAGCCAATACATGGGTGATTGGATTCTT
TCTAGGTTAACTGCAGAGATCATGTCATCAAGTGGCTATAACTCCCCAACAACAGAAGGA
ATTTAACTTCCTCCAGGAGGGTAGATTCCATCCTGACTTTTTAACCTCACAAAAATCAAC
CTTCTTGATATGAAAAAGATAATTAAAGATGTCCTGAAGTTGTTACTTAAACAAATGACC
ATAAAATCAACTTGTTCATCTCACTTCCCCCAACCTCCCCCTAATTATTCTCTTCCAATT
ATTAATATCATTATTGCCTTCCTCATAAACGATTTCAGGTTCTTTTCACTCTCTTTTCAA
AGTGC
>gi|729287872|gb|GARN01017684.1| TSA: Musca domestica comp24131_c0 transcribed RNA sequence
GTGTTTGCTTTCTTTTATTATGATATATTATTTTTATTATTTAAATGTTTTGACTTTGTT
TAGTTTGTATGAGTGTTTCACATAAAATGATTGGTTTGTGTTATCTTTTAGTTGCTATTC
TTTGTGGATTTGTGGGTTATGTTTACTCATTGTTTATTCGTTTAGAACTTTCCGTTATTG
GTTGTGGTGTTTTATTTGGTGATTACCAATTTTATAACGTTTTAATTACTGCTCATGGTT
TGATTATGATTTTTGCTTTCATTATGCCTGTTATGATGGGTGGTTTGGCTAATTACTTTA
TTCCTGTAATGTGTGGTTTTCCTGATATGGCCTTTCCTAGATTAAATAATATGAGTTTTT
GGTTGTATATGGCTGGATTTGTAATGTTAGTTAGTGGCTTTCTTACAGAAGAAGGTTTTG
GTATTGGTTGGACTTTATATCCTACCTTAATTTGTGTTGATTTTCATTCTAGTTTAGCTT
GTGATTTTTTGGTCTTTTCCGTCCACTTGTTAGGTGTTTCTAGTATTTTGAATTCTATTA
ACTTGATCGGTACTGTGTTCTGTTGTCGTAGAAAATTTTTTAGTTTTTTGAACTTTTCTT
TGTTTATCTGGGGTAGTTTAATTACTGCTGTTTTATTAATTGTTACCTTACCTGTTTTAG
CTGGTGGTGTGACTCTTGTTATTTTAGATAGAAACTTTAATACTTCATTTTATGATGTTG
TCGGTGGTGGTGATCTTGTTTTGTTTCAACACTTATTCTGATTCTTTGGTCATCCTGAGG
TTTATATTATTATTTTGCCTGTGTTTGGTATTATTTCTACTATGGTTGAGATTACTAGTT
TTAGATGCGTTTTTAGTGCTGTCGCTATGATTTATTCTATGTTACTAATTGCTATCCTTG
GTTTTTTCGTTTGGGCGCATCACATGTTTGTTGTTGGAATGGATGTAGATACTAGAGCTT
ACTTTGGAAGTATAACTGTTTTGATTGGTTTGCCTACATGTATTAAATTGTTTAATTGGA
TTTATAGTTTTTTATACACTGATATTATTATTACTTTTGAAGTTTATTATATTTTTTTGT
TTATTTTTATGTTTTTAATTGGAGGTGTAACAGGTTTATTTTTATCTAATGTTGGTATTG
ATATTATGTTACATGATACTTATTTTGTAGTTGCCCATTTTCACTATGTTCTTTCTTTAG
GTGCTGTTGTTGGTTTTTTTGGTGCGTTCATACACTTTTGTGCTAAATGATTACCTATTG
AAATGTATTTATTTTGGATGTTTTACTTTATTTGTACTTTATTTGTTGGTTCAAATATGC
TTTTTTTTCCTATGCACAGCTTAGGTATGTATGGTTTTCCTCGTAGAATTAGTGATTATC
CTGTTACTTTCTTATTTTGGAGTTCTTTTATGCTTTATGGTATGTTATTATTAGCTACAC
TTGTTTTATTTGTGTGCGCTTTATTTTGTGTATTGTTATTTTGAGACTATTGTTTATTTT
TTGTTAGCTTGTTTGTATTTAGTGTTTACTGTTTTTTTTATTTTTCTGTTTGGGTACCTT
GCGTTATGGTTTTATATTTGCTTTTGGTAGACTTTGCTCATATTGTGTTAGATTATTTAT
TTATCTTACTTTGT
>gi|595387156|gb|GARO01015235.1| TSA: Echinogammarus veneris Echinogammarus_veneris_contig_11402_2 transcribed RNA sequence
CGAGACGACGAAATTGCGCGTGGTATCACCATCAAGTCGACCGCCATCTCGATGCACTAC
CACGTCGGCGCTGATATCGTCACCGACCTGAAGGAAAACGAGCGCGATTACTTGATCAAC
CTGATCGACTCGCCCGGCCACGTCGACTTCAGCTCCGAGGTGACCGCGGCACTCCGTGTG
ACCGACGGCGCGCTGGTCGTCGTCGACTGCGTGGAGGGTGTCTGCGTGCAGACGGAGACG
GTGCTGCGCCAGGCGCTGACGGAGCGAATTCGCCCCGTCGTGTTCATCAACAAGGTTGAC
CGCGCGGTCCTCGAGCTGCAGCTGGAGCCGGAGGAGTGCTACCAGAGCTTCGTCAAGACG
CTGCAGAACGTGAACGTCGTCATCGCGACGTACAACGACCCCGTCATGGGCGACCTGCAG
GTGTTGCCCGAGAAGGGGACGGTTGCCATGGGCAGCGGGCTGCAGGCGTGGGCCTTCTCG
GTGTCGCGCTTCGCGCGCCTCTACGCCTCCAAGTTCGGCGTGCCGATGGACAAGATGTGC
GAGCGTCTGTGGGGCGACAGCTTCTTCGACGCGAAGAACAAGAAGTGGCTGAAGCAGGAG
ACCAACGCCGACGGCGAGCGCCTGAAGCGCGCGTTCTGCCAGTTCTGCTTGGACCCCATC
TACCAGATCTTCGACGCGGTCATGAACGAGAAGAAGGAGAAGATGGAGAAGATGTTCAAG
TCGCTCAACATCAACCTGACCCCCGAGGAGAAGGAGCAGCCCCCGAAGAAGCTGGTCAAG
GCTGTCATGATGAAGTTCCTGCCGGCCGCGGACACGCTGCTGGAGATGATCGTGATGCAC
TTGCCGTCACCGAAGAAGGCGCAGGCGTACCGCGCGGAGATGCTGTACTCGGCACCGGCG
GAGAGCCACGCGACGGACAAGTACTACCTGGGCATGAAGAACTGCGACCAGACCGCGCCG
CTGATGCTGTACATCTCGAAGATGGTGCCGACCGCTGACAAGGGTCGCTTCTTCGCCTTC
GGCCGCATTTTCTCCGGCAAGGTCCGCAGCGGGCAGAAGTGCCGCATCATGGGTAACAAC
TACCAGCCCGGCAAGAAGCAGGACTTGTACGAGGACAAGCCGATCCAGCGAACGGTGCTG
ATGATGGGGCGCTACCAGGAGGCCGTCGAGGACATGCCGTGCGGTAACGTCGTCGGGCTG
GTTGGTGTCGACAAGTACATTATCAAGTCAGCCACGATCACGGACGAGGGCTGCGAGGAC
GCGTTCCCCCTGCGCGACATGAAGTACTCCGTCTCACCCGTCGTGCGTGTTGCCGTGGAG
GTGAAGAACCCCGCGGATCTGCCCAAGCTGGTCGAGGGCTTGAAGCGCTTGGCCAAGTCC
GACCCGCTGGTGGTCTGCAGCATCGAGGAGTCCGGTGAGCACGTCGTGGCCGGCGCTGGC
GAGCTCCACTTGGAGATTTGCTTGAAGGATCTGCAAGACGACTTCATGAACGGCGCGCCG
CTGAAGATCTCCGAGCCGGTCGTGTCGTTCCGAGAGTCGATCCAGGCGGTTTCGTCGATT
CAGTGCCTGTCGAAGTCGCCCAACAAGCACAACCGCTTGTTCGCGCGCGGAGCGCCGCTG
ACGGAGGAGCTGTCGATCGACATTGAGGAGGGCGTCAAGGCGGGCCCCGATGCCGACATG
AAGTTGATGTCGCGTTACCTGGCGGACAAGTACGAGTGGGATGTCGCCGAGGCGAAGAAG
ATTTGGTGCTACGGCCCGGACGGGCGCGGGCCGAACTGCATCGTCGACGTGACGAAGGGA
GTGCAGAACATGAACGAAATGAAGGACTCGTTCATCGCGGCCTGGCAGTGGGCGACGAAG
GAGGGCGTGCTCTGCGACGAGAACATGCGTGGGATCCGCATCAACATCGAGGACGTGACG
ATGCACGCGGACGCCATTCATCGCGGTGGGGGCCAAATCATCCCGACGGCTCGCCGCGTC
ATCTACGGGTGCTGCCTGACGGCCAGCCCGTGCCTGCTGGAGCCCGTCTTCCTGGTCGAC
ATCCAGACTGTCGAGCACGCGATGGGCGGCATCTACGGCGTGCTGACCCGCCGCCGTGGT
GTCATCATCGGCGAGGAGAACCGCCCCGGAACGCCCATCTACAACGTGCGCGCCTTCATG
CCCGTCGCGGAGTCGTTCGGCTTCACGGCGGACCTGCGCGCGAGCACAAGCGGCCAGGCC
TTCCCGCAGTGCGTGTTCGACCACTGGCAGCCCTTCCCGGGCAACCCGCTGGAGGCTGGT
ACCTTGGGCAACAAGACGGTGACCGACATCCGCAAGCGCAAGGGCCTGAAACTCGACATC
CCCCTGCTCGAGGAGTTTTATGATAAGCTTTAAACGCTGGCGCCTAAGCCGGAATCTAAC
GACGGATAGTTTTTCGATATGTTGTAAGACGCTCTTATGTAATGCATCGCACCCGGCGTT
GAGACGCTGGGCCGCACGCGACCCTTACCTGCCAGTTTCTAACGACGGATAGTTCTTCGA
TATGTTGTAAGACCCCGCGTAACGTAATGATCGGAT
>gi|595386117|gb|GARO01016274.1| TSA: Echinogammarus veneris Echinogammarus_veneris_contig_12240_2 transcribed RNA sequence
ATTGGCCAAAACCCACCCGACAGCATTCGATTTCGGGCGCTACTTTGGTGGCGTTCCGTA
ACAAGTGCCGAAAACCGGGTGTTTGGTGAAATGAGCGAAGAGAAAGAGTTCAACACTGGC
TTGCCAGCGAGGGTTCTCTTCTTCGTGATGCTCAATGTTGGCAAACCTACCGAAATGGGG
TGCCTTCACCCGTCTTGTAACACGGACCAAGGAGTCAAACAGACGCGCAAGGGGGAAGAC
ATTATTCAAATCTTCTCTCGTACTGAAAGGGTTTTTTTATTGGTGTGCACACAAAACGAA
TGCCCAACACCGGCCGGCCTTTTTATTAAGGTTGAGTTTGAGTGTGCCTGTTTGGACCCG
AAAGGTGGTGAACTATGCCTGAACAAGGTGAAGCCCGGGGAAACCCAGGTGGAGGCCTGT
AGCGATGCTGACGTGCAAATCGCTCGCATGATTTGGGTATCGGAGCGAAAGACTCATCGA
ACCACCTAGTAGCTGGTTCACATCGAAGTTTCCCTCAGGATAGCTGGTGCTAGACTTTCA
TGATTAGTATTGTGCGGTAAAGCAAATGATTAGAGGCATTGGTGTTCTTAGGATATCAAC
CT
>gi|595374579|gb|GARO01027812.1| TSA: Echinogammarus veneris Echinogammarus_veneris_contig_24135_1 transcribed RNA sequence
ATACGCTATTGGAGCTGGAATTACCGCGGCTGCTGGCACCAGACTTGCCCTCCAATTGCT
TTCGGTAAGGATTTTAAATTATCCCCATTACACTTCCAAGCATATGCCGGAGTTGTTATT
TCTTGTCACTGCCTCCCTGTATCAGGATTGGGCAATTTTCGCGCCTGCTGCCTTCCGTGG
ATGTGGTAGCCGTTTCTCAGGCTCCCTCTCCGGAATCGAACCCTAATTCTCCGTTACCCG
TGATTGCCATGGTAGTCCAATACACTACCATCTAGCTGATAGGGCAGAAACCTGAATGAT
TTATCGTCAATGACGATTCGTTCGATTACTATGATTCATCACTACCCTTTCGGGAGAGGT
TTAGTACTAATAATTACGACCCTTGGACCAGGTCTTGATGCATGTATTAGCTGTATTTTG
ACACGGTTATCCATGTAGAAGAATATCAAATAAGCTATAACTGTTTTAATGAGCCATTCG
CAT
>gi|595472130|gb|GARW01008902.1| TSA: Eucyclops serrulatus Eucyclops_serrulatus_contig_7896_1 transcribed RNA sequence
ATTAGACGGGGATTGGGCTACACATGTCAATAATGCCGTTGTAGATGCGTCTTACAGATG
AAAGTCTTGTTGCTGTGTCCTCGCTTCACGGCTTGGATGTGGTACCGGGGCCGTAGCCTT
TAGGATGTGTCNNGTGAAATTGCATAGATTTAAGCGTAACCAAGTATCGACACCTGTAGT
GTACTCTTTGGTGCATTAAAGGTATCCAACAACTCTGTCCTTGTTTTTCGAGGATTGGGC
TACACATGCTAAGAATGCCGTTGTAGATGCGCTCTATCAACGAAAATCTTGTTGCTGTTC
CTTCGCTTCACGGCTTAGGGGTGGTACCGGGGTCGTAGGTGATAGGGTGTGTCGCAAACT
ATCGGTCTTTAGTATATTGTTGGTATGGTATTTGGGAACGTCCCGTCTTGTAACACGGAC
CAAGGAGTCTAGCATATCTGCAAGCCGTAGCAATTTTAATTGTGAAGGCGTAATGAAAGT
GTATTGTGTTAACAGCACAAACCGGGCCTTTCGGTCTGAGTTAGAGTAAATATGCTAGTA
CCCGAAAGGTGATGAACTATGCCCGGACTGGTTGAAGCCAGGAGAAATCCTGGTGGAGGA
CCTCCCGCGGTGCTGACGTGCAAATCGCTCGTCCGAGCTGGGTATAGGAGCGAAAGACTC
ATCGAATCGCCTAGTAGCTGGTTCCTGCCGAAATTTCCCTCAGGATAGCGGAGATCTACA
ATTAGTTTTGCCAGGTAAAGCTAATGATTAGAGATCTTGGAGGTTGATAGCCTTCAATCT
ATTCTCAAACTTTAAATGGGCAATATCCAAAACTTACTTAATGGAAGTGTTGGTTTAATA
AGGATCTCTAGTGGGCCGTGGTTTGGTAAGCAGATCAGGTAAAGCGGGTTCAACCGTAAA
CAATAAGGAAAGGCGTCCAATACCGGTTTAATACCCACTAAAGGGTGTTAATTCATGAAG
ACAGCGGGACGGTGGCCATGGAAGTCGGTATCCGCTAAGGAGTGTGTAACAACTCACCCG
CCGAATGAATTAGCCCCGAAAATGGATGACGGCTAAGCCGGTAGCCGATCCTTAGTCTCT
CTTCTAGATTTCTTGAAGAGAGGGTAGGCAGGCGTGATGGTTGCTGCGAAGCTCTTGGGT
GACTGGGAGTGGAGCGGCCATCAGTGCAGATCTTGGTAGTAGTAGCAACCATTCTTACGA
GTTTCAACTTTCCCATACGCAAGTATGGGTTTTAAAGCTTTGAAGGTCGTAGTGGACCAG
GTTTCCCTACCTCTGGCGCTCATGTAGGGGTTAGTCGGTCCTAACTTGGTGGTTAACACT
AGAAATAGTCCTAAAGCAGCG
>gi|595416511|gb|GARW01037981.1| TSA: Eucyclops serrulatus Eucyclops_serrulatus_contig_33979_1 transcribed RNA sequence
GAGCATTCTGTGGCGTAAGCCGGGATGAAACGGGCTCTAGTGCAGATCTTGGTAGCAGTA
GCAAATATTCAAATGAGAACTTTGAAGACTGAAGTGGAGAAAGGTTCCATGTGAACAGTA
ATTGGACATGGGTGAGTCGATCCTAAGAGATAGGAAAATTCTTTTTGAAAGTGGTCCTTC
CTCGGATGGACCCGGCTATCGAAAGGGAATCGGGTTAATATTCCCGAACCAG
>gi|589387448|gb|GARY01000115.1| TSA: Stylophora pistillata Locus_118_Transcript_7/8_Confidence_0.333_Length_565 transcribed RNA sequence
TCATGCAATAGCACTTGGTTTACATGTAAGTGTCCTCATCCTACTAAAAGGAGCTCTTCA
AGCTCGTGGATCTAAGCTAATGCCAGATAAGATGGAGCACTCCTATGGATTTTCATGTGA
TGGACCAGGTAGAGGTGGTACATGTGATATATCAGCTTGGGATTCCTTTTATCTAGCAAT
GTTCTGGATGCTTAATACCAACGCATGGATAGACTTCTATTTCCACTACAAGTACCTTAC
ACCTGGTCAATTCTCAGAAAGTTCAACTTATCTAGAATCATGGTTTCGAGATTATCTGTG
GTTTAATTCTGCACCTTTAATTCGTGGTTATTCTGCACTAGGAACTAATGATTTATCCGT
CCAAGCTTGGTTTTTCCTACTTACTCATCTTGCATGGGCAACTGGATTCATGTTCCTTAT
TAGTTGGAGAGGTTATTGGCAAGAATTAATCGATATCATTCTCTACATGCATTTGAAAAC
ACCAATTCTTATCGATCTTTGGAATGGAGGCGTCTATACACCTCTCGCTTTATCCATTGT
ACTTAAGCTAGATTTATTGGGCTTG
>gi|589386092|gb|GARY01001471.1| TSA: Stylophora pistillata Locus_1505_Transcript_1/1_Confidence_0.400_Length_2036 transcribed RNA sequence
GCAAAAAAACCCATCGCACGAGTCAAATCTAAGCTTAACTCAAATAAAAAGGGCCCAAAA
TAAGCAAAAACACCATCGTAAAATATAATGGTTAAGCTTAACCATCTTCAGATATGTCAA
GGCGACACTCTGGTCCAAAGCAGGACACTTAAACAAAGCTTTATCTAAAGGAGCTAAAAC
AACTACTTGGATATGGAATCTACATGCTTATGGTAATGATTTTGATATCCAAGAAGGCTC
CGCAGGTTTAATTGCAAGAAAAGTATTCTCATCAAATCTAGCTCATCTATCTTTGGTATT
CTTTTGGCTTGGTGGAATGCACTTTCATGGTGCATATTTGTCTAATTATAGTGCTTGGTT
AAAAGATCCCAAGTCCGTCGCCCCATCATCACACATTCTTTGGTCTTTAGTTGGTCAAGA
TATTCTTAACTCATATACCTCACAATACTTCTCAGGAATAACTATCACATCTGGCTTTTA
TCAATTATGGCGTTCCTCAGGTATCATTACACAGTCCCAGCTCAAATATGCATGTGCAGC
TTGTCTAATAGCTACGCTTATCTGTCTATCTGGCTCTTATCTCCACATGCAGCTTATGTC
CAAATTCACTAGCTTCATGAAATTCAAGTCCTTATCGCAAAGTCATCTCATGATTATATT
TGGCTTCGGCTCTATTGCTTACTGTGCACATCAGATACACATTTCGCTCCCAGTTAATTC
CTTATTAGATTCAGGTATCTGCATTCGACGCGCAAGCTGCTACATCTTACAATGCATCAG
TAATTTAAACCTGCAAACAAGTATAGCTACAACAGGTAAGTTGTTAAATCCCTCAACAGG
AAGTATATTCCTTGCTCAAATTGCAGCACATCATCTTGCAGTAGGAGTAGTCTTTATCGT
ACTTGGTATTGTTAGATTCTTCACGTCTCAACTTAGTATACTTACATCTTATATAGATTA
CCATGCGCAGTTATCCATTAATCTAGCAATCTGGGCATCTTTATCAATGATAACAGCCGT
CGGATTAACAGCAGTCCCAGTCTATCCTTACCTGTCAACAGATTACCCTACAGTCCTGTG
CCTCTTTGTCCACCACACCTGGATTGCTGGTTTTCTATTAACTGGTGCTGGAGCTCATGC
ATCCATATTCACACTAAGAGGTTCAGCCACATCTGAGATAAGACATCGAGACCCCATCAT
AGGTCACCTAATCTGGGTATGTATAGCTCTAGGATTACACTCATTCGCTCTTTACTGCCA
TAACGACACTTTAGAAGCATTAGGACGTCCAGAAGATACCTTTTGTGACAACTCTATCCA
GTTAAAACCAATCTTTGCCCTCCAACTCCAACACCTTATAGATATAGAGCTCCAGCCAGG
TATTGAGGTCTTAGATGGAAAGATTGTACGTATGAGCCAAGAATTGGGAACAGCTGATTT
TATGGTCCACCACATTCATGCATTTACAATTCACGTAACTTTCTTAATTCTTTTAAAGGG
TATACTCTATGCTAGAAACTCTAGATTGATATCAGATAAGTTGGAACTTGGTTTTGCCTA
TCCATGTGATGGACCAGGTAGAGGTGGTACATGTCAAATATCACCTTGGGATCACTTATT
CTTAGCTGTCTTTTGGATGTATAATTCTCTTAGTATAGTAATCTTTCACTACTTTTGGAA
GATGCAATCAGATCTTTGGGGGTCATATGTATCTCTCGATCTGCACATCTCTCATTACAG
CCAAGGTGACTTTAGTGCTAACTCTATTACCATTAATGGTTGGTTGAGAAAGTTCCTATG
GTCCCAAGCATCCCAAGTAATCCAATCCTATGCTCTTCCGACATCCGCGCCATATGGGCT
CATTTTCCTCACAGCTCATTTCATTTGGGCATTCAGTTTAATGTTCCTCTTTAGTGGTAG
AGCATACTGGCAAGAATTAATTGAGTCCATTCTATGGTCACATCATAAATTAAAGATTGT
ACCTCATATCCAACCAATGGCATTAAGTATTTCTCAAGGAAGAGCAGTTGGTCTCG
>gb|GASD01002982.1| TSA: Heterodera schachtii hs_contig_4393 transcribed RNA sequence
GTCACGGGGAAAAAAAACGGTGGGAAGGGAACTCGGAGTGCCTTTTGTACGTGAAAAATA
TCCGTAAGTGGCGGAAGGGAGTAGAAAATGAAAAGAGGGATCGGATAGGAGGGTTGGATA
CCGGAGAGGGCGCATGAGAAATGGCGACTATGTCCAAGGATAGCAGCAGGCGCGTAAATT
ACCCAATCCTGTAGACAGGGAGGTAGTGACAACAAATAAGCGAGACCAGTGATATGACCT
TCGGGAAGTATTGGGTTTGTAACGAAAATGAGA
>gb|GASD01004609.1| TSA: Heterodera schachtii hs_contig_6590 transcribed RNA sequence
TTTGTGTTTGATGGCCGTACTCCCCCCAGAACCCAAGCACTCAATTGGTTTCCCGAGAAA
ATTCAAAAGGAGTCGATTATTAAGAATTGTTTTATTACATTTTAATCGAAAAGGTAAAAG
CATCTTACGACTTTCCTACCATCCTCAACTAATAGATAATAAAACTTATTTACTGTTGCC
TCTCATCTTTGGTCGGCATCGTTTATGGCATTGGACTACGACGGTATCTGATCATCTTCG
ATCCCCAAGCTTTCGTTCTTGATTAATGGACACGTCCTTGGTAAATGCTTTCGCTGATGC
TTGTCTTGAACAAATCCTTGAATTTCACCTCTGACTATTCAATACAAATACCCCCAACCG
TTCCTATTTATCATTATTTAAAACAACCACTCTTCTATTGAAAAAAGGTCAATTCTTTTT
AGTTCTTTCAAATCCTTTTCTATTATCCCATGCTTTCTTATTCAATCGATTAAAGTAAAG
AACAAATCTTACAATCTATTCTTCCAATCGCTTGAAGCACTCTAATTTATTCAAAGTAAA
TTATTATCATTTCTTACTCTTACAAGTACAAAATAATAAAAATTTAAATATTTAACCTTA
AGAAATTTAAAAGGAAATATCCTCTTCATCCCTCCAAGATCAAATGTTCATTTCCAACTA
CGAGCGTTTTAACTGCAACAACATTCGTATACACTTTTAGATGCTGGAGTTACCGCGGCT
GCTGGCACCAGAGCTTGCCCTCTAATTGCTACTCGATAAGGGATTTGTTATTGTTCTCAT
TTTCGTTACAAACCCAATACTTCCCGAAGGTCATATCACTGGTCTCGCTTATTTGTTGTC
ACTACCTCCCTGTCTACAGGATTGGGTAATTTACGCGCCTGCTGCTATCCTTGGACATAG
TCGCCATTTCTCATGCGCCCTCTCCGGTATCCAACCCTAATTGTCCGTTACCCGTTATTA
CCATGGTAGTCCCCTATACTACCATCCAAAGTTGATAGGGCAGAAATTTCATCGGTTTAT
CGTCTCTCCCTATTAACAAAGGAATTTACGATCTACTTGGAATATTATTAATACAAAAAA
ACCTTCTTTTCCTTTAGAAAATTTCTATCTAATATGCGCTACAACCCACTCATCCAAAAA
ACGATAACAAATTGCATTTCTTTACACGTATTAGCTATAGATTTCCCAATTCAAGTTATT
CCGTCTCCAAAATCTCTTTCATCCACCGA
>gb|GASD01009140.1| TSA: Heterodera schachtii hs_contig_12315 transcribed RNA sequence
ACCTGCCTGTTGTCATATGCTTGTGTAAAAGATTGAGCCATGCACATTGTAAGAGAGAAT
ATGAATAGACAATTCTTTTTTGTAAAGAAGAGAAAGTGTACTATGAGATTGTGAACGGCT
CATTAAATCAGCAATAATTTAATCGGTGGATGAAAGAGATTTTGGAGACGGAATAACTTG
AATTGGGAAATCTATAGCTAATACGTGTAAAGAAATGCAATTTGTTATCGTTTTTGGATG
AATGAGTTGTAGCGCATATTAGATAGAAAATTTACAAAAGAAAGAAGGTTTTTTTTGATT
AATAATATTCCAAGTAGATCGTAAAAATCAAAGAGTAATCTTTGATGAGACGATAAACCG
ATGAAATTTCTGCCCTATCAACTTTGGATGGTAGTATAGGGGACTACCATGGTAATAACG
GGTAACGGACAATTAGGGTTGGATACCGGAGAGGGCGCATGAGAAATGGCGACTATGTCC
AAGGATAGCAGCAGGCGCGTAAATTACCCAATCCTGTAGACAGGGAGGTAGTGACAACAA
ATAAGCGAGACCAGTGATATGACCTTCGGGAAGTATTGGGTTTGTAACGAAAATGAGAAC
AATAACAAATCCCTTATCGAGTAGCAATTAGAGGGCAAGCTCTGGTGCCAGCAGCCGCGG
TAACTCCAGCATCTAAAAGTGTATACGAATGTTGTTGCAGTTAAAACGCTCGTAGTTGGA
AATGAACATTTGATCTTGGAGAACGGATAAAGGATATTTCCTTTGAAATTCTTAAAGGTT
AAATATTTAAATTTTTTATATTTTGTACTTGTAAGAGTAAGAAATGAAAAAAATTAACTT
GGAATAAATTAGAGTGCTTCAAGCGATTGGAAGAATAGATTGTAAGATTTATTCTTTACT
TTAATCGATTGAATAAGAAAGCATGGGATAATAGAAAAGGATTTGAGAGAACTCAAACA
>gb|GASD01010393.1| TSA: Heterodera schachtii hs_contig_13851 transcribed RNA sequence
GAAAGGCGGAGAAGAGCGTAAAACGGACACGAGAAAGTGGGGGAGAAGACGGCCGTCAAC
GGAGTTGAGAAGGCGGAGGAGAAAGGAGTCAACGGACACGAAAAGGCCGAGCCGCGGCTT
CGGAGGGAACCAGCTACCAGATGGTTCGATTAGTCGTTCGTCCGACGTGGGTATAGGGGC
GAAAGATTTGCACGTCAGTACCGCTACGAGCCTCCACCAGAGTTTCCCCTGGCTTCACCC
TGCGCAGGCATAGTTCACCATCTTTCGGGTCCCGACGAGCATGCTCCCGCTCAATCCTCC
ACCGAGGGTGAACTATGCCTGCGCAGGGTGAAGCCAGGGGAAA
>gb|GASD01012931.1| TSA: Heterodera schachtii hs_contig_16867 transcribed RNA sequence
ATCCTGCCTGTTGTCATATGCTTGTGTAAAAGATTGAGCCATGCACATTGTAAGAGAGAA
TATGAATAGACAATTCTTTTTGTAAAGAAGAGAAAGTGTACTATGAGATTGTGAACGGCT
CATTAAATCAGCAATAATTTAATCGGTGGATGAAAGAGATTTTGGAGACGGAATAACTTG
AATTGGGAAATCTATAGCTAATACGTGTAAAGAAATGCAATTTGTTATCGTTTTTTTGGA
TGAGCAGGTTGTAGCGCATATTAGATAGAAAATTTACAAAAGAAAAAAAGGTTTTTTTTG
ATTAATAATATTCCAAGTAGATCGTAAAATTCTTTAAGCAATTAAGGGAGAGACGATAAA
CCGATGAAATTTCTGCCCTATCAACTTTGGATGGTAGTATAGGGGACTACCATGGTAATA
ACGGGTAACGGACAATTAGGGTTGGATACCGGAGAGGGCGCATGAGAAATGGCGACTATG
TCCAAGGATAGCAGCAGGCGCGTAAATTACCCAATCCTGTAGACAGGGAGGTAGTGACAA
CAAATAAGCGAGACCAGTGATATGACCTTCGGGAAGTATTGGGTTTGTAACGAAAATGAG
AACAATAACAAATCCCTTATCGAGTAGCAATTAGAGGGCAAGCTCTGGTGCCAGCAGCCG
CGGTAACTCCAGCATCTAAAAGTGTATACGAATGTTGTTGCAGTTAAAACGCTCGTAGTT
GGAAATGAACAGAAGGGAAATGGACGCGGCACTGCTGACAATCACCATCGCATCACTTGC
TGTGGCACTGATTGCCCTCGCTATTATCATTTGCTGGACCCGACTCCGTC
>gb|GASD01014800.1| TSA: Heterodera schachtii hs_contig_19069 transcribed RNA sequence
CGAATGAGTTGTAGCGCATATTAGATAGAAAATTTACAAAAGAAAGAAGGTTTTTTGATT
AATAATATTCCAAGTAGATCGTAAAATACAAAGAGTAATCTTTGGTGAGACGATAAACCG
ATGAATTTCTGCCCTATCAACTTTGGATGGTAGTATAGGGGACTACCATGGTAATAACGG
GTAACGGACAATTAGGGTTGGATACCGGAGAGGGCGCATGAGAAATGGCGACTATGTCCA
AGGATAGCAGCAGGCGCGTAAATTACCCAATCCTGTAGACAGGGAGGTAGTGACAACAAA
TAAGCGAGACCAGTGATATGACCTTCGGAGTATTGGGTTGTAACGAAATGAGAACAATAA
CAAA
>gb|GASD01015329.1| TSA: Heterodera schachtii hs_contig_19693 transcribed RNA sequence
GTGCGTCAAAATTGATGAAAGTTGAATTGCATAATTGTCCGTTAGTTGCATCCATCGTTT
TCTTCATTTCAGCGTAATTAACAAATTCGCTTATAATACGTTTATCGGGTCCCTTCTCCG
CCAAAATAGTTATTTTTTCTGCCGATTTAGTGCTTATGTAATTTTCTTTTATAAAATTAT
TGTTGTGTATGTTTTTGAAGAAATTCCATTCGAGATTGCCTTTACCGCGGCTGCTGGCAC
CAGAGCTTGCCCTCTAATTGCTACTCGATAAGGGATTTGTTATTGTTCTCATTTTCGTTA
CAAACCCAATACTTCCCGAAGGTCATATCACTGGTCTCGCTTATTTGTTGTCACTACCTC
CCTGTCTACAGGATTGGGTAATTTACGCGCCTGCTGCTATCCTTGGACATAGTCGCCATT
TCTCATGCGCCCTCTCCGGTATCCAACCCTAATTGTCCGTTACCCGTTATTACCATGGTA
GTCCCCCTATACTACCATCCAAAGTTGATAGGGCAGAAATTTCATCGGTTATCGTCTCTT
CCCAAGGGAATTTACGATCTACTTGGAATATTATTAATCAAAAAAAAACCTTCTTTACTT
TGTAAATTTTCTATCTAATATGCGCTCAAAC
>gb|GASD01018081.1| TSA: Heterodera schachtii hs_contig_22877 transcribed RNA sequence
AATTTGTTATCGTTTTTTGGATGAATGAATTGTAGCGCATATTAGATAGAAAATTACAAA
GAAAGAAGGTTTTTTTGAATTATAATATACCAAGTAGATCGTAAAATTTCTCTTTGTAAG
AAGAGGAAGAGACGATAAACCGATGAAATTTCTGCCCTATCAACTTTGGATGGTAGTATA
GGGGACTACCATGGTAATAACGGGTAACGGACAATTAGGGTTGGATACCGGAGAGGGCGC
ATGAGAAATGGCGACTATGTCCAAGGATAGCAGCAGGCGCGTAAATTACCCAATCCTGTA
GACAGGGAGGTAGTGACAACAAATAAGCGAGACCAGTGATATGACCTTCGGGAAGTATTG
GGTTTGTAACGAAAATGAGAACAATAACAAATCCCTTATCGAGTAGCAATTAGAGGGCAA
GCTCTGGTGCCAGCAGCCGCGGTAACTCCAGCATCTAAAAGTGTATACGAATGTTGTTGC
AGTTAAAACGCTCGTAGTTGGAAATGAACATTTGATTTGTGAGGATTTCTTGATTCAAAT
TGAAGAAGGAAATCTTTCAAGTTAAATATTTAAATTTTTTATTATTTTGTACTTGTAAGA
GTAAGAAATGATAATAATTTACTTTGAATAAATTAGAGTGCTTCAAGCGATTGGAAGAAT
AGATTGTAAGATTTGTTCTTTACTTTTAATCGATTGAATAAGAAAGCATGGGATAATAGA
AAAGGATTTAGAAAGAACTAAAAAGAAT
>gb|GASD01020735.1| TSA: Heterodera schachtii hs_contig_25904 transcribed RNA sequence
GTTTTTGGATGAATGAGTTGTAGCGCATATTAGATAGAAAATTTACAAAAGAAAAAAAGG
TTTTTTTTGATTAATAATATTCCAAGTAGATCGTAAAATTCCCCTTGGGGAAGAGACGAT
AAACCGATGAAATTTCTGCCCTATCAACTTTGGATGGTAGTATAGGGGACTACCATGGTA
ATAACGGGTAACGGACAATTAGGGTTGGATACCGGAGAGGGCGCATGAGAAATGGCGACT
ATGTCCAAGGATAGCAGCAGGCGCGTAAATTACCCAATCCTGTAGACAGGGAGGTAGTGA
CAACAAATAAGCGAGACCAGTGATATGACCTTCGGGAAGTATTGGGTTTGTAACGAAAAT
GAGAACAATAACAAATCCCTTATCGAGTAGCAATTAGAGGGCAAGCTCTGGTGCCAGCAG
CCGCGGTAACTCCAGCATCTAAAAGTGTATACGAATGTTGTTGCAGTTAAAACGCTCGTA
GTTGGAAATGAACATTTGATTCATTTGGAAGGGAAGAGGATATTTCTTCTTTCTGACTGT
GAATTAAATATTTAAATTTTTTATTATTTTGTACTTGTAAGAGTAAGAAATGATAATAAT
TTACTTTGAATAAATTAGAGTGCTTCAAGCGATTGGAAGAATAGATTGTAAGATTTGTTC
TTTACTTTAATCGATTGAATAAGAAAGCATGGGATAATAGAAAAGGATTTGAAAGAACTA
AAAAGAATTGACCTTTTTTTCAATAGAAGAGTGGTTGTTTTTAAATAATGATAAAATAGG
AACGGTTGGGGGGTATTTGTATTGAAATAGTCAGAGGTGAAATTCAAGGATTTGTTCAAG
ACAAGCATCAAAACC
>gb|GASD01021671.1| TSA: Heterodera schachtii hs_contig_26953 transcribed RNA sequence
ATGAAAGAGATTTTGGAGACGGAATAACTTGAATTGGAAATCTATAGCTAATACGTGTAA
AGAAATGCTAATTTGTTTATCGTTTTTTTTGGTATGAACAAGTTGTAGCGCATATTAGAT
AGAAAATTTACAAAAAAAGAAGGTTTTTTTTGATTAATAATATTCCAAGTAGATCGTAAA
ATTCTTTAAGCAATTAAGGGAGAGACGATAAACCGATGAAATTTCTGCCCTATCAACTTT
GGATGGTAGTATAGGGGACTACCATGGTAATAACGGGTAACGGACAATTAGGGTTGGATA
CCGGAGAGGGCGCATGAGAAATGGCGACTATGTCCAAGGATAGCAGCAGGCGCGTAAATT
ACCCAATCCTGTAGACAGGGAGGTAGTGACAACAAATAAGCGAGACCAGTGATATGACCT
TCGGGAAGTATTGGGTTTGTAACGAAAATGAGAACAATAACAAATCCCTTATCGAGTAGC
AATTAGAGGGCAAGCTCTGGTGCCAGCAGCCGCGGTAACTCCAGCATCTAAAAGTGTATA
CGAATGTTGTTGCAGTTAAAACGCTCGTAGTTGGAAATGAACATTTGATTTTGGAGAAGA
TAAATCCTTATAGGAGATATCTTCTTGAAGTTAAATATTTAAATTTTTATTATTTTTGTA
CTTGTAAGAGTAAGAAATGATAATAATTTACTTTGAATAAATTAGAGTGCTTCAAGCGAT
TGGAAGAATAGATTGTAAGATTTGTTCTTTACTTTTAATCGATTGAATAAGAAAGCATGG
GATAATAGAAAAGGATTTGAAAGAACTAAAAAGAATTGACCTTTTTTTCAATAGAAGAGT
GGTTGTTTTAAATAATGATAAATAGGAACGGTTGGGGGTATTTGTATTGAATAGTCAGAG
GTGAAATTCAAGGATTTGTTCAAGACAAGCATCAGCGAAAGCATTTACCAAGGACGTGTC
CATTAATCAAGAACGAAAGCTT
>gb|GASD01022888.1| TSA: Heterodera schachtii hs_contig_28301 transcribed RNA sequence
ATGCCTGTTGTCATATGCTTGTGTAAAAGATTGAGCCATGCACATTGTAAGAGAGAATAT
GAATAGACAATTCTTTTTTGTAAAGAAGAGAAAGTGTACTATGAGATTGTGAACGGCTCA
TTAAATCAGCAATAATTTAATCGGTGGATGAAAGAGATTTTGGAGACGGAATAACTTGAA
TTGGGAAATCTATAGCTAATACGTGTAAAGAAATGTCAATTTGTTATCGTTTTTTTTGGA
TGAGCAGGTTGTAGCGCATATTAGATAGAAAATTTACAAAAGAAAAGGAAAGGTTTTTTT
TTTGATTAATAATATTCCAAGTAGATCGTAAAATTCCCTTGTTAAAGAGGGGAGAGACGA
TAAACCGATGAAATTTCTGCCCTATCAACTTTGGATGGTAGTATAGGGGACTACCATGGT
AATAACGGGTAACGGACAATTAGGGTTGGATACCGGAGAGGGCGCATGAGAAATGGCGAC
TATGTCCAAGGATAGCAGCAGGCGCGTAAATTACCCAATCCTGTAGACAGGGAGGTAGTG
ACAACAAATAAGCGAGACCAGTGATATGACCTTCGGGAAGTATTGGGTTTGTAACGAAAA
TGAGAACAATAACAAATCCCTTATCGAGTAGCAATTAGAGGGCAAGCTCTGGTGCCAGCA
GCCGCGGTAACTCCAGCATCTAAAAGTGTATACGAGCGTTTTAACTGCAACAACATTCGT
ATACACTTTTAGATGCTGGAGTTACCGCGGCTGCTGGCACCAGA
>gb|GASD01027119.1| TSA: Heterodera schachtii hs_contig_32965 transcribed RNA sequence
CTGCAATTTTGCACTCAATTTCTATAAAATTTTCCGCATTTTTTTAACATTTGTAATAAA
ACACCTCTTGCGGTTCCTTGCTTTTACGCGGTTGTGACTCGGTGCCATTGAAAAGGAACA
CGTCTTCCTGTGCGGTCGTTGCCGATGCGGTGCCAACTGATGTTGTTATGTCGGCACGAA
GGAGAGGGCGCATGAGAAATGGCGACTATGTCCAAGGATAGCAGCAGGCGCGTAAATTAC
CCAATCCTGTAGACAGGGAGGTAGTGACAACAAATAAGCGAGACCAGTGATATGACCTTC
GGAAGTATTGTGTTTGTAGCGAAATAGAGAACAATAA
>gb|GASD01029540.1| TSA: Heterodera schachtii hs_contig_35587 transcribed RNA sequence
GGTAGCGCATATTAGATAGAAAATTTACAAAAGAAAAGAAGGTTTTTTTGTATTAATAAT
ATTCCAAGTAGATCGTAAAATCTCTCTTTGTAAGAAGAGGAAGAGACGATAAACCGATGA
AATTTCTGCCCTATCAACTTTGGATGGTAGTCCAGAGGACTACCATGGTAATAACGGGTA
ACGGACAATTAGGGTTGGATACCGGAGAGGGCGCATGAGAAATGGCGACTATGTCCAAGG
ATAGCAGCAGGCGCGTAAATTACCCAATCCTGTAGACAGGGAGGTAGTGACAACAAATAA
GCGAGACCAGTGATATGACCTTCGGGAAGTATTGGGTTTGTAAACGAAAATGAGAACAAA
AAACAAATCCCTTATCGAGTAGCAATTAGAGGGCAAGCTCTGGTGCCAGCAGCC
>gb|GASD01029574.1| TSA: Heterodera schachtii hs_contig_35621 transcribed RNA sequence
GGGGGTAGCATAAGTGGGAGAAGTAATTCGATCTTGAAATACCACTACCGTAATCATTGC
TTTACTAAGGAGATAATAGATTTGGCAATTAATAGCAATATTATTTGTATTAAAAGGAAT
TTTAATAATTGGAATGACGGTATTAGTGACACTTTCAGATAGTTTATCAGGAGTCTATGA
AATGTTCGAGATAGTATATAGAAATATGTGTTATTTTGTTTATGTTTCACTCTTGGTATT
TCTTTTTGGATAGCTAGTATCCACTCTTTTGATTAAATCAATTCTATCTTCAACATTTTC
AGATGGGGAGTTTGGCTGGGGCGGCACATTTGTGAAATGATAGCGCAAGTGTCCAAAGGT
ATACTCAAAAAGGACAGAAACCTTTTGTAGAGGAGAAGGCTAAATAGTATACTTGATTAT
GATGTTCAGTAAATATAATAACTATGAAAGTATGGCCTATCGATCCTTTAGAGGGGTAAG
AACAGCAATGTTCGATATTTAACCCTGTATATAACCATTTTTTTGTATTTTGAATGTTAC
ATATTTCTCAGTCTTCTTCTTCCATCCAATCTTATTGTTAGCTCCTTTTTGGTTTTGACT
ATGGTGTCTCTCGTCTCTCTCACCCACCTCGCAACAGTTCGTCCCTCTCTCTCAGTTCCT
CCTCCACCCGCTCCCTCTCCATTATGCTCACTCTCTCCCG
>gb|GASD01030115.1| TSA: Heterodera schachtii hs_contig_36195 transcribed RNA sequence
GTGTTTGATCTCCTTTTCTATTATCCCATGCTTTCTTATTCAATCGATTAAACTAAAGAA
CAAATCTTACAATCTATTCTTCCAATCGCTTGAAGCACTCTAATTTATTCAAAGTAAATT
ATTATCATTTCTTACTCTTACAAGTACAAAATAATAAAAAATTTAAATATTTAACTTGAA
AGATTTCTTCTTCAATTGAATCAGAAATCTTCACAAATCAAATGTTCATTTCCAACTACG
AGCGTTTTAACTGCAACAACATTCGTATACACTTTTAGATGCTGGAGTTACCGCGGCTGC
TGGCACCAGAGCTTGCCCTCTAATTGCTACTCGATAAGGGATTTGTTATTGTTCTCATTT
CGTTACAAACCAATACTTCCCGAAGGTCATATCACTGGTCTCGCTTATTTGTTGTCACTA
CCTCCCTGTCTACAGGATTGGGTAATTTACGCGCCTGCTGCTATCCTTGGACATAGTCGC
CATTTCTCATGCGCCCTCTCCGGTATCCAACCCTAATTGTCCGTTACCCGTTATTACCAT
GGTAGTCCCCTATACTACCATCCAAAGTTGATAGGGCAGAAATTTCATCGGTTTATCGTC
TCTTCCTCTTCTTACAAGTGGTCAGGGTCGTTTTCGTACCGGAGACGTTTTCGTACCGCC
GTTTTCGTACGAGTGATATGCAAAAAATTGCATTCAAATAATTTTGTTATTCTTTAAATA
CTTTTAATGTTTTGACAATTTAAGCTTTTATTAACTA
>gb|GASD01037468.1| TSA: Heterodera schachtii hs_singlet_29802 transcribed RNA sequence
GTAGGGGCGATTCAAAGAGAGGAAGGATTTGTTACGTGAGAAACAACGGCACGAAGAAAA
CGACCGAGAACGCACTTCTTCGCCCGAGTCACCACCGTCGATCCGCCGTTTCAGCGAGAG
CGGAAAAGTGGAGAAGAAAAAGGACAGCGGTAGGAGGCGGACTGACCAGTAAATCTCAAT
TAGGGTTGGATACCGGAGAGGGCGCATGAGAAATGGCGACTATGTCCAAGGATAGCAGCA
GGCGCGTAAATTACCCAATCCTGTAGACAGGGAGGTAGTGACAACAAATAAGCGAGACCA
GTGATATGACCTTCGGGAAG
>gb|GASD01054120.1| TSA: Heterodera schachtii hs_singlet_73261 transcribed RNA sequence
ATAAGGGATTTGTTATTGTTCTCATTTTCGTTACAAACCCAATACTTCCCGAAGGTCATA
TCACTGGTCTCGCTTATTTGTTGTCACTACCTCCCTGTCTACAGGATTGGGTAATTTACG
CGCCTGCTGCTATCCTTGGACATAGTCGCCATTTCTCATGCGCCCTCTCCGGTATCCAAC
CCTAATTGTCCGTTACCCGTTATTACCATGGTAGTCCCCTATACTACCATCCAAAGTTGA
TAGGGCAGAAATTTCATCGGTTTATCGTCTCTTCCTCTTCTTACAAAGAAGAATTTTACG
ATCTAATTGGGAAATCTATAGCTAATACGTGTAAAGAAATGCAATTTGTTA
>gb|GASD01057631.1| TSA: Heterodera schachtii hs_singlet_80849 transcribed RNA sequence
AAACATTCGTATACACTTTTAGATGCTGGAGTTACCGCGGCTGCTGGCACCAGAGCTTGC
CCTCTAATTGCTACTCGATAAGGGATTTGTTATTGTTCTCATTTTCGTTACAAACCCAAT
ACTTCCCGAAGGTCATATCACTGGTCTCGCTTATTTGTTGTCACTACCTCCCTGTCTACA
GGATTGGGTAATTTACGCGCCTGCTGCTATCCTTGGACATAGTCGCCATTTCTCATGCGC
CCTCTCCGGTATCCAACCCTAATTGTCCGTTACCCGTTATTACCATGGTAGTCCCCTATA
CTACCATCCAAAGTTGATAGGGCAGAAATTTCATCGGTTTATCGTCTCTTCCTCTGTGTC
TCTGGCCACGTTTTGTCTCTCTTCTCCCCGTGCTGTCACTCCGTTT
>gb|GASD01062225.1| TSA: Heterodera schachtii hs_singlet_90450 transcribed RNA sequence
AAAGGAGGAGGAGGAAGAGGAACAGAGGGAAGATAGACAAAAAGCGCAAAAAACAGTGAC
AAACTGAGAGACGGAAAAGAAGAGGGGGACAGAGGCGAAATTCAGCAGGAAAGGAAGAGA
AACGAGAGAAGAAGGAAGGCAAATGGCAAGGAAGAAAATGATGAGGAAGAAAAAGAAGCG
AAGGAGGAAGAGGATCAAACACAATACTTCCCGAAGGTCATATCACTGGTCTCGCTTATT
TGTTGTCACTACCTCCCTGTCTACAGGATTGGGTAATTTACGCGCCTGCTGCTATCCTTG
GACATAGTCGCCATTTCTCATGCGCCCTCTCCGGTATCCAACCCTATTGTCCGTTACCCG
TTATTACCATGGTAGTCCCCTATACTACCATCCAAAGTTGATAGGCAGAAATTTCATCGG
TTTATCGTCTCATCAAA
>gb|GASD01064053.1| TSA: Heterodera schachtii hs_singlet_94019 transcribed RNA sequence
GGAGGGAGCAATACTTTAATGAATGGGGAGAATAAGGAAAAGGGAGAGGCGAAAGACGGG
GAGAGACGATAAACCGATGAAATTTCTGCCCTATCAACTTTGGATGGTAGTATAGGGGAC
TACCATGGTAATAACGGGTAACGGACAATTAGGGTTGGATACCGGAGAGGGCGCATGAGA
AATGGCGACTATGTCCAAGGATAGCAGCAGGCGCGTAAATTACCCAATCCTGTAGACAGG
GAGGTAGTGACAACAAATAAGCGAGACCAGTGATATGACCTTCGGGAAGTATTGGGTTTG
TAACGAAAATGAGAACAATAACAAATCCCTTATCGAGTAGCAATTAGAGGGCAAGCTCTG
GTGCCAGCAGCCGCGGTAACTCCAGCATCTAAAAGTGTATACGAATGT
>gb|GASD01068320.1| TSA: Heterodera schachtii hs_singlet_102256 transcribed RNA sequence
AGGTAACTCCAGCATCTAAAAGTGTATACGAATGTTGTTGCAGTTAAAACGCTCGTAGTT
GGAAATGAACATTTGATTCATTTGGAAGGGAAGAGGATATTTCTTCTTTCTGACTGTGAA
TTAAATATTTAAATTTTTTATTATTTTTGTACTTGTAAGAGTAAGAAATGATAATAATTT
ACCTCAAACACAATACTTCCCGAAGGTCATATCACTGGTCTCGCTTATTTGTTGTCACTA
CCTCCCTGTCTACAGGATTGGGTAATTTACGCGCCTGCTGCTATCCTTGGACATAGTCGC
CATTTCTCATGCGCCCTCTCCGGTATCCAACCCTAATTGTCCGTTACCCGTTATTACCAT
GGTAGTCCCCTATACTACCATCCAAAGTTGATAGGGCAGAAATTTC
>gb|GASD01071240.1| TSA: Heterodera schachtii hs_singlet_107633 transcribed RNA sequence
CACCAGAGTTTGCCCTCTAATTGCTACTCGATAAGGGATTTGTTATTGTTCTCATTTTAC
GTTACAAACCCAATACTTCCCGAAGGTCATATCACTGGTCTCGCTTATTTGTTGTCACTA
CCTCCCTGTCTACAGGATTGGGTAATTTACGCGCCTGCTGCTATCCTTGGACATAGTCGC
CATTTCTCATGCGCCCTCTCCGGTATCCAACCCTAATTGTCCGTTACCCGTTATTACCAT
GGTAGTATAGGGGACTACCATGGTAATAACGGGTAACGGACAATTAGGGTTGGATACCGG
AGAGGGCGCA
>gb|GASD01076772.1| TSA: Heterodera schachtii hs_singlet_117376 transcribed RNA sequence
TGATATGACCTTCGGGAAGTATTGGGTTTGTAACGAAAATGAGAACAATAACAAATCCCT
CAAACACAATACTTCCCGAAGGTCATATCACTGGTCTCGCTTATTTGTTGTCACTACCTC
CCTGTCTACAGGATTGGGTAATTTACGCGCCTGCTGCTATCCTTGGACATAGTCGCCATT
TCTCATGCGCCCTCTCCGGTATCCAACCCTAATTGTCCGTTACCCGTTATTACCATGGTA
GTCCCCCTATACTACCATCCAAAGTTGATAGGGCAGAAATTTCATCGGTTTATCGTCTCT
CCCTTAATTGCTTAAAGAATTTTACGATCTACTTGGAATATTATTAATCAAAAAAAACCT
TCTTTTACTTTTGTAAATTTTCTATCTAATATGCGCTACAATCTGCTCATCCAAAAAAAA
CGATAACAAATTGCATTTCTTACACGTATTAGCTATAGATTTCCCAATTCAAGTTATTCC
G
>gb|GASD01078767.1| TSA: Heterodera schachtii hs_singlet_120815 transcribed RNA sequence
GCTAGCGCATATTAGATAGAAACAGAAGAAAAAGGTCCTTTTATTTTGATTAATAATATT
CCAAGTAGATCATAGAATCCTTTAGTAAAATAAGGGAGAGATTGATAAACCGAATGAAAT
TTCTGCCCTATCAACTTTGGATGGTAGTATAGGGGACTACCATGGTAATAACGGGTAACG
GACAATTAGGGTTGGATACCGGAGAGGGCGCATGAGAAATGGCGACTATGTCCAAGGATA
GCAGCAGGCGCGTAAATTACCCAATCCTGTAGACAGGGAGGTAGTGACAACAATAAGCGA
GACCGGTTTCCGCAAGGAAAAGGTTTGTAACGAGAAAGATCAAACACAAAGTTACCTAAA
CTATAGAAGAGTGGTTGTTTAAATAA
>gb|GASD01083549.1| TSA: Heterodera schachtii hs_singlet_128918 transcribed RNA sequence
GTGTTTGAATTCCCTTCTCTCCCTTAATAATGTTAATTTCCAACTACGAGCGTTTTAACT
GCAACAACATTCGTATACACTTTTAGATGCTGGAGTTACCGCGGCTGCTGGCACCAGAGC
TTGCCCTCTAATTGCTACTCGATAAGGGATTTGTTATTGTTCTCATTCTCGTTACAAACC
TTTTTCCTGCGGAAACCGGTCTCGCTTATTTGTTGTCACTACCTCCCTGTCTACAGGATT
GGGTAATTTACGCGCCTGCTGCTATCCTTGGACATAGTCGCCATTTCTCATGCGCCCTCT
CCGGTATCCAACCCTAATTCGTCCCGTTACCCGTTATTACCATGGTACGTCCCCTATACT
ACCATCCAAAGTTGATAGGG
>gb|GASD01084246.1| TSA: Heterodera schachtii hs_singlet_130091 transcribed RNA sequence
GCCCGCGGCTGCTGGCACCAGAGCTTGCCCTCTAATTGCTACTCGATAAGGGATTTGTTA
TTGTTCTCATTTTCGTTACAAACCCAATACTTCCCGAAGGTCATATCACTGGTCTCGCTT
ATTTGTTGTCACTACCTCCCTATCAACTTTGGATGGTAGTATAGGGGACTACCATGGTAA
TAACGGGTAACGGACAATTAGGGTTGGATACCGGAGAGGCGCATGAGAAATGGCGACTAT
GTCCAAGGATAGCAGCAGGCGCGTAAATTACCCAATCCTGTAGACAGGGAGGTAG
>gb|GASD01086454.1| TSA: Heterodera schachtii hs_singlet_133927 transcribed RNA sequence
GCATTTTCGTTACAAACCCAATACTTCCCGAAGGTCATATCATTGGTCTCGCTTATTTGT
TGTCACTACCTCCCTGTCTACAGGATTGGGTAATTTACGCGCCTGCTGCTATCCTTGGAC
ATAGTCGCCATTTCTCATGCGCCCTCTCCGGTATCCAACCCTAATTGTCCGTTACCCGTT
ATTACCCATGGTAGTCCTAGGACTACCATGGTAATAACGGGTAACGGACAATTAGGGTTG
GATACCGGAGAGGGCGCATG
>gb|GASE02045071.1| TSA: Prorhinotermes simplex s1268_L_1413_0_a_39_1_l_1843 transcribed RNA sequence
TCCCGGAGGTAACTTGTCTGTCACCCCAAGTCTCACGCCCTGAGACAAATTAGGGATCGT
TAGGCCATCCTTTCGGAACTGATCCGAGTACGTAACGGCACAGTTAATTGAGCTTTTGGC
CTTATCCTCCACGCGAGATTTCTGTCCTCGCTGAGCTCAACTTCGGACACCTTCGCTGCA
CTTTCGAAGGTGTGCCGCCCCAGCCAAACTTTCTACCTAGTTCGATTCCTCCTGCGAGGT
AAGCATAATTCCACTCAGGGTAGTGGTTTCTCATAATCGATTGCTCTCCCACCTAGTTCT
GCACCCCTGACGAAACCATACAAAACTAAGCCAAAGTGAAGCTCTACAGGGTCTTCTTTC
CCCGCTGGATAGTTTGTGCCCGTTCCCACAACTGTCGGTTCGCTGAGAGATAGTTTGGGA
CAGTGAGAACCTCATAGCTCCGTTCATGCAGGTCACTAATTAAGTGACGAGGTATTTCGC
TACTTTGATAAGAGTCATAGTTACCCCAGCTATTTACCGGTGCTTGAATGGCTTGAACCA
TCTTAACAGACACAGCACTGAGCAGAATTCATCTCGCGTTCGCTCCCTGTACAAGGACAG
CGCGAGACTGCGTTGTTATTAGACAGTTGGGCTCTCCTTGTCACTTTCAGTTCGGTTGTT
CAACCGAGCCAAGCTTTCTTCCTAAGGTACAGCTCTAATTGGCCGAATTCCCTGAACTAC
CGCGCCTCAATGGCCATAGGCTACTCACCTAGGAGACCTGATGCGGTCATCGGTACGAAT
GCGCGATCTATGTCCGACGTATCTTTCTGAGCCAATCCAACAGCCCAAGCTGCAGCCCAG
ACTGCACTATGCCACGTCCCCGGTGCGGTCTCGCCAGTTGACCTGATTCCTCGCACCAAG
AAGTGTCAACCAGGAAAGAGACCCCTGGCCTAAGGTGTCAGATTGGCGGCTACGACGGGC
TTCCGTTGCCGTGTGATCAGCGCAGCCATGGAATATCATCCTTGTTCCCTTTCCCGGCAA
AGCCGGTTAGGATCGGCTAACTCTGGGACTATCAAAGTTGCCCAGAAACCCTACTCCTCG
TCGGCCCCCACTCTCTTAAGTGGATAATCGCTACTTCAATTAGGATCTGTAATACAATGC
CCTTCAGCCCGCATCACTGCTAGCCTTCGCCGGGCACTGCACAGTGGACTACTCCATGCT
CGGCGAGCACGTGCTAGGTCTCGGTTCCGCCATATGCGTCATTCATTTTCCGGGCCCGAG
TGCTAGGCGAGTGGGTTTGAACACAGGTCTTTAGCGGATTCCTACTGTTAGGGACACCGC
CCCGCTGTCAATGCACATGGACACCGTTAATGGTATCATTGATGGCGATATTGGACACCT
TAACCTAACTTCAGGTTCATCCCTTTTCGCCATGACCGCTTACCGGACAGAGCCCACTTG
CGCTCATTATTCACTGAAGGATTCCTGCTCGGAAATCCGACATACCAAGAAGGTTCGCAG
TTTGGAAATTGGCTGCAGGCCCGAGGACCCACTAGACCACTACCCATTGCTCTACCCCCC
TTAACTATCTGAACGCAGCGATCCTTCGGGATCCTTCGCCCACAACCAGCTATTAGGAGG
TTCGATGAGTCTTTCGCCCCTATACCCACATCTGAAAAGGGATCTGCACATCACCACACT
TGCGGTCCTCCACCAAAGTTTCCCTTGGCTTCAACCTGTGCAGGCATAGTTCACCTCCTT
TCGGGTTCTAGCACAGATGCTCAAGCGCCGTGCCCGAAGGCCAGTCGACTTCTCTCCGCC
GCGAGCTTTCCCACCTCGTGACTCGCACCTGAGTTAAACTCCC
>gb|GASE02047656.1| TSA: Prorhinotermes simplex s3663_L_5441_0_a_67_1_l_4931 transcribed RNA sequence
GAATTGAAAAGGGTGGTTTCATCTCAGGATAATGAAGGGTGTTTCTGGGATTGGGAACAA
TTACCAGAGGCATTCATCATTAATCTTAATCTGAGTTGGCAGATTCCAGCCAGATGTGAG
AGTAACACCTCCTCACCTCATCTATGATGATGAGATCATTACCAAAATTGGTTATTTTTT
AGGTAACAAAGTTTAGTTAAGTTCAATGTCACAAAGAAAACAAAAGGTATTCAGTTACCA
CAAGCTTATAGCTATACTAGAGGCAGTGGTCTCAAGGTTGTTGAAGAGGGAAATATATCA
ACAGCAAAGGTATTATTGGTAAAAATAATAATTAGTACAGATACTTGGTTGATCCTGCCA
AGGAAGCACACTCCGGTCATAGATTAAGCCATGCAAGTCTCAGTTCAGGCAACGAAACTG
CGTACAGCTCATTAACACACTCATAACCTACGAGACAGCGACTTATTGTCAACAAGGATA
GCTGGAGTAAATCTCGAGCTAATACTTGAAAGAGTACCTTTGTATTTTAAAGGACGAAGG
TAAAGTTGACCAGTGATGGCAAGTCAAGCGGATGAGTGGCCTATCAGCTAGTACTTAGGA
TCTTTACCTAGGTAGGCTATAACGGGTAACGGGCGGTTACCGTCGGACTGCCGGAGAAGG
AGCCTGAGAGACAGCTACTATTCCTACGGGGAGCAGCAGGCGCGAAACTTACCCACTCGA
TATAATCGGAGGTGGTAATGACCAGTTCCAAGATGGGGCTTCGGTTCCGATTGGATAGGA
AGGCTTATTAAAGAAGTCAAGTAATCTAGCAGAGGGCCAGTCTGGTGCCAGCAGCTGCGG
TAATTCCAGCTCTGCGAGTTTGCTCCCATATTGTTGCAGTTAAAACGCCCGTAGTCAGAA
TTCGTATTCAGACAAGAAGACAACTCGTCCACCGCGAATAAAACAGGACGCTTAGGGTAT
TGTTCCACAAGAATGATAGAGCGCGGTCTGGAGTATTTACCTTTCGTTGGGTAAGATCAA
AGAGAGCGAGTGGTGCTGGTAGTATTCCTGAGCGAGCGGTGGAATGCATTGACCTTAGGG
AGACTAACGAAAGCGAAAGCAGCCAGCAAGTAGGTTTCTATCGATCAAGGGCGAGAGTAG
GGGTAGCGAACCGGATTAGAGACCCGGGTAGTCCCTACAGTAAACGATGTCGACAAGGGA
TTGGTGTTTCTATTAACATCAGTATCTTGAGAGAAATCATAGTTCATGGACTCTGGGGGA
ACTACGATCGCAAGACAGAAACTTGAAGGAATTGACGGAAGGGCACACAAGGGGTGGAGC
CTGCGGCTTAATCTGACTCAACACGGAGAAACTTACCAGGACAAGGTGGCAATGGTGAGC
GACAATCTAAAGGATTTTCGGGATAAGTCTTTGGGTGGTGCATGGCCGTTGGTGGTGCGT
GGGTTGACCTGTCAAGCGTTGATTCAGATAACGAGCGAGATTATCACCAACTAAGTAATA
TCTGCTAAGCTTATAGTGTGTATTAGTAGTTGGGACCGCCTGATAAATAGCAGGAGGAAG
GAGGTAGCAATAACAGGTCCGTGATGTCCTTCAGATGCCCTGGGCTGCACGCGTGCTACA
ATGGAGATGACAATGGGCTAGCATACTCGAGAGAGGAAGCTACTCCCTAATCATTTGCGT
TGTTGGGATTGGGGTTTGTAATCAACCACATGAACTAGGAATCCCTTGTAAGCGTGTGTC
AACATCGCACGTTGAATACGTCCCTGCCCTTTGTACACACCGCCCGTCGCTCCTACCGAT
TGGATGACCTGGTGAAAATATCGGAACTCTTACAGGCTAAGGTATTTAAATCATGTTATC
TAGAGGAAGGAGAAGTCGTAACAAGGTAACGGTAGGTGAACCTGCCGTTGGATCAGTAAT
GTTATATACATTTAACTATTCGAAAAGAAAACAAATCAATCATACAAAAATGTTTACAAA
AAGAGAACATAAAACTTAGACAACGGATGTCTTGGCTACTTACACGAAGAAGGACGAAGC
ATAGATTGAAATTGCGGCAGGAGTTGCAAACATTGTGACTGTCCGGTCTTTGAATGCACA
TGCACCCAACCCATCTTCCAAGGTGGTTAAGGGTACTTCATTACCAGTAACACGAATGAT
AAATATCATCACCTCTTCCTGAAAGAACAATCTATTGTTCAATCAGGAAAGAGAAGACAA
AAATCAACAAAGGAAAGCTGTTCTGGTGGTGAAGGGAATACCCGCTGAACTGAAGCATCT
CAATAAGCGGAGGAAAAGAAACTAACAAGGATTCTCATAATAAAGGCGATTGAAGAGAGA
ATAGTCCTACTCCAATTCCTTTACGGGAACTGAGGAGAAACATCTAATAGCAGTCCATAA
GTGGGCATTGAATCTCCACGAAACAGAGTTTTAGTCTCGTTTAAGACAGCTAGTTTGACG
TTTTATAGAGTAGGGTAGCTTGAGATTGCTGCCTGAAAAGGAGGCATACCCCTTCTAAGA
CTAAATATTGTAAGTAGACCGATAGAGGATAAGTAGCGTGAGCGAAAGATGCAAAGAACT
CTAAAGAGGAGAGTGCAAAGCGCCTGAACTTGTCTAGGTTAATCCATCAACGATGGGCCC
GTCTTGAAACACGGATCGAGGAGTTTATCGTATATGCGAGGTTTCACAAAAATCACAGAG
AAAGCGACTGGTAATACGGCTACAGAGTATATATGATAGAACCCGAAAGGATGTGAACTA
TTCCAGTGTATGGTGAAGCCAGGGGAAACTCTGGTGGAAGCCAGTAGCAATACTGATGTG
CAAATCGTTTGTCAAACATTGGTATAGGTGCGAAAGACTCATCGAACATCCTAATAGCTG
GTTTCATCCGAAGTTTCCCTTAGGATAGCCGCGACATTTCAAAAAATAGATAGGGTAGGT
AGAGCACTGGGTAGAAGTGTAGGGGTGCTTCGGTGCCTCAACTTATTTCCAAACTGCGAA
TAATCCTGTTTTCAGGTCTACCTAATAGGAGATCAGAAAGTGATTAGTTGTCGTGAGTGG
GCTTGTACCGGTAAGCGGTTCAGGCGATCAGGGATTAACCTTTAGTGAAGTTAAGGTTCC
ACAAGTACTAACAGTGATACCATTAAGAAGGTCTCTGTGTTGAGACAGCAGGTCGGTGTC
CCTAAAAGTAGGCATCCGTCAAAGAGTGTGTTAATCCTCCCCTGCCGAATACTCAGGCTT
CGAAAATGGAAGGGGCATTTAGTACTACCGATACTTCACTGATGTCGGCAGAGACATCAA
GTAGGATGACGTGGATATCTCAGCGAAGTGGATAAGCGATTATTCATTGAGAGGTATCTA
GTGCAGATCTCGATTGAAGTAGTGATTATCCAGGTTAGTCTCCTGGGGGCTGACGAGGGG
TAAGGTTTCTGGACAACGGTGAACGTCTCAGAGTTAGTCGAAGCTAACCTCAAAGTTATT
GGGGGAAAGGGAATACGGTTGATAATCCGTAACTATTTCAGTTCAGTGGTAACACCAAAT
AACTATCTTAGGGGCGTTTACACAGTAAGTAGGAGTTTCTTTCCTACATGACCAGATTTT
ATATCACGGAAACAGGTCAACTGGAGAAGAGTATATAAATCAAGGGCAAAATCACTTTCG
GGTGAAGCACTGGTGTTGGCGTCTCACGTTAAAGGATAGTTGTGTGAACAGAATACTCGT
ACCGATAACCGCATCAGGTCCCCAAGGTGAGTAGCCTATGGCCATAGGGGTGGTTTTCCT
CAGGGAATTCGGCCAATTAGACCTGTAACATCGGGATAAAGGTTGGCTCTACAGGAATGT
AGAACCGATAGTTACAAGGGAAGCCCAACTGTTTAATAAAAACGCAACCTTGTGCGATTC
ATATCATCAAGAAATGTACACAAGGCGAATCCTGCTCAGTGCTGTGCCTGTTAAAGTGTT
TCAACGCAAGAAAGCACCGGTAAATAGCTAGGGTAACTATGACTCTTATTCAAAGTAGCG
AAATACCTCGTCACTTAATTAGTGACGCGCATGAACGGAGCTATGAGGTTTCCACTGTCC
CAAGGGATATCCCTACGAACCAACAGAAGTGGCAACGGGCACTTGAAATCCAGCGGGGAA
AGAAGACCCTGTAGAGCTTCACTGTGGTCTAATTTTGTGTAGTTTCTATATGGGTGCAGC
CTAGGTGGGAGGGCAACCGAGCTTGAGAAACCACTACCATAATAGGAATTACGCTTATCT
AGAGGAGATAGAGTTAGATAGGCAGTTTGGCTGGGGCGGCACACAACCGAAAAGGCAGCG
GTAGTGTCCTAAGGTAAGCACATTGAGGACAGAAATCTCAGGTTGAGTATAAGGGCAAAA
GCTTACATTACTGTGCCACTTTGTTCATGGATCAGTACTGAAAGGTAGGCCTAACGATCC
CTAAAAAGTGCCAGGGTGTGGCAATTGGGGTGACAGACAAGTTACCTCCGGGACAACTGG
CTTGTGGCTGCTAAGAGATCAAATCGACGCAGCTTTTTGATTCTTCGATGTCGGCTCTTC
CTATCCTAAAGAAGCACAAATTTTTAAGGGTTGGATTGTTCACCCGTATTAGGGATCGTG
AGCTGGGTTTAGACCGTCGTGAGCCAGGTTTGTTTTATCCTACTGGATTACCCATCAAGA
TAGTAGTTTGATTAAGTACGAGAGGAACTGTTAAACTATGCCTCTGGTTAGTGGTTATGA
GAAACCATATGCCACATAGCTACGCATTTAGGGATAATGGCTGAAGGCCTCTTAAGCCAG
AACCCTATCTAGAGAAAGATGGACATGTGGTTATACTCCTAAATATACATATTTCTAGGA
GGTTATCCACAGGAATAACCCATCGCAGAAGACGATGTGTCAACAGGGGTACTGTAAGTA
TTAGAGTGGCA
>gb|GASE02047657.1| TSA: Prorhinotermes simplex s3664_L_5441_1_a_65_5_l_4803 transcribed RNA sequence
GAATTGAAAAGGGTGGTTTCATCTCAGGATAATGAAGGGTGTTTCTGGGATTGGGAACAA
TTACCAGAGGCATTCATCATTAATCTTAATCTGAGTTGGCAGATTCCAGCCAGATGTGAG
AGTAACACCTCCTCACCTCATCTATGATGATGAGATCATTACCAAAATTGGTTATTTTTT
AGGTAACAAAGTTTAGTTAAGTTCAATGTCACAAAGAAAACAAAAGGTATTCAGTTACCA
CAAGCTTATAGCTATACTAGAGGCAGTGGTCTCAAGGTTGTTGAAGAGGGAAATATATCA
ACAGCAAAGGTATTATTGGTAAAAATAATAATTAGTACAGATACTTGGTTGATCCTGCCA
AGGAAGCACACTCCGGTCATAGATTAAGCCATGCAAGTCTCAGTTCAGGCAACGAAACTG
CGTACAGCTCATTAACACACTCATAACCTACGAGACAGCGACTTATTGTCAACAAGGATA
GCTGGAGTAAATCTCGAGCTAATACTTGAAAGAGTACCTTTGTATTTTAAAGGACGAAGG
TAAAGTTGACCAGTGATGGCAAGTCAAGCGGATGAGTGGCCTATCAGCTAGTACTTAGGA
TCTTTACCTAGGTAGGCTATAACGGGTAACGGGCGGTTACCGTCGGACTGCCGGAGAAGG
AGCCTGAGAGACAGCTACTATTCCTACGGGGAGCAGCAGGCGCGAAACTTACCCACTCGA
TATAATCGGAGGTGGTAATGACCAGTTCCAAGATGGGGCTTCGGTTCCGATTGGATAGGA
AGGCTTATTAAAGAAGTCAAGTAATCTAGCAGAGGGCCAGTCTGGTGCCAGCAGCTGCGG
TAATTCCAGCTCTGCGAGTTTGCTCCCATATTGTTGCAGTTAAAACGCCCGTAGTCAGAA
TTCGTATTCAGACAAGAAGACAACTCGTCCACCGCGAATAAAACAGGACGCTTAGGGTAT
TGTTCCACAAGAATGATAGAGCGCGGTCTGGAGTATTTACCTTTCGTTGGGTAAGATCAA
AGAGAGCGAGTGGTGCTGGTAGTATTCCTGAGCGAGCGGTGGAATGCATTGACCTTAGGG
AGACTAACGAAAGCGAAAGCAGCCAGCAAGTAGGTTTCTATCGATCAAGGGCGAGAGTAG
GGGTAGCGAACCGGATTAGAGACCCGGGTAGTCCCTACAGTAAACGATGTCGACAAGGGA
TTGGTGTTTCTATTAACATCAGTATCTTGAGAGAAATCATAGTTCATGGACTCTGGGGGA
ACTACGATCGCAAGACAGAAACTTGAAGGAATTGACGGAAGGGCACACAAGGGGTGGAGC
CTGCGGCTTAATCTGACTCAACACGGAGAAACTTACCAGGACAAGGTGGCAATGGTGAGC
GACAATCTAAAGGATTTTCGGGATAAGTCTTTGGGTGGTGCATGGCCGTTGGTGGTGCGT
GGGTTGACCTGTCAAGCGTTGATTCAGATAACGAGCGAGATTATCACCAACTAAGTAATA
TCTGCTAAGCTTATAGTGTGTATTAGTAGTTGGGACCGCCTGATAAATAGCAGGAGGAAG
GAGGTAGCAATAACAGGTCCGTGATGTCCTTCAGATGCCCTGGGCTGCACGCGTGCTACA
ATGGAGATGACAATGGGCTAGCATACTCGAGAGAGGAAGCTACTCCCTAATCATTTGCGT
TGTTGGGATTGGGGTTTGTAATCAACCACATGAACTAGGAATCCCTTGTAAGCGTGTGTC
AACATCGCACGTTGAATACGTCCCTGCCCTTTGTACACACCGCCCGTCGCTCCTACCGAT
TGGATGACCTGGTGAAAATATCGGAACTCTTACAGGCTAAGGTATTTAAATCATGTTATC
TAGAGGAAGGAGAAGTCGTAACAAGGTAACGGTAGGTGAACCTGCCGTTGGATCAGTAAT
GTTATATACATTTAACTATTCGAAAAGAAAACAAATCAATCATACAAAAATGTTTACAAA
AAGAGAACATAAAACTTAGACAACGGATGTCTTGGCTACTTACACGAAGAAGGACGAAGC
ATAGATTGAAATTGCGGCAGGAGTTGCAAACATTGTGACTGTCCGGTCTTTGAATGCACA
TGCACCCAACCCATCTTCCAAGGTGGTTAAGGGTACTTCATTACCAGTAACACGAATGAT
AAATATCATCACCTCTTCCTGAAAGAACAATCTATTGTTCAATCAGGAAAGAGAAGACAA
AAATCAACAAAGGAAAGCTGTTCTGGTGGTGAAGGGAATACCCGCTGAACTGAAGCATCT
CAATAAGCGGAGGAAAAGAAACTAACAAGGATTCTCATAATAAAGGCGATTGAAGAGAGA
ATAGTCCTACTCCAATTCCTTTACGGGAACTGAGGAGAAACATCTAATAGCAGTCCATAA
GTGGGCATTGAATCTCCACGAAACAGAGTTTTAGTCTCGTTTAAGACAGCTAGTTTGACG
TTTTATAGAGTAGGGTAGCTTGAGATTGCTGCCTGAAAAGGAGGCATACCCCTTCTAAGA
CTAAATATTGTAAGTAGACCGATAGAGGATAAGTAGCGTGAGCGAAAGATGCAAAGAACT
CTAAAGAGGAGAGTGCAAAGCGCCTGAACTTGTCTAGGTTAATCCATCAACGATGGGCCC
GTCTTGAAACACGGATCGAGGAGTTTATCGTATATGCGAGGTTTCACAAAAATCACAGAG
AAAGCGACTGGTAATACGGCTACAGAGTATATATGATAGAACCCGAAAGGATGTGAACTA
TTCCAGTGTATGGTGAAGCCAGGGGAAACTCTGGTGGAAGCCAGTAGCAATACTGATGTG
CAAATCGTTTGTCAAACATTGGTATAGGTGCGAAAGACTCATCGAACATCCTAATAGCTG
GTTTCATCCGAAGTTTCCCTTAGGATAGCCGCGACATTTCAAAAAATAGATAGGGTAGGT
AGAGCACTGGGTAGAAGTGTAGGGGTGCTTCGGTGCCTCAACTTATTTCCAAACTGCGAA
TAATCCTGTTTTCAGGTCTACCTAATAGGAGATCAGAAAGTGATTAGTTGTCGTGAGTGG
GCTTGTACCGGTAAGCGGTTCAGGCGATCAGGGATTAACCTTTAGTGAAGTTAAGGTTCC
ACAAGTACTAACAGTGATACCATTAAGAAGGTCTCTGTGTTGAGACAGCAGGTCGGTGTC
CCTAAAAGTAGGCATCCGTCAAAGAGTGTGTTAATCCTCCCCTGCCGAATACTCAGGCTT
CGAAAATGGAAGGGGCATTTAGTACTACCGATACTTCACTGATGTCGGCAGAGACATCAA
GTAGGATGACGTGGATATCTCAGCGAAGTGGATAAGCGATTATTCATTGAGAGGTATCTA
GTGCAGATCTCGATTGAAGTAGTGATTATCCAGGTTAGTCTCCTGGGGGCTGACGAGGGG
TAAGGTTTCTGGACAACGGTGAACGTCTCAGAGTTAGTCGAAGCTAACCTCAAAGTTATT
GGGGGAAAGGGAATACGGTTGATAATCCGTAACTATTTCAGTTCAGTGGTAACACCAAAT
AACTATCTTAGGGGCGTTTACACAGTAAGTAGGAGTTTCTTTCCTACATGACCAGATTTT
ATATCACGGAAACAGGTCAACTGGAGAAGAGTATATAAATCAAGGGCAAAATCACTTTCG
GGTGAAGCACTGGTGTTGGCGTCTCACGTTAAAGGATAGTTGTGTGAACAGAATACTCGT
ACCGATAACCGCATCAGGTCCCCAAGGTGAGTAGCCTATGGCCATAGGGGTGGTTTTCCT
CAGGGAATTCGGCCAATTAGACCTGTAACATCGGGATAAAGGTTGGCTCTACAGGAATGT
AGAACCGATAGTTACAAGGGAAGCCCAACTGTTTAATAAAAACGCAACCTTGTGCGATTC
ATATCATCAAGAAATGTACACAAGGCGAATCCTGCTCAGTGCTGTGCCTGTTAAAGTGTT
TCAACGCAAGAAAGCACCGGTAAATAGCTAGGGTAACTATGACTCTTATTCAAAGTAGCG
AAATACCTCGTCACTTAATTAGTGACGCGCATGAACGGAGCTATGAGGTTTCCACTGTCC
CAAGGGATATCCCTACGAACCAACAGAAGTGGCAACGGGCACTTGAAATCCAGCGGGGAA
AGAAGACCCTGTAGAGCTTCACTGTGGTCTAATTTTGTGTAGTTTCTATATGGGTGCAGC
CTAGGTGGGAGGGCAACCGAGCTTGAGAAACCACTACCATAATAGGAATTACGCTTATCT
AGAGGAGATAGAGTTAGATAGGCAGTTTGGCTGGGGCGGCACACAACCGAAAAGGCAGCG
GTAGTGTCCTAAGGTAAGCACATTGAGGACAGAAATCTCAGGTTGAGTATAAGGGCAAAA
GCTTACATTACTGTGCCACTTTGTTCATGGATCAGTACTGAAAGGTAGGCCTAACGATCC
CTAAAAAGTGCCAGGGTGTGGCAATTGGGGTGACAGACAAGTTACCTCCGGGACAACTGG
CTTGTGGCTGCTAAGAGATCAAATCGACGCAGCTTTTTGATTCTTCGATGTCGGCTCTTC
CTATCCTAAAGAAGCACAAATTTTTAAGGGTTGGATTGTTCACCCGTATTAGGGATCGTG
AGCTGGGTTTAGACCGTCGTGAGCCAGGTTTGTTTTATCCTACTGGATATGCTTCCATCA
TGATAGTAGCGAACGTTCGTACGAGAGGAGCGCGTGTGCTTCGCCAATGGTCGCGGCATC
CTGGGAAACCAGGTGTGCCTAAGCTACGCGGACTGGGATAATGGCTGAAGGCCTCTTAAG
CCA
>gb|GASE02047658.1| TSA: Prorhinotermes simplex s3665_L_5441_2_a_65_2_l_4803 transcribed RNA sequence
GAATTGAAAAGGGTGGTTTCATCTCAGGATAATGAAGGGTGTTTCTGGGATTGGGAACAA
TTACCAGAGGCATTCATCATTAATCTTAATCTGAGTTGGCAGATTCCAGCCAGATGTGAG
AGTAACACCTCCTCACCTCATCTATGATGATGAGATCATTACCAAAATTGGTTATTTTTT
AGGTAACAAAGTTTAGTTAAGTTCAATGTCACAAAGAAAACAAAAGGTATTCAGTTACCA
CAAGCTTATAGCTATACTAGAGGCAGTGGTCTCAAGGTTGTTGAAGAGGGAAATATATCA
ACAGCAAAGGTATTATTGGTAAAAATAATAATTAGTACAGATACTTGGTTGATCCTGCCA
AGGAAGCACACTCCGGTCATAGATTAAGCCATGCAAGTCTCAGTTCAGGCAACGAAACTG
CGTACAGCTCATTAACACACTCATAACCTACGAGACAGCGACTTATTGTCAACAAGGATA
GCTGGAGTAAATCTCGAGCTAATACTTGAAAGAGTACCTTTGTATTTTAAAGGACGAAGG
TAAAGTTGACCAGTGATGGCAAGTCAAGCGGATGAGTGGCCTATCAGCTAGTACTTAGGA
TCTTTACCTAGGTAGGCTATAACGGGTAACGGGCGGTTACCGTCGGACTGCCGGAGAAGG
AGCCTGAGAGACAGCTACTATTCCTACGGGGAGCAGCAGGCGCGAAACTTACCCACTCGA
TATAATCGGAGGTGGTAATGACCAGTTCCAAGATGGGGCTTCGGTTCCGATTGGATAGGA
AGGCTTATTAAAGAAGTCAAGTAATCTAGCAGAGGGCCAGTCTGGTGCCAGCAGCTGCGG
TAATTCCAGCTCTGCGAGTTTGCTCCCATATTGTTGCAGTTAAAACGCCCGTAGTCAGAA
TTCGTATTCAGACAAGAAGACAACTCGTCCACCGCGAATAAAACAGGACGCTTAGGGTAT
TGTTCCACAAGAATGATAGAGCGCGGTCTGGAGTATTTACCTTTCGTTGGGTAAGATCAA
AGAGAGCGAGTGGTGCTGGTAGTATTCCTGAGCGAGCGGTGGAATGCATTGACCTTAGGG
AGACTAACGAAAGCGAAAGCAGCCAGCAAGTAGGTTTCTATCGATCAAGGGCGAGAGTAG
GGGTAGCGAACCGGATTAGAGACCCGGGTAGTCCCTACAGTAAACGATGTCGACAAGGGA
TTGGTGTTTCTATTAACATCAGTATCTTGAGAGAAATCATAGTTCATGGACTCTGGGGGA
ACTACGATCGCAAGACAGAAACTTGAAGGAATTGACGGAAGGGCACACAAGGGGTGGAGC
CTGCGGCTTAATCTGACTCAACACGGAGAAACTTACCAGGACAAGGTGGCAATGGTGAGC
GACAATCTAAAGGATTTTCGGGATAAGTCTTTGGGTGGTGCATGGCCGTTGGTGGTGCGT
GGGTTGACCTGTCAAGCGTTGATTCAGATAACGAGCGAGATTATCACCAACTAAGTAATA
TCTGCTAAGCTTATAGTGTGTATTAGTAGTTGGGACCGCCTGATAAATAGCAGGAGGAAG
GAGGTAGCAATAACAGGTCCGTGATGTCCTTCAGATGCCCTGGGCTGCACGCGTGCTACA
ATGGAGATGACAATGGGCTAGCATACTCGAGAGAGGAAGCTACTCCCTAATCATTTGCGT
TGTTGGGATTGGGGTTTGTAATCAACCACATGAACTAGGAATCCCTTGTAAGCGTGTGTC
AACATCGCACGTTGAATACGTCCCTGCCCTTTGTACACACCGCCCGTCGCTCCTACCGAT
TGGATGACCTGGTGAAAATATCGGAACTCTTACAGGCTAAGGTATTTAAATCATGTTATC
TAGAGGAAGGAGAAGTCGTAACAAGGTAACGGTAGGTGAACCTGCCGTTGGATCAGTAAT
GTTATATACATTTAACTATTCGAAAAGAAAACAAATCAATCATACAAAAATGTTTACAAA
AAGAGAACATAAAACTTAGACAACGGATGTCTTGGCTACTTACACGAAGAAGGACGAAGC
ATAGATTGAAATTGCGGCAGGAGTTGCAAACATTGTGACTGTCCGGTCTTTGAATGCACA
TGCACCCAACCCATCTTCCAAGGTGGTTAAGGGTACTTCATTACCAGTAACACGAATGAT
AAATATCATCACCTCTTCCTGAAAGAACAATCTATTGTTCAATCAGGAAAGAGAAGACAA
AAATCAACAAAGGAAAGCTGTTCTGGTGGTGAAGGGAATACCCGCTGAACTGAAGCATCT
CAATAAGCGGAGGAAAAGAAACTAACAAGGATTCTCATAATAAAGGCGATTGAAGAGAGA
ATAGTCCTACTCCAATTCCTTTACGGGAACTGAGGAGAAACATCTAATAGCAGTCCATAA
GTGGGCATTGAATCTCCACGAAACAGAGTTTTAGTCTCGTTTAAGACAGCTAGTTTGACG
TTTTATAGAGTAGGGTAGCTTGAGATTGCTGCCTGAAAAGGAGGCATACCCCTTCTAAGA
CTAAATATTGTAAGTAGACCGATAGAGGATAAGTAGCGTGAGCGAAAGATGCAAAGAACT
CTAAAGAGGAGAGTGCAAAGCGCCTGAACTTGTCTAGGTTAATCCATCAACGATGGGCCC
GTCTTGAAACACGGATCGAGGAGTTTATCGTATATGCGAGGTTTCACAAAAATCACAGAG
AAAGCGACTGGTAATACGGCTACAGAGTATATATGATAGAACCCGAAAGGATGTGAACTA
TTCCAGTGTATGGTGAAGCCAGGGGAAACTCTGGTGGAAGCCAGTAGCAATACTGATGTG
CAAATCGTTTGTCAAACATTGGTATAGGTGCGAAAGACTCATCGAACATCCTAATAGCTG
GTTTCATCCGAAGTTTCCCTTAGGATAGCCGCGACATTTCAAAAAATAGATAGGGTAGGT
AGAGCACTGGGTAGAAGTGTAGGGGTGCTTCGGTGCCTCAACTTATTTCCAAACTGCGAA
TAATCCTGTTTTCAGGTCTACCTAATAGGAGATCAGAAAGTGATTAGTTGTCGTGAGTGG
GCTTGTACCGGTAAGCGGTTCAGGCGATCAGGGATTAACCTTTAGTGAAGTTAAGGTTCC
ACAAGTACTAACAGTGATACCATTAAGAAGGTCTCTGTGTTGAGACAGCAGGTCGGTGTC
CCTAAAAGTAGGCATCCGTCAAAGAGTGTGTTAATCCTCCCCTGCCGAATACTCAGGCTT
CGAAAATGGAAGGGGCATTTAGTACTACCGATACTTCACTGATGTCGGCAGAGACATCAA
GTAGGATGACGTGGATATCTCAGCGAAGTGGATAAGCGATTATTCATTGAGAGGTATCTA
GTGCAGATCTCGATTGAAGTAGTGATTATCCAGGTTAGTCTCCTGGGGGCTGACGAGGGG
TAAGGTTTCTGGACAACGGTGAACGTCTCAGAGTTAGTCGAAGCTAACCTCAAAGTTATT
GGGGGAAAGGGAATACGGTTGATAATCCGTAACTATTTCAGTTCAGTGGTAACACCAAAT
AACTATCTTAGGGGCGTTTACACAGTAAGTAGGAGTTTCTTTCCTACATGACCAGATTTT
ATATCACGGAAACAGGTCAACTGGAGAAGAGTATATAAATCAAGGGCAAAATCACTTTCG
GGTGAAGCACTGGTGTTGGCGTCTCACGTTAAAGGATAGTTGTGTGAACAGAATACTCGT
ACCGATAACCGCATCAGGTCCCCAAGGTGAGTAGCCTATGGCCATAGGGGTGGTTTTCCT
CAGGGAATTCGGCCAATTAGACCTGTAACATCGGGATAAAGGTTGGCTCTACAGGAATGT
AGAACCGATAGTTACAAGGGAAGCCCAACTGTTTAATAAAAACGCAACCTTGTGCGATTC
ATATCATCAAGAAATGTACACAAGGCGAATCCTGCTCAGTGCTGTGCCTGTTAAAGTGTT
TCAACGCAAGAAAGCACCGGTAAATAGCTAGGGTAACTATGACTCTTATTCAAAGTAGCG
AAATACCTCGTCACTTAATTAGTGACGCGCATGAACGGAGCTATGAGGTTTCCACTGTCC
CAAGGGATATCCCTACGAACCAACAGAAGTGGCAACGGGCACTTGAAATCCAGCGGGGAA
AGAAGACCCTGTAGAGCTTCACTGTGGTCTAATTTTGTGTAGTTTCTATATGGGTGCAGC
CTAGGTGGGAGGGCAACCGAGCTTGAGAAACCACTACCATAATAGGAATTACGCTTATCT
AGAGGAGATAGAGTTAGATAGGCAGTTTGGCTGGGGCGGCACACAACCGAAAAGGCAGCG
GTAGTGTCCTAAGGTAAGCACATTGAGGACAGAAATCTCAGGTTGAGTATAAGGGCAAAA
GCTTACATTACTGTGCCACTTTGTTCATGGATCAGTACTGAAAGGTAGGCCTAACGATCC
CTAAAAAGTGCCAGGGTGTGGCAATTGGGGTGACAGACAAGTTACCTCCGGGACAACTGG
CTTGTGGCTGCTAAGAGATCAAATCGACGCAGCTTTTTGATTCTTCGATGTCGGCTCTTC
CTATCCTAAAGAAGCACAAATTTTTAAGGGTTGGATTGTTCACCCGTATTAGGGATCGTG
AGCTGGGTTTAGACCGTCGTGAGCCAGGTTTGTTTTATCCTACTGGATATTTCCATCATG
ATAGTAGCGAAGATTTGTACGAGAGGAGCGTCTGCGCTTCGCCAATGGTCGCGGCATCCG
GGGAAATCCGGTGTGCCTCCGCTACGCGGGCTTGGATAATGGCTGAAGGCCTCTTAAGCC
AGA
>gb|GASE02047659.1| TSA: Prorhinotermes simplex s3666_L_5441_3_a_64_3_l_4860 transcribed RNA sequence
GAATTGAAAAGGGTGGTTTCATCTCAGGATAATGAAGGGTGTTTCTGGGATTGGGAACAA
TTACCAGAGGCATTCATCATTAATCTTAATCTGAGTTGGCAGATTCCAGCCAGATGTGAG
AGTAACACCTCCTCACCTCATCTATGATGATGAGATCATTACCAAAATTGGTTATTTTTT
AGGTAACAAAGTTTAGTTAAGTTCAATGTCACAAAGAAAACAAAAGGTATTCAGTTACCA
CAAGCTTATAGCTATACTAGAGGCAGTGGTCTCAAGGTTGTTGAAGAGGGAAATATATCA
ACAGCAAAGGTATTATTGGTAAAAATAATAATTAGTACAGATACTTGGTTGATCCTGCCA
AGGAAGCACACTCCGGTCATAGATTAAGCCATGCAAGTCTCAGTTCAGGCAACGAAACTG
CGTACAGCTCATTAACACACTCATAACCTACGAGACAGCGACTTATTGTCAACAAGGATA
GCTGGAGTAAATCTCGAGCTAATACTTGAAAGAGTACCTTTGTATTTTAAAGGACGAAGG
TAAAGTTGACCAGTGATGGCAAGTCAAGCGGATGAGTGGCCTATCAGCTAGTACTTAGGA
TCTTTACCTAGGTAGGCTATAACGGGTAACGGGCGGTTACCGTCGGACTGCCGGAGAAGG
AGCCTGAGAGACAGCTACTATTCCTACGGGGAGCAGCAGGCGCGAAACTTACCCACTCGA
TATAATCGGAGGTGGTAATGACCAGTTCCAAGATGGGGCTTCGGTTCCGATTGGATAGGA
AGGCTTATTAAAGAAGTCAAGTAATCTAGCAGAGGGCCAGTCTGGTGCCAGCAGCTGCGG
TAATTCCAGCTCTGCGAGTTTGCTCCCATATTGTTGCAGTTAAAACGCCCGTAGTCAGAA
TTCGTATTCAGACAAGAAGACAACTCGTCCACCGCGAATAAAACAGGACGCTTAGGGTAT
TGTTCCACAAGAATGATAGAGCGCGGTCTGGAGTATTTACCTTTCGTTGGGTAAGATCAA
AGAGAGCGAGTGGTGCTGGTAGTATTCCTGAGCGAGCGGTGGAATGCATTGACCTTAGGG
AGACTAACGAAAGCGAAAGCAGCCAGCAAGTAGGTTTCTATCGATCAAGGGCGAGAGTAG
GGGTAGCGAACCGGATTAGAGACCCGGGTAGTCCCTACAGTAAACGATGTCGACAAGGGA
TTGGTGTTTCTATTAACATCAGTATCTTGAGAGAAATCATAGTTCATGGACTCTGGGGGA
ACTACGATCGCAAGACAGAAACTTGAAGGAATTGACGGAAGGGCACACAAGGGGTGGAGC
CTGCGGCTTAATCTGACTCAACACGGAGAAACTTACCAGGACAAGGTGGCAATGGTGAGC
GACAATCTAAAGGATTTTCGGGATAAGTCTTTGGGTGGTGCATGGCCGTTGGTGGTGCGT
GGGTTGACCTGTCAAGCGTTGATTCAGATAACGAGCGAGATTATCACCAACTAAGTAATA
TCTGCTAAGCTTATAGTGTGTATTAGTAGTTGGGACCGCCTGATAAATAGCAGGAGGAAG
GAGGTAGCAATAACAGGTCCGTGATGTCCTTCAGATGCCCTGGGCTGCACGCGTGCTACA
ATGGAGATGACAATGGGCTAGCATACTCGAGAGAGGAAGCTACTCCCTAATCATTTGCGT
TGTTGGGATTGGGGTTTGTAATCAACCACATGAACTAGGAATCCCTTGTAAGCGTGTGTC
AACATCGCACGTTGAATACGTCCCTGCCCTTTGTACACACCGCCCGTCGCTCCTACCGAT
TGGATGACCTGGTGAAAATATCGGAACTCTTACAGGCTAAGGTATTTAAATCATGTTATC
TAGAGGAAGGAGAAGTCGTAACAAGGTAACGGTAGGTGAACCTGCCGTTGGATCAGTAAT
GTTATATACATTTAACTATTCGAAAAGAAAACAAATCAATCATACAAAAATGTTTACAAA
AAGAGAACATAAAACTTAGACAACGGATGTCTTGGCTACTTACACGAAGAAGGACGAAGC
ATAGATTGAAATTGCGGCAGGAGTTGCAAACATTGTGACTGTCCGGTCTTTGAATGCACA
TGCACCCAACCCATCTTCCAAGGTGGTTAAGGGTACTTCATTACCAGTAACACGAATGAT
AAATATCATCACCTCTTCCTGAAAGAACAATCTATTGTTCAATCAGGAAAGAGAAGACAA
AAATCAACAAAGGAAAGCTGTTCTGGTGGTGAAGGGAATACCCGCTGAACTGAAGCATCT
CAATAAGCGGAGGAAAAGAAACTAACAAGGATTCTCATAATAAAGGCGATTGAAGAGAGA
ATAGTCCTACTCCAATTCCTTTACGGGAACTGAGGAGAAACATCTAATAGCAGTCCATAA
GTGGGCATTGAATCTCCACGAAACAGAGTTTTAGTCTCGTTTAAGACAGCTAGTTTGACG
TTTTATAGAGTAGGGTAGCTTGAGATTGCTGCCTGAAAAGGAGGCATACCCCTTCTAAGA
CTAAATATTGTAAGTAGACCGATAGAGGATAAGTAGCGTGAGCGAAAGATGCAAAGAACT
CTAAAGAGGAGAGTGCAAAGCGCCTGAACTTGTCTAGGTTAATCCATCAACGATGGGCCC
GTCTTGAAACACGGATCGAGGAGTTTATCGTATATGCGAGGTTTCACAAAAATCACAGAG
AAAGCGACTGGTAATACGGCTACAGAGTATATATGATAGAACCCGAAAGGATGTGAACTA
TTCCAGTGTATGGTGAAGCCAGGGGAAACTCTGGTGGAAGCCAGTAGCAATACTGATGTG
CAAATCGTTTGTCAAACATTGGTATAGGTGCGAAAGACTCATCGAACATCCTAATAGCTG
GTTTCATCCGAAGTTTCCCTTAGGATAGCCGCGACATTTCAAAAAATAGATAGGGTAGGT
AGAGCACTGGGTAGAAGTGTAGGGGTGCTTCGGTGCCTCAACTTATTTCCAAACTGCGAA
TAATCCTGTTTTCAGGTCTACCTAATAGGAGATCAGAAAGTGATTAGTTGTCGTGAGTGG
GCTTGTACCGGTAAGCGGTTCAGGCGATCAGGGATTAACCTTTAGTGAAGTTAAGGTTCC
ACAAGTACTAACAGTGATACCATTAAGAAGGTCTCTGTGTTGAGACAGCAGGTCGGTGTC
CCTAAAAGTAGGCATCCGTCAAAGAGTGTGTTAATCCTCCCCTGCCGAATACTCAGGCTT
CGAAAATGGAAGGGGCATTTAGTACTACCGATACTTCACTGATGTCGGCAGAGACATCAA
GTAGGATGACGTGGATATCTCAGCGAAGTGGATAAGCGATTATTCATTGAGAGGTATCTA
GTGCAGATCTCGATTGAAGTAGTGATTATCCAGGTTAGTCTCCTGGGGGCTGACGAGGGG
TAAGGTTTCTGGACAACGGTGAACGTCTCAGAGTTAGTCGAAGCTAACCTCAAAGTTATT
GGGGGAAAGGGAATACGGTTGATAATCCGTAACTATTTCAGTTCAGTGGTAACACCAAAT
AACTATCTTAGGGGCGTTTACACAGTAAGTAGGAGTTTCTTTCCTACATGACCAGATTTT
ATATCACGGAAACAGGTCAACTGGAGAAGAGTATATAAATCAAGGGCAAAATCACTTTCG
GGTGAAGCACTGGTGTTGGCGTCTCACGTTAAAGGATAGTTGTGTGAACAGAATACTCGT
ACCGATAACCGCATCAGGTCCCCAAGGTGAGTAGCCTATGGCCATAGGGGTGGTTTTCCT
CAGGGAATTCGGCCAATTAGACCTGTAACATCGGGATAAAGGTTGGCTCTACAGGAATGT
AGAACCGATAGTTACAAGGGAAGCCCAACTGTTTAATAAAAACGCAACCTTGTGCGATTC
ATATCATCAAGAAATGTACACAAGGCGAATCCTGCTCAGTGCTGTGCCTGTTAAAGTGTT
TCAACGCAAGAAAGCACCGGTAAATAGCTAGGGTAACTATGACTCTTATTCAAAGTAGCG
AAATACCTCGTCACTTAATTAGTGACGCGCATGAACGGAGCTATGAGGTTTCCACTGTCC
CAAGGGATATCCCTACGAACCAACAGAAGTGGCAACGGGCACTTGAAATCCAGCGGGGAA
AGAAGACCCTGTAGAGCTTCACTGTGGTCTAATTTTGTGTAGTTTCTATATGGGTGCAGC
CTAGGTGGGAGGGCAACCGAGCTTGAGAAACCACTACCATAATAGGAATTACGCTTATCT
AGAGGAGATAGAGTTAGATAGGCAGTTTGGCTGGGGCGGCACACAACCGAAAAGGCAGCG
GTAGTGTCCTAAGGTAAGCACATTGAGGACAGAAATCTCAGGTTGAGTATAAGGGCAAAA
GCTTACATTACTGTGCCACTTTGTTCATGGATCAGTACTGAAAGGTAGGCCTAACGATCC
CTAAAAAGTGCCAGGGTGTGGCAATTGGGGTGACAGACAAGTTACCTCCGGGACAACTGG
CTTGTGGCTGCTAAGAGATCAAATCGACGCAGCTTTTTGATTCTTCGATGTCGGCTCTTC
CTATCCTAAAGAAGCACAAATTTTTAAGGGTTGGATTGTTCACCCGTATTAGGGATCGTG
AGCTGGGTTTAGACCGTCGTGAGCCAGGTTTGTTTTATCCTACTGGATATACCATCATGA
TAGTAGTTTGATGCAGTACGAGAGGAACAGTTAAACATGGCCTCTGGTTAGCGATTTCTT
GAAAAGGAACGTCGCGCAGCTACGCCGTCAGGGAGAATGGCTGAAGGCCTCTTAAGCCAG
AACCTCATCTAGAAAGTGATGGATTGCGGGGGCACTACCCTCAGAATATATAACTGGGCA
>gi|584575043|gb|GASU01004495.1| TSA: Acropora cervicornis comp12035_c0_seq1 transcribed RNA sequence
ACTTCCCTTATCTACATTATTCTATCGACTAGAGGCTGCTAACCTTGGAGACCTGATGCG
GTGATGAGTACGACCAGGAGTGCGAATAAGACACGCCGCCAGGTTTTCAAGGAACGTCGA
TAGCGCACCGAAGCAGTCCAAAATTAACCGCCTTTCCCAGACCGACAACCCTATCTCCGG
TCAATCCGATTCCAGGGTCAGTGCACTTGTTAACAAGAAAAGAAAACTCTTGTCGGGGCT
ACCGCCGTCGTCCCCGGCTTTGCTTGTGTTGCCACTCAACATCCACGTCCTGGTTCGGGA
ATATTAACCCGATTCCCTTTCGATAGAAGGGGCGCCGAAACGCCCACCTTGCAACGGATT
TCTCCTATCTCTTAGGATCGACTAACCCACGTCCAATTGCTGTTCACGTGGAACCTTTCT
CCACTTCAGTCTTCAAAGTTCTCATTTGAATA
>gi|584564753|gb|GASU01014785.1| TSA: Acropora cervicornis comp3014_c0_seq1 transcribed RNA sequence
GGGATACTCAACACAAGACGGCCAGAAAGGCTACACACTGTACACTGACGGAGGCCTCGG
GATACTCAACACAAGACGGCCACCCAAAGATTCTGTACAGGACATCCGATACCGGACCTG
GCATGTCGTGGTCAAATTCGATACAAAGCTTTAGTCAAGCAACATGGCCAGTGCATGCCA
GCGCCAGCCGCATGTCTGAATTGGATGTGCCTCTGCTCCTACAGCTTGTCAAGGTAGTCC
GTCAAGGACGGCATCTCCACCTTCAGGCTCTTCCGCTGGCGGATGCCCAGGACGAGCTCC
TCCATCTTACTGCCTTTCTCAAGGCAGTTGCCTGGCAGGCTCTCCCAGTGGTCGAAGACA
GACTGTGGGAATGCCTGGCCGCTGGTCGCCTGGCGCAGTGCGGCGACGAAGCCAAACGAC
TCGGACACCGGCAGGTACGCCTTCACCTGGACCAGTGGCGTGCCCTCGCGTGGATTCTCC
TCGAAGATGCAGCCTCGCCGAAGAGACATGCAGCTGTAGACACCGCTCAGGGCATCCTTC
GGGGTCGTGATCTCCACCAAGAAGACCGGCTCTTGCAGCGTGGGTGAACCGGTCAACTCG
GAGGCAAAGCAGCAGCGCCTCGTGGCTGGCATGATCTGTCCTGCACCACGGTGGACCTTG
TCGGGGTGGAGGAGGACCTCCGAGAGGTTGAAGCGGACACCCCGCAGGCTCTCTTCGCAC
AGAGGACCCTCTTTCGTGACCCACTGAAAAGCATTCACGACATGATCTTTCACCTCGCCC
AAGTACTGCGCGGCGATCGTGGTGTCCACGAAGATGTTGGGGCCATCGCCAGAGGGACCA
TAGCACCAGATCTTGGACTGAGCCACCTGCTTGTCCCAACCGAACTGGGTCAAGATCTTG
GTCCTCTCCTTCGCATCCGCGTATGGCCCGGCTGTGCCGTCCTCCACGGCCCGCACCACT
TCTTCGGCCAAGGGTTCTGCCGCAACGTACAAGCGATTGAGCCGATTGGGCGACTTCGCC
AGGCAAACCTGCTTGGAAGGGGCTGACACCGTTTCCCGGTACGAGACGACGGGGTCTGAC
ACGGTGAAGTCGCACTGAGCAAACTCCTCTCGAAGGTCTTTGAGGCAGATCTCTACGTGC
AGCTCACCACAGCCTGCGATCACATGCTCCCCACTCTCGTCGACGGAGCACACAACCATC
TGGTCAGAATTGGAAAGCTTCTTGAGCCCCTGGACCAGCTTCGGGAGATCCCTGCTGTCC
TTGGCCTTCACTGCCACCTTCACCACCGGAGATACACTGTACTTCATGTCGGCGAAGTTG
TGCGCATCTTCCAGGGTGGTGATGGTACCGGACTTCAGGATGTACTGGTCCACGCCTACC
AGCGCCACGGTGTTGCCACAGGGCACGTCCGCGATGGCTTCCGTCGTCCGGCCCATCATC
AGCACTGTGCGCTGTATGTTCTTCACGTGCAGGTCCTCCTTCGAGCCGGGCTTGTAGTGC
GAGCCCTGAATTCGCACCTTCTGCCCCGAGGCCACGGTGCCAGAGAAGACACGGCCAAAG
GCATAGAATCGGCTCTTGTCCGCGGCAGGGACCATCTTGGATACGTACAGCATCAGTGGA
GCTGCCGGATCGCATGTCCGGATGCCGTTCGCTGCTGCGTCATCCATCGGGCCCTCGTAC
AAGGTCTCTACTCGGTAGCGCTGCGCCACCTTCGGCGACGGTAGCTGTGTGACGATCATG
CCAAGCAGAGAGTCGGCTGCGTTGATCCAGGTCTGCATCACATGCTTCATGAGCGGCTTT
CCTTTCAGCTCCCGGTCCTCACCTTTCAGCACGATGCCTAGGGACTCCATCATCTTTTCG
TACTTGTCGGTGTCTTGGTCCATGATGGCACGAATCAGCTGATTGATAGGTCCCATGATG
TACTGGCAGAAGGCCCGCTGCAGGGGCTCCTTCAGCTCTTCCGGCTGTGATCTGGTCCAG
ACCTTCCGCTTGGGATAGTAGTACCAGTCGCCCCAAAGATGCTCCATCATCTTCGCCTTG
TTCACGCCCATCTTCTGGGCATAGATCTTGGCGAAGCGCTCGATGCTGAAGCCCCAGCCG
TGCAGACCGCTGCCGAAGGCCACGTTTCCGATCGCAGGGTCCATCTGCAAGCTTCCCATG
GAAGGATCGCTGTAAGTCGCAATGATGACATTCACGTTCTCGATGGCGCTTCGGAATCGA
CAGTAGATCTCCTCAACATCCATCTGCATCTCCAAGATACAGCGGTCAACCTTGTTGACG
AAAAGGCATGGCTTCACCCGTTCTTGCAGCGCCTGCCGGAGAACCGTCTCCGTCTGGACA
GCGCAGCCCTCAATGCAATCCACGACCACAATCGCCCCGTCGGTGATGCGCAGCGCCGCG
GTCACTTCCGAGGAGAAGTCCACATGACCCGGGGAGTCAATCAGATTGATGAGGTGTGGC
TGGGGCCCTGCCCCGTCCTCACAATCGTGCTCGAAGAAGAGGGTGACTCCGGTGCTCTTG
ATCGTCACACCGCGCTCCTGCTCATCCTTCCTCCCCTGCATGAACTTGGCATCACCAGCT
GACTTGCTTGCGATGATGCCCGCTCTGGACAGCAAGGAGTCCGCAAGAGTGGTCTTTCCA
TGGTCCACATGGGCGATGACACTCATGGATCGGATGCTCTCACTCTTGTCCG
>gi|584561310|gb|GASU01018228.1| TSA: Acropora cervicornis comp29230_c0_seq1 transcribed RNA sequence
CGGAATCGAACCCTAATTCTCCGTCACCCGTCACCACCATAGTAGGCCACTATCCTACCA
TCGAAAGTTGATAGGGCAGAAACTTGAATGATCCATCGCCGGCAAAGCCATGCGATCCGC
AAGCTTATTATGAATCACCACATCACCCCGAAGGGGTTGGTTTCAATCTAATAAATACTA
CCCCAGAGGGGTATTGACGCATGTATTAGCTCTAGAATTACT
>gi|584560053|gb|GASU01019485.1| TSA: Acropora cervicornis comp29725_c0_seq1 transcribed RNA sequence
CAAACAACTCGACTCGTTGACTAGCGACTCACTCAGCCAGGCGGACGGGAGTCTCACCCT
CTCTGCTGCCCTTTTCCAAGGGACTTGGCCCGGCCGATAATGCCACTGTCTACAGACCAC
AATTCGGCGCATAGCGCAGATTTACATCCTGAGCACTTCCCGCTTCAGTCGCCCTTACTG
GGGGAATCCTGGTTAGTTTCTTTTCCTCCGCTTAATTATATGCTTAAATTCGGCGGATCT
CAAATCAAGCAAGAAGA
[truncated: 40,736,509 more chars]
