# Supplementary material for: A Large-Scale Study into Protist-Animal Interactions Based on Public Genomic Data Using DNA Barcodes
Source: Animals (Basel). 2023 Jul 8;13(14):2243. doi: 10.3390/ani13142243 (PMC10376638; doi:10.3390/ani13142243)
Supplement: Supplementary file 1 [file animals-13-02243-s001.zip › Supplementary files/Supplementary spreadsheets.xlsx]

## Sheet: S1. WGS & TSA assembly info
Species Name	Taxid	Contig Length	Contigs Count	WGS/TSA	Project ID	Taxon	Update Date
Abisara bifasciata	2614024	332741916	754990	WGS	DWAB01	INV	2022-02-17 08:00:00
Abramis brama	38527	1067396354	66	WGS	JAKJNB01	VRT	2022-04-08 08:00:00
Abramis brama	38527	807598560	3047	WGS	JAKJNC01	VRT	2022-04-06 08:00:00
Abrostola tripartita	938171	30084	1	WGS	CAJPHX01	INV	2021-03-19 08:00:00
Abrostola tripartita	938171	377898841	276	WGS	CAJPIA01	INV	2021-03-19 08:00:00
Abrostola triplasia	254365	131995	4	WGS	CAMIUI01	INV	2022-09-02 08:00:00
Abrostola triplasia	254365	360541132	163	WGS	CAMIUJ01	INV	2022-09-02 08:00:00
Abscondita terminalis	2069292	499652588	3187	WGS	JABVZW01	INV	2020-06-23 08:00:00
Acanthaster planci	133434	373974631	18088	WGS	BDGF01	INV	2016-12-17 08:00:00
Acanthaster planci	133434	373479500	19917	WGS	BDGH01	INV	2016-12-17 08:00:00
Acanthaster planci	133434	2536427	83	WGS	BBNW01	INV	2015-02-17 08:00:00
Acanthaster planci	133434	385630944	3552	WGS	BLZC01	INV	2021-07-31 08:00:00
Acanthaster planci	133434	400438766	3642	WGS	BLZE01	INV	2021-07-31 08:00:00
Acanthisitta chloris	57068	1031098396	120312	WGS	JJRS01	VRT	2016-11-17 08:00:00
Acanthisitta chloris	57068	1077387582	206	WGS	JAFCHQ01	VRT	2021-02-17 08:00:00
Acanthisitta chloris	57068	827793803	2879	WGS	JAFCHR01	VRT	2021-02-10 08:00:00
Acanthochaenus luetkenii	473344	545759480	91087	WGS	OMOT01	VRT	2018-03-09 08:00:00
Acanthocheilonema viteae	6277	77350906	6796	WGS	UPTC01	INV	2018-11-09 08:00:00
Acanthochromis polyacanthus	80966	991584656	30414	WGS	MVNR01	VRT	2017-04-25 08:00:00
Acanthochromis polyacanthus	80966	956788425	82	WGS	JAEMOU01	VRT	2022-01-11 08:00:00
Acanthopagrus latus	8177	47986553	349	WGS	CAJHBV01	VRT	2020-10-10 08:00:00
Acanthopagrus latus	8177	4384362	41	WGS	CAJHBW01	VRT	2020-10-10 08:00:00
Acanthopagrus latus	8177	733109041	288	WGS	JACEGW01	VRT	2021-09-24 08:00:00
Acanthopagrus latus	8177	806072371	4265	WGS	JABAYC01	VRT	2020-07-23 08:00:00
Acanthopleura granulata	61363	606536932	87	WGS	JABBOT01	INV	2020-12-21 08:00:00
Acanthoscurria geniculata	575412	5102162438	12478692	WGS	AZMS01	INV	2014-04-29 08:00:00
Acanthosoma haemorrhoidale	483950	17637675	65	WGS	CAKNEZ01	INV	2022-02-13 08:00:00
Acanthosoma haemorrhoidale	483950	720352621	2405	WGS	CAKNFG01	INV	2022-02-13 08:00:00
Acarapis woodi	478375	78883898	13378	WGS	BLXL01	INV	2022-04-05 08:00:00
Acartia tonsa	136180	986087961	383038	WGS	OETC01	INV	2017-12-20 08:00:00
Accipiter cooperii	261198	1190545496	45722	WGS	JANBPI01	VRT	2022-07-12 08:00:00
Accipiter gentilis	8957	130343937	414	WGS	CAKNBG01	VRT	2022-02-09 08:00:00
Accipiter gentilis	8957	1112029929	4484	WGS	CAKNBJ01	VRT	2022-02-13 08:00:00
Accipiter gentilis	8957	1179252740	25797	WGS	BJER01	VRT	2020-04-03 08:00:00
Accipiter gentilis atricapillus	387753	1236783373	25603	WGS	JAESIU01	VRT	2021-03-09 08:00:00
Accipiter hiogaster	2868207	1223023164	105681	WGS	JANCIS01	VRT	2022-07-21 08:00:00
Accipiter nisus	211598	1190649881	44975	WGS	BJBX01	VRT	2019-02-15 08:00:00
Accipiter rufiventris	518696	1218545930	13562	WGS	JANUFW01	VRT	2022-09-20 08:00:00
Acentria ephemerella	1666818	277661	4	WGS	CALPDK01	INV	2022-06-08 08:00:00
Acentria ephemerella	1666818	336121962	256	WGS	CALPDL01	INV	2022-06-08 08:00:00
Achatina immaculata	2605667	1653153977	563	WGS	WNKJ01	INV	2019-12-27 08:00:00
Acheta domesticus	6997	929173017	709385	WGS	JAAVVF01	INV	2020-10-07 08:00:00
Achipteria coleoptrata	229769	88443889	56345	WGS	LBFM01	INV	2015-05-06 08:00:00
Achlyodes mithridates tamenund	2201486	360619446	244729	WGS	DWPP01	INV	2022-02-17 08:00:00
Achlyodes pallida	354750	260265516	543251	WGS	DWTL01	INV	2022-02-17 08:00:00
Acinonyx jubatus	32536	2372536860	14382	WGS	LLWD01	MAM	2015-12-16 08:00:00
Acinonyx jubatus	32536	4769438765	6438	WGS	QURD01	MAM	2018-11-02 08:00:00
Acipenser gueldenstaedtii	7902	2389722506	3393603	WGS	JANDEF01	VRT	2022-08-29 08:00:00
Acipenser oxyrinchus oxyrinchus	40147	991502287	1317395	WGS	JABEPO01	VRT	2020-05-28 08:00:00
Acipenser ruthenus	7906	70264153	1457	WGS	CACTIF02	VRT	2022-02-26 08:00:00
Acipenser ruthenus	7906	87961079	1670	WGS	CACTIG02	VRT	2022-01-29 08:00:00
Acipenser ruthenus	7906	1732545901	215913	WGS	SCEB01	VRT	2019-01-30 08:00:00
Acipenser ruthenus	7906	1830484458	3403	WGS	VTUV01	VRT	2020-05-14 08:00:00
Acipenser transmontanus	7904	860366165	359947	WGS	JAIUCX01	VRT	2021-09-23 08:00:00
Acleris emargana	758706	77920	3	WGS	CAKMJL01	INV	2022-01-21 08:00:00
Acleris emargana	758706	669046345	1615	WGS	CAKMJO01	INV	2022-01-21 08:00:00
Acleris literana	1100899	675217176	704	WGS	CAMPPK01	INV	2022-09-21 08:00:00
Acleris literana	1100899	540878	8	WGS	CAMPPL01	INV	2022-09-21 08:00:00
Acleris sparsana	758717	578581586	523	WGS	CAKLPS01	INV	2021-12-18 08:00:00
Acleris sparsana	758717	47187	3	WGS	CAKLPT01	INV	2021-12-18 08:00:00
Acomys cahirinus	10068	2306070819	371342	WGS	PVKX01	ROD	2019-01-16 08:00:00
Acomys dimidiatus	60744	151539250	18283	WGS	CAJQZA01	ROD	2021-07-03 08:00:00
Acomys percivali	83527	105493198	22423	WGS	CAJRSG01	ROD	2021-07-03 08:00:00
Acomys russatus	60746	36431753	590	WGS	CAJFAB01	ROD	2020-08-12 08:00:00
Acridotheres javanicus	451385	1051582182	4312	WGS	PEJO01	VRT	2018-05-03 08:00:00
Acrobasis suavella	1857951	514085146	1155	WGS	CALPDO01	INV	2022-06-08 08:00:00
Acrobasis suavella	1857951	14765	1	WGS	CALPDP01	INV	2022-06-08 08:00:00
Acrobates pygmaeus	190720	2500727	2071	WGS	CAJGQL01	MAM	2021-02-21 08:00:00
Acrobeloides nanus	290746	248054631	30759	WGS	OZJO01	INV	2018-06-08 08:00:00
Acrocephalus arundinaceus	39621	1200128141	3013	WGS	JAJEOU01	VRT	2022-01-20 08:00:00
Acrocephalus arundinaceus	39621	1184245996	29468	WGS	VZST01	VRT	2020-07-10 08:00:00
Acrocephalus familiaris kingi	481813	1079221614	13777	WGS	JAKKIJ01	VRT	2022-03-02 08:00:00
Acrocephalus scirpaceus scirpaceus	126889	29575273	169	WGS	CAJVGK01	VRT	2021-08-16 08:00:00
Acromyrmex charruanus	2715315	296539234	6883	WGS	JAANIC01	INV	2021-03-29 08:00:00
Acromyrmex echinatior	103372	288510352	16583	WGS	AEVX01	INV	2014-08-06 08:00:00
Acromyrmex echinatior	103372	313947481	433	WGS	JANHNX01	INV	2022-08-19 08:00:00
Acromyrmex heyeri	230685	295598610	11183	WGS	JAANIB01	INV	2021-03-29 08:00:00
Acromyrmex insinuator	230686	294656391	890	WGS	JAANHZ01	INV	2021-03-29 08:00:00
Acronicta aceris	987859	403587884	994	WGS	CAJUXQ02	INV	2022-01-24 08:00:00
Acronicta psi	987865	402064912	146	WGS	CAMIUM01	INV	2022-09-02 08:00:00
Acronicta psi	987865	124983	1	WGS	CAMIUN01	INV	2022-09-02 08:00:00
Acropora acuminata	367763	394735330	3293	WGS	BLEZ01	INV	2020-09-04 08:00:00
Acropora awi	1929007	428844380	2821	WGS	BLFA01	INV	2020-09-04 08:00:00
Acropora cytherea	46686	426326548	4046	WGS	BLFB01	INV	2020-09-04 08:00:00
Acropora digitifera	70779	415828151	955	WGS	BLFC01	INV	2020-09-04 08:00:00
Acropora digitifera	70779	379269570	54400	WGS	BACK02	INV	2016-01-09 08:00:00
Acropora echinata	513064	401478809	2002	WGS	BLFD01	INV	2020-09-04 08:00:00
Acropora florida	70782	442824714	6979	WGS	BLFE01	INV	2020-09-04 08:00:00
Acropora gemmifera	70780	400993167	2274	WGS	BLFF01	INV	2020-09-04 08:00:00
Acropora hyacinthus	55974	447200179	2758	WGS	BLFG01	INV	2020-09-04 08:00:00
Acropora hyacinthus	55974	446425040	907	WGS	JAIFHZ01	INV	2021-10-20 08:00:00
Acropora intermedia	114500	416875905	6224	WGS	BLFH01	INV	2020-09-04 08:00:00
Acropora microphthalma	156436	383861656	4878	WGS	BLFI01	INV	2020-09-04 08:00:00
Acropora millepora	45264	475381253	854	WGS	JACAWQ01	INV	2020-07-29 08:00:00
Acropora millepora	45264	386599652	3869	WGS	QTZP01	INV	2019-02-06 08:00:00
Acropora muricata	159855	420731913	6861	WGS	BLFJ01	INV	2020-09-04 08:00:00
Acropora nasuta	70778	416422065	4717	WGS	BLFL01	INV	2020-09-04 08:00:00
Acropora selago	165727	392938768	5816	WGS	BLFM01	INV	2020-09-04 08:00:00
Acropora tenuis	70783	403138309	1538	WGS	BLAZ01	INV	2020-09-04 08:00:00
Acropora yongei	117778	438047505	1010	WGS	BLFN01	INV	2020-09-04 08:00:00
Actenoides hombroni	1651254	1152258273	10367	WGS	WUAM01	VRT	2022-07-20 08:00:00
Actenoides lindsayi	342376	1173025913	174883	WGS	WTSP01	VRT	2022-09-20 08:00:00
Actias luna	63976	575625560	538159	WGS	WUCQ02	INV	2022-09-20 08:00:00
Actinemys marmorata	335395	2301118547	48	WGS	JAJLPC01	VRT	2022-02-09 08:00:00
Actinemys marmorata	335395	2209870670	2508	WGS	JAJLPD01	VRT	2022-02-08 08:00:00
Actinemys marmorata	335395	2279419356	140373	WGS	VOGN01	VRT	2019-11-01 08:00:00
Actinemys pallida	1485138	2326928347	53	WGS	JALMGD01	VRT	2022-06-01 08:00:00
Actinemys pallida	1485138	2348990949	260	WGS	JALMGE01	VRT	2022-06-01 08:00:00
Actinia equina	6106	409058306	1486	WGS	WHPX01	INV	2020-03-02 08:00:00
Actinia tenebrosa	6105	238179736	4002	WGS	WAHB01	INV	2019-11-06 08:00:00
Actinopyga echinites	571810	899119518	895374	WGS	JAAAJZ01	INV	2020-01-30 08:00:00
Aculops lycopersici	1227671	32544170	8	WGS	WNKI01	INV	2020-11-10 08:00:00
Acyrthosiphon pisum	7029	512050927	67586	WGS	ABLF02	INV	2014-08-04 08:00:00
Acyrthosiphon pisum	7029	541120603	21919	WGS	SDIB01	INV	2022-05-11 08:00:00
Adalia bipunctata	7084	357820147	1048	WGS	CAJUZC01	INV	2021-07-06 08:00:00
Adalia bipunctata	7084	25775280	107	WGS	CAJUZD01	INV	2021-07-06 08:00:00
Addax nasomaculatus	59515	2795170309	86923	WGS	JAIEZW01	MAM	2021-08-13 08:00:00
Adela reaumurella	233158	874161216	610001	WGS	WYDE01	INV	2020-01-14 08:00:00
Adelges cooleyi	133065	270197466	840	WGS	JALSES01	INV	2022-05-31 08:00:00
Adelognathus sp. PSUC_FEM 10030001	2726093	267372574	202886	WGS	JABFVB01	INV	2021-06-09 08:00:00
Adelosebastes latens	1311530	832469038	70293	WGS	CAKAKR01	VRT	2021-10-07 08:00:00
Adineta ricciae	249248	135599987	4302	WGS	CAJNOJ01	INV	2021-03-05 08:00:00
Adineta ricciae	249248	172240959	22742	WGS	CAJNOR01	INV	2021-03-05 08:00:00
Adineta ricciae	249248	201276416	142228	WGS	OEOB01	INV	2018-02-08 08:00:00
Adineta ricciae	249248	174494180	4125	WGS	OEQJ01	INV	2018-02-08 08:00:00
Adineta steineri	433720	160346746	7597	WGS	CAJNOE01	INV	2021-03-05 08:00:00
Adineta steineri	433720	160340742	9359	WGS	CAJNOG01	INV	2021-03-05 08:00:00
Adineta steineri	433720	171140834	8257	WGS	CAJNOI01	INV	2021-03-05 08:00:00
Adineta steineri	433720	231071434	8705	WGS	CAJNOM01	INV	2021-03-05 08:00:00
Adineta steineri	433720	156314491	9008	WGS	CAJNON01	INV	2021-03-05 08:00:00
Adineta steineri	433720	166602683	39093	WGS	CAJOAY01	INV	2021-03-11 08:00:00
Adineta steineri	433720	163706511	34092	WGS	CAJOAZ01	INV	2021-03-11 08:00:00
Adineta steineri	433720	163826361	32429	WGS	CAJOBB01	INV	2021-03-11 08:00:00
Adineta vaga	104782	197096676	19202	WGS	WJQV01	INV	2020-12-19 08:00:00
Adineta vaga	104782	213704785	41657	WGS	CAWI02	INV	2015-01-30 08:00:00
Adineta vaga	104782	217117546	9856	WGS	JAGENE01	INV	2022-01-10 08:00:00
Adineta vaga	104782	109398351	12963	WGS	OENK01	INV	2018-02-08 08:00:00
Adineta vaga	104782	216204602	298880	WGS	OEOC01	INV	2018-02-08 08:00:00
Adoxophyes honmai	85585	469620330	72695	WGS	BHDV01	INV	2019-03-27 08:00:00
Adranes taylori	1535445	887888497	113285	WGS	WYDF01	INV	2020-01-14 08:00:00
Aedes aegypti	7159	1310090344	36206	WGS	AAGE02	INV	2014-08-06 08:00:00
Aedes aegypti	7159	744596036	223039	WGS	JXPU01	INV	2015-05-28 08:00:00
Aedes aegypti	7159	1723878797	3752	WGS	JAJPPM01	INV	2022-01-27 08:00:00
Aedes aegypti	7159	1269476883	1693247	WGS	JABWQA01	INV	2020-08-03 08:00:00
Aedes aegypti	7159	1870656574	6533	WGS	NIGP01	INV	2017-06-23 08:00:00
Aedes aegypti aegypti	1424507	1392416812	1101	WGS	JAKVPO01	INV	2022-09-27 08:00:00
Aedes albopictus	7160	2247289552	2434	WGS	MNAF02	INV	2017-01-24 08:00:00
Aedes albopictus	7160	1341044778	3342920	WGS	LMAV01	INV	2015-12-22 08:00:00
Aedes albopictus	7160	1776217663	355061	WGS	JXUM01	INV	2016-02-23 08:00:00
Aedes albopictus	7160	1450641013	574	WGS	JAFDOQ01	INV	2021-04-20 08:00:00
Aedes albopictus	7160	2538371206	2196	WGS	SWKY01	INV	2019-06-28 08:00:00
Aedes albopictus	7160	2636055571	20298	WGS	SWKZ01	INV	2019-06-28 08:00:00
Aedes koreicus	586676	879671010	65546	WGS	JAHHFK01	INV	2022-08-04 08:00:00
Aegithalos caudatus	73327	1013845238	51963	WGS	WEIU01	VRT	2020-07-08 08:00:00
Aegotheles bennettii	48278	1089119258	25868	WGS	VZRW01	VRT	2020-07-10 08:00:00
Aegypius monachus	8959	1229976225	7718	WGS	JANUXQ01	VRT	2022-09-20 08:00:00
Aelia acuminata	1511221	948989416	2373	WGS	CAJVQN01	INV	2021-07-21 08:00:00
Aelia acuminata	1511221	25736419	70	WGS	CAJVQU02	INV	2022-02-09 08:00:00
Aenictocupidus jacobsonorum	1962788	178224308	77446	WGS	JAAAKC01	INV	2020-01-30 08:00:00
Aeoliscus strigatus	270546	381315519	8858	WGS	CAAKHB01	VRT	2020-08-05 08:00:00
Aeorestes cinereus	257879	2149060452	2536	WGS	JAAGEH01	MAM	2020-03-25 08:00:00
Aeorestes cinereus	257879	2118430019	2537	WGS	JAAGEI01	MAM	2020-03-25 08:00:00
Aepyceros melampus	9897	2631303056	24102	WGS	SJXQ01	MAM	2019-06-24 08:00:00
Aepyprymnus rufescens	38598	2295016	2046	WGS	CAJGQB01	MAM	2021-02-21 08:00:00
Aeromachus stigmata shanda	2201487	212577908	358973	WGS	DWJO01	INV	2022-02-17 08:00:00
Aethilla lavochrea	509293	284819469	553389	WGS	DWOU01	INV	2022-02-17 08:00:00
Aethina tumida	116153	234344249	3063	WGS	MRBJ01	INV	2020-05-28 08:00:00
Aethina tumida	116153	259967705	8	WGS	JALKMD01	INV	2022-09-06 08:00:00
Aethina tumida	116153	207549811	3447	WGS	JALKME01	INV	2022-09-06 08:00:00
Agapetus fuscipes	1271715	552637417	291536	WGS	JAGTXP01	INV	2022-03-17 08:00:00
Agapornis roseicollis	60468	1178186454	244961	WGS	JANEXD01	VRT	2022-07-20 08:00:00
Agapornis roseicollis	60468	1121789902	52900	WGS	NDXB01	VRT	2017-10-23 08:00:00
Agara belti belti	2585974	285635496	104996	WGS	DWEM01	INV	2022-02-17 08:00:00
Agara michaeli	2585977	284224238	80843	WGS	DWDX01	INV	2022-02-17 08:00:00
Agathymus mariae mariae	1945772	410467974	169692	WGS	DWPT01	INV	2022-02-17 08:00:00
Agelaius phoeniceus	39638	1188478804	515	WGS	JAIWQD01	VRT	2022-07-25 08:00:00
Agelaius phoeniceus	39638	1086309140	42265	WGS	VZSP01	VRT	2020-07-10 08:00:00
Agelaius tricolor	9191	1157608456	214	WGS	JALJCS01	VRT	2022-04-19 08:00:00
Agelaius tricolor	9191	1142379013	450	WGS	JALJCT01	VRT	2022-04-19 08:00:00
Agelaius tricolor	9191	1075086955	70522	WGS	JADODQ01	VRT	2021-03-04 08:00:00
Ageneiosus marmoratus	2066578	1030000983	16063	WGS	QQRV01	VRT	2018-07-31 08:00:00
Agonopterix arenella	1594222	89720	2	WGS	CAKMJH01	INV	2022-09-29 08:00:00
Agonopterix arenella	1594222	539623764	529	WGS	CAKMJR01	INV	2022-09-29 08:00:00
Agonopterix subpropinquella	1857958	666958211	830	WGS	CAKLPN01	INV	2021-12-18 08:00:00
Agonopterix subpropinquella	1857958	83394	3	WGS	CAKLPO01	INV	2021-12-18 08:00:00
Agraylea sexmaculata	1223681	196070961	7053	WGS	JAGTTH01	INV	2022-03-17 08:00:00
Agrilus planipennis	224129	315599865	23185	WGS	JENH02	INV	2018-01-29 08:00:00
Agriopis aurantiaria	104476	482878758	550	WGS	CAJZBK01	INV	2021-09-11 08:00:00
Agriopis marginaria	190331	502488742	522	WGS	CAKOAR01	INV	2022-03-10 08:00:00
Agriopis marginaria	190331	27029	2	WGS	CAKOAS01	INV	2022-03-10 08:00:00
Agriotes lineatus	292458	1536774898	14144	WGS	CALNHX01	INV	2022-06-16 08:00:00
Agriphila geniculea	1660579	1061521	31	WGS	CALSUK01	INV	2022-06-13 08:00:00
Agriphila geniculea	1660579	723572193	1535	WGS	CALSUL01	INV	2022-06-13 08:00:00
Agriphila tristella	1594226	3207400	39	WGS	CAKMRQ01	INV	2022-01-28 08:00:00
Agriphila tristella	1594226	806420820	1190	WGS	CAKMRR01	INV	2022-01-28 08:00:00
Agrochola circellaris	987866	180955	4	WGS	CAJZBG01	INV	2021-09-11 08:00:00
Agrochola circellaris	987866	571928833	139	WGS	CAJZBI01	INV	2021-09-11 08:00:00
Agrochola macilenta	987872	113680	3	WGS	CAKAOO01	INV	2021-10-19 08:00:00
Agrochola macilenta	987872	644112804	1259	WGS	CAKAOP01	INV	2021-10-19 08:00:00
Agrotis ipsilon	56364	486925161	7960	WGS	PNFC01	INV	2019-02-13 08:00:00
Agrotis puta	1857961	71552	3	WGS	CALPBN02	INV	2022-09-21 08:00:00
Agrotis puta	1857961	517468476	1847	WGS	CALPBO02	INV	2022-09-21 08:00:00
Agrypnia vestita	763278	1353059149	25153	WGS	JADDOH01	INV	2021-01-15 08:00:00
Agrypnus murinus	195168	6914721	152	WGS	CAKMYN01	INV	2022-02-09 08:00:00
Agrypnus murinus	195168	1216220439	5882	WGS	CAKMYP01	INV	2022-02-09 08:00:00
Aguna camagura	2201488	49510199	98878	WGS	DWJY01	INV	2022-02-17 08:00:00
Aguna claxon	1005070	220902713	595484	WGS	DWRG01	INV	2022-02-17 08:00:00
Aguna metophis	705134	305106165	480151	WGS	DWJX01	INV	2022-02-17 08:00:00
Agyllia agylla	2705550	129994796	342793	WGS	DWCJ01	INV	2022-02-17 08:00:00
Agyllia kituina	2705558	188600971	389381	WGS	DWCI01	INV	2022-02-17 08:00:00
Ailuropoda melanoleuca	9646	2245296026	200592	WGS	ACTA01	MAM	2013-11-01 08:00:00
Ailuropoda melanoleuca	9646	2444060653	77287	WGS	LNAT02	MAM	2022-04-13 08:00:00
Ailurus fulgens styani	424585	2342939051	11589	WGS	LNAC01	MAM	2017-02-28 08:00:00
Aix galericulata	8832	1079840820	4010	WGS	JALLAJ01	VRT	2022-08-16 08:00:00
Akabosia matsudoensis	1588080	184623299	26975	WGS	VICI01	INV	2021-08-13 08:00:00
Akarotaxis nudiceps	227741	844240027	83165	WGS	CALSCD01	VRT	2022-06-13 08:00:00
Alatina alata	1193083	1308494669	2005718	WGS	PUGI02	INV	2022-09-30 08:00:00
Alatinidae sp. Z8VKAUB7J3	2292721	1400697547	777778	WGS	JAAAKM01	INV	2020-01-30 08:00:00
Alauda arvensis	88112	1028664229	5714	WGS	CADDXX01	VRT	2020-03-12 08:00:00
Alaudala cheleensis	670337	1069224903	65586	WGS	VWYE01	VRT	2020-07-10 08:00:00
Alaus oculatus	374458	7311681	8363	WGS	WUUV02	INV	2022-09-27 08:00:00
Albula glossodonta	121402	1049070812	3445	WGS	JAFBMS01	VRT	2021-08-27 08:00:00
Albula goreensis	1534307	933663665	471	WGS	JAERUA01	VRT	2022-04-08 08:00:00
Alca torda	28689	1220378950	3309	WGS	VMEC01	VRT	2019-10-10 08:00:00
Alca torda	28689	1178492568	95	WGS	VMED01	VRT	2019-10-10 08:00:00
Alca torda	28689	1162045472	39768	WGS	VZSD01	VRT	2020-07-10 08:00:00
Alcelaphus buselaphus	59517	3882338275	539659	WGS	SJXN01	MAM	2019-06-24 08:00:00
Alces alces	9852	2486551692	8371	WGS	JADEYB01	MAM	2020-12-08 08:00:00
Alces alces	9852	2542089606	131786	WGS	SSNK01	MAM	2019-07-29 08:00:00
Aleadryas rufinucha	461220	1050107613	33566	WGS	VZTH01	VRT	2020-07-10 08:00:00
Alectoris rufa	9079	1027480606	10598	WGS	JADBKV01	VRT	2021-07-26 08:00:00
Alectura lathami	81907	1043215352	37168	WGS	VXAV01	VRT	2020-07-10 08:00:00
Aleiodes sp. PSUC_FEM 10030003	2726095	188372167	72818	WGS	JABSMS01	INV	2021-06-16 08:00:00
Aleochara bilineata	135921	85899700	33003	WGS	NBZA01	INV	2018-04-17 08:00:00
Alera haworthiana	2201489	4147317	13232	WGS	DWKX01	INV	2022-02-17 08:00:00
Alethe castanea	228309	1103488593	193993	WGS	JANRGV01	VRT	2022-08-22 08:00:00
Alethe diademata	197521	1091984309	173286	WGS	JANRMJ01	VRT	2022-10-05 08:00:00
Alfaro cultratus	55102	639540724	32348	WGS	CAEFZX01	VRT	2021-09-18 08:00:00
Alitta virens	880429	521799974	3741	WGS	CAKOAC01	INV	2022-03-10 08:00:00
Alitta virens	880429	169933	10	WGS	CAKOAE01	INV	2022-03-10 08:00:00
Allacma fusca	39272	425887823	571837	WGS	CAJVCH01	INV	2021-07-06 08:00:00
Allancastria cerisyi ferdinandi	371869	149926831	356280	WGS	DWHZ01	INV	2022-02-17 08:00:00
Alligator mississippiensis	8496	2161713562	7093	WGS	AKHW03	VRT	2016-03-28 08:00:00
Alligator mississippiensis	8496	2156978045	54713	WGS	LPUU01	VRT	2016-01-26 08:00:00
Alligator mississippiensis	8496	2161708281	7091	WGS	LPUV01	VRT	2016-01-26 08:00:00
Alligator sinensis	38654	2198585703	177281	WGS	AVPB01	VRT	2014-08-11 08:00:00
Allodiplogaster sudhausi	2761625	352146914	396	WGS	CALZFC01	INV	2022-07-24 08:00:00
Allodiplogaster sudhausi	2761625	276121527	59299	WGS	JACMIH01	INV	2020-09-30 08:00:00
Allophyes oxyacanthae	988056	453482524	541	WGS	CAKOAO01	INV	2022-03-10 08:00:00
Alloplasta piceator	2870495	8006766	365	WGS	CAMPGC01	INV	2022-09-14 08:00:00
Alopecoenas beccarii	262131	1115608669	72610	WGS	VWYH01	VRT	2020-07-10 08:00:00
Alosa alosa	278164	876687730	15886	WGS	JACFYM01	VRT	2022-06-13 08:00:00
Alosa alosa	278164	854597291	1101	WGS	JADWDJ01	VRT	2022-05-11 08:00:00
Alosa sapidissima	34773	920207828	273	WGS	JAHTKL01	VRT	2021-07-13 08:00:00
Alosa sapidissima	34773	903564947	73	WGS	JAHDTN01	VRT	2021-05-25 08:00:00
Alosa sapidissima	34773	852425339	5410	WGS	JAHDTO01	VRT	2021-05-24 08:00:00
Alouatta palliata	30589	3033617595	1136565	WGS	PVKV01	PRI	2019-01-16 08:00:00
Alsophila aescularia	104486	591368	14	WGS	CAMIUD01	INV	2022-09-02 08:00:00
Alsophila aescularia	104486	897150441	2891	WGS	CAMIUG01	INV	2022-09-02 08:00:00
Altolamprologus calvus	34792	679688995	74994	WGS	VVCU01	VRT	2020-10-29 08:00:00
Altolamprologus calvus	34792	703299116	71712	WGS	VNKY01	VRT	2020-10-28 08:00:00
Altolamprologus compressiceps	34793	682927146	78633	WGS	VVEI01	VRT	2020-10-29 08:00:00
Altolamprologus compressiceps	34793	704179329	70922	WGS	VVEM01	VRT	2020-10-29 08:00:00
Altolamprologus sp. 'compressiceps shell' AB-2019	2591265	651032924	89027	WGS	VVEA01	VRT	2020-10-29 08:00:00
Altolamprologus sp. 'compressiceps shell' AB-2019	2591265	653157236	88918	WGS	VVEB01	VRT	2020-10-29 08:00:00
Alviniconcha marisindica	1491186	829610088	3926	WGS	JABMCL01	INV	2021-06-11 08:00:00
Alychna victa	2839523	315406278	231428	WGS	DWNI01	INV	2022-02-17 08:00:00
Amazona aestiva	12930	1129535839	3232	WGS	LMAW01	VRT	2018-11-21 08:00:00
Amazona aestiva	12930	1130393257	1498	WGS	JAESHV01	VRT	2021-03-30 08:00:00
Amazona autumnalis	151759	1299624158	699757	WGS	JANDJX01	VRT	2022-07-20 08:00:00
Amazona collaria	241587	1258720284	10638	WGS	RQIO01	VRT	2018-12-14 08:00:00
Amazona guildingii	175529	1133570109	29878	WGS	VXAR01	VRT	2020-07-10 08:00:00
Amazona vittata	241585	1446649664	62712	WGS	AOCU02	VRT	2020-08-28 08:00:00
Amblyomma maculatum	34609	2452025271	125877	WGS	JAJIZL01	INV	2022-06-28 08:00:00
Amblyopsis rosae	940464	551693502	97286	WGS	JAODTR01	VRT	2022-09-25 08:00:00
Amblyornis subalaris	34926	1108380980	2426	WGS	JACAXG01	VRT	2021-06-14 08:00:00
Amblyraja radiata	386614	2558801738	958	WGS	JAAGWR01	VRT	2021-03-30 08:00:00
Amblyraja radiata	386614	1462441988	21992	WGS	JAAGWS01	VRT	2020-02-14 08:00:00
Amblyteles armatorius	231887	11300516	63	WGS	CAKOFR01	INV	2022-03-21 08:00:00
Amblyteles armatorius	231887	9940185	28	WGS	CAKOFT01	INV	2022-03-21 08:00:00
Ambystoma mexicanum	8296	353835245	611505	WGS	JXRH01	VRT	2015-11-25 08:00:00
Ambystoma mexicanum	8296	28206905576	27157	WGS	PGSH02	VRT	2021-04-01 08:00:00
Ameiurus melas	219545	868496679	199	WGS	JAAGNN01	VRT	2020-04-16 08:00:00
Amia calva	7924	897731172	12121	WGS	JAAWVP01	VRT	2021-02-26 08:00:00
Amia calva	7924	831019635	1958	WGS	PESF01	VRT	2021-03-30 08:00:00
Amitus sp. ZL-2020	2729014	160412742	137227	WGS	JABFOS01	INV	2022-04-05 08:00:00
Ammodramus savannarum pratensis	2860302	906668489	12343	WGS	JAHXMQ01	VRT	2021-10-13 08:00:00
Ammotragus lervia	9899	2650836958	77320	WGS	NIVO01	MAM	2021-12-06 08:00:00
Amphibalanus amphitrite	1232801	807604242	2643	WGS	JAHNUP01	INV	2021-06-29 08:00:00
Amphibalanus amphitrite	1232801	613414131	2240	WGS	VIIS01	INV	2019-12-27 08:00:00
Amphilophus citrinellus	61819	844902565	6637	WGS	CCOE01	VRT	2014-09-06 08:00:00
Amphilophus citrinellus	61819	961230971	1392	WGS	JACBYM01	VRT	2020-07-23 08:00:00
Amphilophus zaliosus	281253	691926659	103854	WGS	VUQL01	VRT	2020-10-29 08:00:00
Amphimedon queenslandica	400682	144846769	27971	WGS	ACUQ01	INV	2014-05-05 08:00:00
Amphimedon queenslandica	400682	167703827	3871	WGS	JADHEG01	INV	2020-12-22 08:00:00
Amphinemura sulcicollis	143724	271924966	432491	WGS	LVVV01	INV	2016-06-24 08:00:00
Amphipoea oculea	987876	530568238	453	WGS	CAMAOF01	INV	2022-09-02 08:00:00
Amphipoea oculea	987876	419716	8	WGS	CAMAOK01	INV	2022-09-02 08:00:00
Amphiprion ocellaris	80972	863468154	353	WGS	JAJUWX01	VRT	2022-04-11 08:00:00
Amphiprion ocellaris	80972	880704246	6404	WGS	NXFZ01	VRT	2017-11-16 08:00:00
Amphiprion percula	161767	908955932	366	WGS	PYAM01	VRT	2018-11-28 08:00:00
Amphipyra berbera	987877	579408172	221	WGS	CAJVCF01	INV	2021-07-06 08:00:00
Amphipyra berbera	987877	99973	1	WGS	CAJVCG02	INV	2022-02-09 08:00:00
Amphipyra tragopoginis	689058	18649	1	WGS	CAJMZU01	INV	2021-02-13 08:00:00
Amphipyra tragopoginis	689058	806994927	238	WGS	CAJMZV01	INV	2021-02-13 08:00:00
Ampittia dioscorides camertes	2201490	247860835	557635	WGS	DWOW01	INV	2022-02-17 08:00:00
Ampulex compressa	860918	277735878	7342	WGS	JAHFVI01	INV	2021-06-28 08:00:00
Ampullaceana balthica	582868	1105887359	4540	WGS	CALYLW01	INV	2022-07-09 08:00:00
Amyelois transitella	680683	347392964	47095	WGS	LACK01	INV	2015-07-22 08:00:00
Amynthas corticis	351238	459466737	1972796	WGS	FXXG01	INV	2017-07-14 08:00:00
Amynthas corticis	351238	1017224661	3169720	WGS	FXXH01	INV	2017-07-14 08:00:00
Anabarilius grahami	495550	991887266	80398	WGS	RJVU01	VRT	2018-11-15 08:00:00
Anabas testudineus	64144	539091056	2641	WGS	CAABOV01	VRT	2019-01-10 08:00:00
Anabas testudineus	64144	1409930	27	WGS	OOHO03	VRT	2021-04-23 08:00:00
Anabas testudineus	64144	524844595	23072	WGS	OMLL01	VRT	2018-03-09 08:00:00
Anableps anableps	195821	867632993	33	WGS	JABWDS01	VRT	2020-10-02 08:00:00
Anableps anableps	195821	445542990	5088	WGS	JABWDT01	VRT	2020-09-30 08:00:00
Anadara kagoshimensis	1390362	1115236308	36	WGS	JACFYK01	INV	2021-12-28 08:00:00
Anagrus nilaparvatae	2479706	488841863	394	WGS	JAKSXM01	INV	2022-03-15 08:00:00
Anarrhichthys ocellatus	433405	568987294	33924	WGS	SAUM01	VRT	2019-03-22 08:00:00
Anas platyrhynchos	8839	1069956150	227448	WGS	ADON01	VRT	2013-06-17 08:00:00
Anas platyrhynchos	8839	1188516685	755	WGS	JACGAL01	VRT	2020-11-23 08:00:00
Anas platyrhynchos	8839	1217695176	294	WGS	JACEUL01	VRT	2022-01-05 08:00:00
Anas platyrhynchos	8839	1186367508	421	WGS	JACEUM01	VRT	2022-01-05 08:00:00
Anas platyrhynchos	8839	1265073014	18550	WGS	NOIJ01	VRT	2017-07-25 08:00:00
Anas platyrhynchos	8839	1126159488	2149	WGS	RHJV01	VRT	2018-11-29 08:00:00
Anas platyrhynchos	8839	1211992756	1665	WGS	VSDN01	VRT	2022-01-05 08:00:00
Anas platyrhynchos platyrhynchos	8840	1136395414	21442	WGS	PEDO01	VRT	2017-11-03 08:00:00
Anas zonorhyncha	75864	1310797575	20089	WGS	NOIK01	VRT	2017-07-25 08:00:00
Anastatus disparis	2740161	939582303	410	WGS	JAFFSR01	INV	2021-03-04 08:00:00
Anastrus sempiternus	354765	283000515	618996	WGS	DWOB01	INV	2022-02-17 08:00:00
Ancistrocerus nigricornis	76990	210379627	227	WGS	CAJZKA01	INV	2021-09-18 08:00:00
Ancistrus triradiatus	2841045	994062695	9565	WGS	JAJAGP01	VRT	2022-09-08 08:00:00
Ancylostoma caninum	29170	465734117	25335	WGS	JOJR01	INV	2018-07-21 08:00:00
Ancylostoma ceylanicum	53326	303727273	75939	WGS	ASSL01	INV	2015-03-17 08:00:00
Ancylostoma ceylanicum	53326	313092710	1736	WGS	JARK01	INV	2016-05-09 08:00:00
Ancylostoma duodenale	51022	322827410	100268	WGS	JHON01	INV	2015-01-16 08:00:00
Andinoacara biseriatus	449250	682785894	46099	WGS	VUQJ01	VRT	2020-10-29 08:00:00
Andrena dorsata	1411666	8212772	154	WGS	CAKMYH01	INV	2022-02-09 08:00:00
Andrena dorsata	1411666	215949665	320	WGS	CAKMYL01	INV	2022-02-09 08:00:00
Andrena fulva	1411667	433082651	2264	WGS	CAMITY01	INV	2022-09-02 08:00:00
Andrena fulva	1411667	91209351	310	WGS	CAMITZ01	INV	2022-09-02 08:00:00
Andrena haemorrhoa	444401	39405148	395	WGS	CAJUZA01	INV	2021-07-06 08:00:00
Andrena haemorrhoa	444401	238273182	985	WGS	CAJUZB01	INV	2021-07-06 08:00:00
Andrena hattorfiana	1126402	7027385	118	WGS	CALYFQ02	INV	2022-09-02 08:00:00
Andrena hattorfiana	1126402	35513745	220	WGS	CALYIL02	INV	2022-09-02 08:00:00
Andrena minutula	1190802	30515470	351	WGS	CAKMYJ01	INV	2022-02-09 08:00:00
Andrena minutula	1190802	283595785	1612	WGS	CAKMYM01	INV	2022-02-09 08:00:00
Andricus coriarius	75157	1372018826	336354	WGS	CAKNWT01	INV	2022-03-10 08:00:00
Andricus curvator	75152	1666410088	61955	WGS	CAKNYM01	INV	2022-03-03 08:00:00
Andricus curvator	75152	1713399768	2458281	WGS	UWUC01	INV	2018-11-09 08:00:00
Andricus grossulariae	75169	989550339	345884	WGS	CAKNWS01	INV	2022-03-10 08:00:00
Andricus grossulariae	75169	1412754889	229755	WGS	JAABKJ01	INV	2020-03-23 08:00:00
Andricus grossulariae	75169	1877197301	2221463	WGS	UWOF01	INV	2018-10-23 08:00:00
Andricus inflator	75162	1869313883	2014038	WGS	UWNZ01	INV	2018-10-23 08:00:00
Andricus kollari	75165	1186781989	352085	WGS	CAKNWW01	INV	2022-03-21 08:00:00
Andricus pictus	330977	139036065	85775	WGS	CAKNWV01	INV	2022-03-03 08:00:00
Andricus quercusramuli	199937	1626963434	87091	WGS	CAKNXH01	INV	2022-03-03 08:00:00
Andricus quercusramuli	199937	1937566174	2578124	WGS	UWUE01	INV	2018-11-09 08:00:00
Andricus quercustozae	75166	1038231360	329044	WGS	CAKNWU01	INV	2022-03-10 08:00:00
Androctonus mauritanicus	6859	1083961664	460271	WGS	WUQG02	INV	2022-10-03 08:00:00
Anelosimus studiosus	411427	2033432615	956665	WGS	VSFD01	INV	2019-09-05 08:00:00
Anemonia viridis	51769	400604393	1095173	WGS	OCZR01	INV	2018-07-31 08:00:00
Anentome helena	1912881	1720191841	2637315	WGS	WUUA01	INV	2020-01-27 08:00:00
Aneuroscelio sp. ZL-2020	2729016	217949494	337565	WGS	JABFOT01	INV	2022-04-05 08:00:00
Angiostrongylus cantonensis	6313	260768283	17280	WGS	JRZF01	INV	2016-11-18 08:00:00
Angiostrongylus cantonensis	6313	6254899	20604	WGS	ANFR01	INV	2014-08-06 08:00:00
Angiostrongylus cantonensis	6313	293306699	26577	WGS	MQTX01	INV	2019-12-09 08:00:00
Angiostrongylus costaricensis	334426	262782696	6384	WGS	UYYA01	INV	2018-12-05 08:00:00
Angiostrongylus vasorum	321387	279948744	468	WGS	JADANN01	INV	2021-06-09 08:00:00
Anguilla anguilla	7936	979029243	53	WGS	JABVMG01	VRT	2020-06-18 08:00:00
Anguilla anguilla	7936	965248483	2338	WGS	JABVMH01	VRT	2020-06-12 08:00:00
Anguilla anguilla	7936	885128485	865467	WGS	AZBK01	VRT	2014-05-20 08:00:00
Anguilla anguilla	7936	1033223415	1466	WGS	JAFIRN01	VRT	2021-05-12 08:00:00
Anguilla japonica	7937	1151067796	195366	WGS	BDQN01	VRT	2017-10-20 08:00:00
Anguilla japonica	7937	1024967970	822110	WGS	AVPY01	VRT	2014-08-26 08:00:00
Anguilla japonica	7937	966917315	83292	WGS	BEWY01	VRT	2018-09-15 08:00:00
Anguilla japonica	7937	35636560	82081	WGS	BEYV01	VRT	2018-02-03 08:00:00
Anguilla japonica	7937	1037276149	10158	WGS	CAKAEG01	VRT	2021-09-28 08:00:00
Anguilla japonica	7937	1028695784	86	WGS	JANEZO01	VRT	2022-09-14 08:00:00
Anguilla japonica	7937	1181134743	50457	WGS	VDMF01	VRT	2019-06-18 08:00:00
Anguilla marmorata	7939	882006954	38756	WGS	CAAKNA01	VRT	2020-02-07 08:00:00
Anguilla megastoma	86963	877765645	40052	WGS	CAAKMX01	VRT	2020-02-07 08:00:00
Anguilla obscura	86964	882390062	43284	WGS	CAAKMZ01	VRT	2020-02-07 08:00:00
Anguilla rostrata	7938	1413032609	79209	WGS	LTYT01	VRT	2016-04-04 08:00:00
Anguilla rostrata	7938	975437971	1112	WGS	JAGKSO01	VRT	2021-09-30 08:00:00
Anhinga anhinga	56067	1183194070	10030	WGS	WBMU01	VRT	2020-07-10 08:00:00
Anhinga rufa	317792	1014091971	249520	WGS	VZTV01	VRT	2020-07-10 08:00:00
Anilios bituberculatus	261707	1642818667	1428882	WGS	JAJFZI01	VRT	2022-02-23 08:00:00
Anisakis simplex	6269	126869778	42005	WGS	UYRR01	INV	2018-12-05 08:00:00
Anisakis simplex	6269	144322410	62413	WGS	UTAD01	INV	2019-08-02 08:00:00
Anisolabis maritima	62749	641675028	82224	WGS	JAAAKE01	INV	2020-01-30 08:00:00
Anisynta dominula	1371081	106536803	305272	WGS	DWUK01	INV	2022-02-17 08:00:00
Anneissia japonica	1529436	589628371	76727	WGS	VUNX01	INV	2020-03-23 08:00:00
Anodorhynchus hyacinthinus	51900	1105970761	259732	WGS	WOUG02	VRT	2022-07-21 08:00:00
Anolis carolinensis	28377	1701336547	41986	WGS	AAWZ02	VRT	2014-08-11 08:00:00
Anolis sagrei ordinatus	2962859	1926425113	3738	WGS	JANCLY01	VRT	2022-10-05 08:00:00
Anomalopteryx didiformis	8811	1190759065	1909	WGS	SZQC01	VRT	2019-07-12 08:00:00
Anomalopteryx didiformis	8811	1189933016	1843	WGS	SZQD01	VRT	2019-07-12 08:00:00
Anoncus sp. PSUC_FEM 10030000	2726092	226362449	332749	WGS	JABSMQ01	INV	2021-06-16 08:00:00
Anopheles albimanus	7167	170170859	153	WGS	JADGIR01	INV	2020-11-23 08:00:00
Anopheles albimanus	7167	172602732	7	WGS	JABUIU01	INV	2020-08-06 08:00:00
Anopheles albimanus	7167	3802539	31	WGS	JABUIV01	INV	2020-07-27 08:00:00
Anopheles albimanus	7167	163585001	2862	WGS	APCK01	INV	2022-03-15 08:00:00
Anopheles aquasalis	42839	3215508	86	WGS	CALSDQ01	INV	2022-06-09 08:00:00
Anopheles aquasalis	42839	175411823	325	WGS	CALSEH01	INV	2022-06-09 08:00:00
Anopheles aquasalis	42839	162944031	16504	WGS	NJHH01	INV	2017-12-21 08:00:00
Anopheles arabiensis	7173	256823316	102	WGS	JADFTQ01	INV	2021-03-10 08:00:00
Anopheles arabiensis	7173	211443117	10179	WGS	APCN01	INV	2022-03-15 08:00:00
Anopheles atroparvus	41427	188952560	9880	WGS	AXCP01	INV	2022-03-15 08:00:00
Anopheles atroparvus	41427	277747802	224	WGS	CAJZCY01	INV	2021-09-24 08:00:00
Anopheles atroparvus	41427	220078729	669	WGS	JADGIQ01	INV	2020-11-23 08:00:00
Anopheles bellator	139047	11542169	2982	WGS	CALSEL01	INV	2022-06-09 08:00:00
Anopheles bwambae	42896	288964812	30458	WGS	SIXB01	INV	2019-07-16 08:00:00
Anopheles christyi	43041	169987185	31483	WGS	APCM01	INV	2022-03-15 08:00:00
Anopheles coluzzii	1518534	209529067	27063	WGS	ABKP02	INV	2022-03-15 08:00:00
Anopheles coluzzii	1518534	13056781	125	WGS	CALSDT01	INV	2022-06-09 08:00:00
Anopheles coluzzii	1518534	113471412	903	WGS	CALSEE01	INV	2022-06-09 08:00:00
Anopheles coluzzii	1518534	245361604	82	WGS	JADFFJ01	INV	2021-01-06 08:00:00
Anopheles coluzzii	1518534	273423912	200	WGS	JADFTP01	INV	2021-03-10 08:00:00
Anopheles coluzzii	1518534	236320436	28	WGS	JADQCV01	INV	2020-12-20 08:00:00
Anopheles coluzzii	1518534	244905343	19	WGS	JADQCW01	INV	2020-12-20 08:00:00
Anopheles coluzzii	1518534	242999731	20	WGS	JADQCX01	INV	2020-12-20 08:00:00
Anopheles coluzzii	1518534	236561446	24	WGS	JADQCY01	INV	2020-12-20 08:00:00
Anopheles coluzzii	1518534	246885699	14	WGS	JADQCZ01	INV	2020-12-20 08:00:00
Anopheles coluzzii	1518534	252369346	107	WGS	JADQDA01	INV	2020-12-20 08:00:00
Anopheles coluzzii	1518534	340556243	1035	WGS	RWKB01	INV	2022-05-27 08:00:00
Anopheles coustani	139045	58494945	416	WGS	CALSDV01	INV	2022-06-09 08:00:00
Anopheles coustani	139045	229140800	620	WGS	CALSDW01	INV	2022-06-09 08:00:00
Anopheles cracens	123217	325760517	104896	WGS	LULB01	INV	2017-04-14 08:00:00
Anopheles cruzii	68878	22255661	5085	WGS	CALSDP01	INV	2022-06-09 08:00:00
Anopheles culicifacies	139723	187158781	24182	WGS	AXCM01	INV	2022-03-15 08:00:00
Anopheles darlingi	43151	136935538	2220	WGS	ADMH02	INV	2014-07-29 08:00:00
Anopheles darlingi	43151	2013416	62	WGS	CALSDZ01	INV	2022-06-09 08:00:00
Anopheles darlingi	43151	176521697	418	WGS	CALSEC01	INV	2022-06-09 08:00:00
Anopheles dirus	7168	197741572	8257	WGS	APCL01	INV	2022-03-15 08:00:00
Anopheles epiroticus	199890	202632179	7793	WGS	APCJ01	INV	2022-03-15 08:00:00
Anopheles farauti	69004	175822780	2984	WGS	AXCN02	INV	2022-03-15 08:00:00
Anopheles farauti	69004	161383639	27543	WGS	JXXC01	INV	2015-03-19 08:00:00
Anopheles farauti No. 4	59191	146379160	14407	WGS	JXWZ01	INV	2015-03-19 08:00:00
Anopheles fontenillei	2494418	232632941	69201	WGS	VTWG01	INV	2019-11-08 08:00:00
Anopheles funestus	62324	226239815	542	WGS	CALSDO01	INV	2022-06-09 08:00:00
Anopheles funestus	62324	40913602	326	WGS	CALSEJ01	INV	2022-06-09 08:00:00
Anopheles funestus	62324	190015440	9880	WGS	APCI01	INV	2016-11-29 08:00:00
Anopheles funestus	62324	444543995	9175	WGS	RCWQ01	INV	2018-12-20 08:00:00
Anopheles funestus-like sensu Spillings et al. (2009)	2763070	229176485	10919	WGS	STHE01	INV	2022-01-25 08:00:00
Anopheles gambiae	7165	228040215	25058	WGS	ABKQ02	INV	2014-08-06 08:00:00
Anopheles gambiae	7165	207232648	686	WGS	CALSDS01	INV	2022-06-09 08:00:00
Anopheles gambiae	7165	19006784	187	WGS	CALSDY02	INV	2022-09-02 08:00:00
Anopheles gambiae	7165	293748066	8000	WGS	LCWJ01	INV	2016-02-02 08:00:00
Anopheles gambiae	7165	220394761	54385	WGS	JXPR01	INV	2015-05-28 08:00:00
Anopheles gambiae str. PEST	180454	328942838	69724	WGS	AAAB01	INV	2014-08-05 08:00:00
Anopheles koliensis	30065	151110088	41925	WGS	JXXB01	INV	2015-03-19 08:00:00
Anopheles longipalpis	412009	347088589	27768	WGS	STHD01	INV	2020-12-22 08:00:00
Anopheles maculatus	74869	131831173	53883	WGS	AXCL01	INV	2022-03-15 08:00:00
Anopheles maculatus	74869	441164621	67505	WGS	LULA01	INV	2017-04-14 08:00:00
Anopheles maculipalpis	1496333	11107966	167	WGS	CALSDU01	INV	2022-06-09 08:00:00
Anopheles maculipalpis	1496333	215811166	635	WGS	CALSEK01	INV	2022-06-09 08:00:00
Anopheles marshallii	1521116	29203678	285	WGS	CALSDX01	INV	2022-06-09 08:00:00
Anopheles marshallii	1521116	217350203	675	WGS	CALSEI01	INV	2022-06-09 08:00:00
Anopheles melas	34690	203428649	29466	WGS	AXCO02	INV	2022-03-15 08:00:00
Anopheles merus	30066	217320349	13111	WGS	AXCQ02	INV	2022-03-15 08:00:00
Anopheles merus	30066	300125122	1429	WGS	JADFFO01	INV	2021-04-27 08:00:00
Anopheles minimus	112268	186406809	6168	WGS	APHL01	INV	2022-03-15 08:00:00
Anopheles moucheti	186751	57036950	342	WGS	CALSEA01	INV	2022-06-09 08:00:00
Anopheles moucheti	186751	224236982	576	WGS	CALSED01	INV	2022-06-09 08:00:00
Anopheles nili	185578	98320046	51048	WGS	ATLZ01	INV	2014-08-06 08:00:00
Anopheles nili	185578	164693322	467	WGS	CALSFZ01	INV	2022-06-09 08:00:00
Anopheles nili	185578	25208350	153	WGS	CALSGA01	INV	2022-06-09 08:00:00
Anopheles parensis	162637	278993627	21348	WGS	STHC01	INV	2020-12-22 08:00:00
Anopheles punctulatus	30068	146157495	20774	WGS	JXXA01	INV	2015-03-19 08:00:00
Anopheles quadriannulatus	34691	208966669	17590	WGS	APCH01	INV	2022-03-15 08:00:00
Anopheles rivulorum	70327	321497600	34747	WGS	STHB01	INV	2021-06-17 08:00:00
Anopheles sinensis	74873	214511315	27445	WGS	ATLV01	INV	2014-07-28 08:00:00
Anopheles sinensis	74873	190280839	30931	WGS	AXCK02	INV	2022-03-15 08:00:00
Anopheles sp. NFL-2015	1712672	258496555	18327	WGS	STHF01	INV	2020-12-22 08:00:00
Anopheles stephensi	30069	307476708	12	WGS	JALIHK01	INV	2022-04-22 08:00:00
Anopheles stephensi	30069	223907960	948	WGS	JAIQDY01	INV	2021-11-17 08:00:00
Anopheles stephensi	30069	243475713	495	WGS	JABEOT01	INV	2020-06-09 08:00:00
Anopheles stephensi	30069	220673503	22866	WGS	JADFFN01	INV	2021-03-24 08:00:00
Anopheles stephensi	30069	196183657	8946	WGS	APCG01	INV	2022-03-15 08:00:00
Anopheles stephensi	30069	209483518	31761	WGS	ALPR02	INV	2014-10-22 08:00:00
Anopheles vaneedeni	62325	308715197	22626	WGS	STHA01	INV	2020-12-22 08:00:00
Anopheles ziemanni	345580	42741115	256	WGS	CALSEB01	INV	2022-06-09 08:00:00
Anopheles ziemanni	345580	224751855	473	WGS	CALSEF01	INV	2022-06-09 08:00:00
Anoplius nigerrimus	1667466	486559160	2549	WGS	CAJZBO02	INV	2022-05-02 08:00:00
Anoplius nigerrimus	1667466	346774533	1187	WGS	CAJZBX01	INV	2021-09-11 08:00:00
Anoplogaster cornuta	88656	404844788	108625	WGS	CABFOP01	VRT	2019-06-13 08:00:00
Anoplophora glabripennis	217634	679792082	26748	WGS	AQHT02	INV	2017-12-13 08:00:00
Anoplopoma fimbria	229290	784187114	26624	WGS	AWGY02	VRT	2020-10-05 08:00:00
Anorthoa munda	988060	532512	11	WGS	CAMAOL01	INV	2022-09-02 08:00:00
Anorthoa munda	988060	932504803	1335	WGS	CAMAOM01	INV	2022-09-02 08:00:00
Anoura caudifer	27642	2206589520	337255	WGS	PVKU01	MAM	2019-01-16 08:00:00
Anser brachyrhynchus	132585	1116992394	2723	WGS	NXHY01	VRT	2017-10-19 08:00:00
Anser cygnoides	8845	1113895350	2119	WGS	WTSS01	VRT	2020-10-27 08:00:00
Anser cygnoides	8845	1100672068	64862	WGS	LABU01	VRT	2017-06-05 08:00:00
Anser cygnoides	8845	1278045749	486	WGS	JAHRXI01	VRT	2022-09-25 08:00:00
Anser cygnoides domesticus	381198	1083755482	91943	WGS	AOGC01	VRT	2015-05-07 08:00:00
Anser indicus	8846	1129455536	484	WGS	JANSVC01	VRT	2022-10-06 08:00:00
Anser indicus	8846	1143091872	10527	WGS	VDDG01	VRT	2019-06-11 08:00:00
Anseranas semipalmata	8851	1131429283	11789	WGS	VXAA01	VRT	2020-07-10 08:00:00
Antechinomys laniger	60701	1677561	2007	WGS	CAJGJB01	MAM	2021-02-21 08:00:00
Antechinomys laniger	60701	1501661	2031	WGS	CAJGSJ01	MAM	2021-02-21 08:00:00
Antechinomys laniger	60701	1744982	1976	WGS	CAJGTG01	MAM	2021-02-21 08:00:00
Antechinomys laniger	60701	250073	446	WGS	CAJGUM01	MAM	2021-02-21 08:00:00
Antechinus agilis	400481	1767894	1996	WGS	CAJGTJ01	MAM	2021-02-21 08:00:00
Antechinus bellus	71384	1557310	1963	WGS	CAJGRL01	MAM	2021-02-21 08:00:00
Antechinus flavipes	38775	1656040	1972	WGS	CAJGRQ01	MAM	2021-02-21 08:00:00
Antechinus flavipes	38775	3192697873	487	WGS	JADWMD01	MAM	2021-01-06 08:00:00
Antechinus godmani	71385	2136916	2057	WGS	CAJGIF01	MAM	2021-02-21 08:00:00
Antechinus leo	65606	1726168	1958	WGS	CAJGRT01	MAM	2021-02-21 08:00:00
Antechinus mimetes	2547910	1506544	2066	WGS	CAJGJC01	MAM	2021-02-21 08:00:00
Antechinus minimus	71386	1665354	1972	WGS	CAJGTL01	MAM	2021-02-21 08:00:00
Antechinus stuartii	9283	2239626	2019	WGS	CAJGQU01	MAM	2021-02-21 08:00:00
Antechinus stuartii	9283	3216561012	106199	WGS	JACYGW01	MAM	2021-01-19 08:00:00
Antennarius maculatus	882753	549949511	155	WGS	JABVMC01	VRT	2020-06-18 08:00:00
Antennarius maculatus	882753	530348589	2294	WGS	JABVMD01	VRT	2020-06-12 08:00:00
Antennarius striatus	241820	441856641	70398	WGS	OMNX01	VRT	2018-03-08 08:00:00
Antheraea mylitta	34739	698407906	16774	WGS	JACEII01	INV	2020-10-19 08:00:00
Antheraea pernyi	7119	737460770	103045	WGS	MNPI01	INV	2020-12-11 08:00:00
Anthidium xuezhongi	2840466	189140731	23	WGS	JAHHWS01	INV	2022-03-04 08:00:00
Anthochaera phrygia	2020318	815187911	265121	WGS	VJPA01	VRT	2019-10-31 08:00:00
Anthocharis cardamines	227532	6152730	23	WGS	CAJQEZ01	INV	2021-04-14 08:00:00
Anthocharis cardamines	227532	327220656	234	WGS	CAJQFN01	INV	2021-04-14 08:00:00
Anthonomus grandis grandis	2921223	697539286	305	WGS	JAKYJU02	INV	2022-08-26 08:00:00
Anthonomus grandis grandis	2921223	371797639	6139	WGS	JAKYJV02	INV	2022-08-26 08:00:00
Anthopleura sola	160748	288970335	270	WGS	JALHLI01	INV	2022-05-12 08:00:00
Anthopleura sola	160748	299691816	556	WGS	JALHLJ01	INV	2022-05-12 08:00:00
Anthopleura sola	160748	9958706	89	WGS	JABJWW01	INV	2020-12-15 08:00:00
Anthoptus insignis	705135	357076396	560262	WGS	DWRH01	INV	2022-02-17 08:00:00
Anthoscopus minutus	156561	978848727	97620	WGS	VWYI01	VRT	2020-07-10 08:00:00
Antidorcas marsupialis	59523	3024612899	94522	WGS	SJYB01	MAM	2019-06-24 08:00:00
Antigone vipio	2717088	1181556295	51019	WGS	BJEU01	VRT	2020-04-03 08:00:00
Antilocapra americana	9891	2669373955	66453	WGS	JAJJWP01	MAM	2021-12-01 08:00:00
Antilocapra americana	9891	2955306661	1585152	WGS	PVKT02	MAM	2019-07-15 08:00:00
Antilocapra americana	9891	2459503476	48446	WGS	SRVM01	MAM	2019-07-29 08:00:00
Antipathozoanthus obscurus	2073167	501183593	610620	WGS	JANTBY01	INV	2022-08-24 08:00:00
Antipathozoanthus remengesaui	2073168	492361077	229473	WGS	JANSTR01	INV	2022-09-27 08:00:00
Antrostomus carolinensis	279965	1115277614	126789	WGS	JMFU01	VRT	2022-05-18 08:00:00
Antrozous pallidus	9440	2597469403	902551	WGS	VMDP01	MAM	2019-08-08 08:00:00
Aotus nancymaae	37293	2714423021	112850	WGS	JYKP02	PRI	2017-06-12 08:00:00
Apaloderma vittatum	57397	1066296614	105649	WGS	JMFV01	VRT	2016-11-17 08:00:00
Apalone spinifera	55534	1877982184	827040	WGS	APJP01	VRT	2014-08-26 08:00:00
Apamea monoglypha	875885	575443327	520	WGS	CAJVQP02	INV	2022-02-13 08:00:00
Apamea monoglypha	875885	28940	2	WGS	CAJVQS02	INV	2022-02-13 08:00:00
Apamea sordens	689061	613307171	189	WGS	CAMAOQ01	INV	2022-09-02 08:00:00
Apantesis nais	464719	620115930	777699	WGS	JANTPX01	INV	2022-08-28 08:00:00
Apeira syringaria	934915	6818148	21	WGS	CAKOGW01	INV	2022-03-27 08:00:00
Apeira syringaria	934915	474552682	718	WGS	CAKOGY01	INV	2022-03-27 08:00:00
Apeltes quadracus	240154	428916835	889	WGS	JAHWDR01	VRT	2022-01-03 08:00:00
Aphaenogaster ashmeadi	602585	310333780	5089	WGS	NJRQ01	INV	2018-04-23 08:00:00
Aphaenogaster floridana	602633	382861007	6427	WGS	NJRP01	INV	2018-04-23 08:00:00
Aphaenogaster fulva	602636	346134187	7032	WGS	NJRO01	INV	2018-04-23 08:00:00
Aphaenogaster miamiana	602682	342642954	6922	WGS	NJRN01	INV	2018-04-23 08:00:00
Aphaenogaster picea	602698	386044929	6810	WGS	NJRM01	INV	2018-04-23 08:00:00
Aphaenogaster rudis	500656	429703865	7665	WGS	NJRK01	INV	2018-04-23 08:00:00
Aphaenogaster rudis	500656	395412201	7404	WGS	NJRL01	INV	2018-04-23 08:00:00
Aphelenchoides besseyi	269767	46759715	32	WGS	JAMPIP01	INV	2022-08-15 08:00:00
Aphelenchoides besseyi	269767	47428222	39	WGS	JAMPIQ01	INV	2022-08-15 08:00:00
Aphelenchoides besseyi	269767	44715554	28	WGS	JAMPIR01	INV	2022-08-15 08:00:00
Aphelenchoides besseyi	269767	44700143	80	WGS	JAMPIS01	INV	2022-08-15 08:00:00
Aphelenchoides bicaudatus	293665	46428382	106	WGS	JAMPIN01	INV	2022-08-15 08:00:00
Aphelenchoides fujianensis	1052528	143834322	780	WGS	JAMPIO01	INV	2022-08-15 08:00:00
Aphelenchus avenae	70226	264011204	18660	WGS	JNEY01	INV	2021-11-15 08:00:00
Aphelinus atriplicis	2890793	340310763	467	WGS	JAJGQD01	INV	2021-11-16 08:00:00
Aphelinus certus	1041456	333517832	12938	WGS	JAJGXB01	INV	2021-11-17 08:00:00
Aphelocoma coerulescens	39617	1060855343	1701	WGS	VZSI01	VRT	2020-07-10 08:00:00
Aphidius ervi	37627	138951524	5778	WGS	WSYP01	INV	2020-03-18 08:00:00
Aphidius ervi	37627	144532283	3865	WGS	MKYW01	INV	2020-12-07 08:00:00
Aphidius gifuensis	684658	156944493	24	WGS	JACMRX01	INV	2020-10-21 08:00:00
Aphis craccivora	307492	318873360	17780	WGS	VUJU01	INV	2020-01-09 08:00:00
Aphis glycines	307491	303155567	941	WGS	JAABOB01	INV	2020-01-24 08:00:00
Aphis glycines	307491	308063827	3210	WGS	VYZN01	INV	2019-12-17 08:00:00
Aphis gossypii	80765	26480210	10	WGS	CAKJTX03	INV	2022-06-16 08:00:00
Aphis gossypii	80765	334914242	506	WGS	JAGTJE01	INV	2021-09-30 08:00:00
Aphis gossypii	80765	377585537	480	WGS	JAGTJF01	INV	2021-09-30 08:00:00
Aphis gossypii	80765	294262857	4717	WGS	PPXK01	INV	2022-07-08 08:00:00
Aphyosemion australe	52653	868348903	12236	WGS	SSNS01	VRT	2019-07-12 08:00:00
Apis cerana	7461	228315917	2430	WGS	JANR01	INV	2015-11-12 08:00:00
Apis cerana	7461	226970748	883	WGS	JAITYW01	INV	2022-06-28 08:00:00
Apis cerana	7461	214433208	1619	WGS	JADDRF01	INV	2021-07-28 08:00:00
Apis cerana cerana	94128	215670033	126	WGS	WJBF01	INV	2020-03-10 08:00:00
Apis cerana cerana	94128	209222734	21784	WGS	JPYL01	INV	2017-09-13 08:00:00
Apis cerana japonica	292787	211200590	3315	WGS	BDUG01	INV	2017-07-08 08:00:00
Apis dorsata	7462	223527749	14287	WGS	WJNQ01	INV	2019-12-23 08:00:00
Apis dorsata	7462	219173384	45204	WGS	AUPE01	INV	2014-08-08 08:00:00
Apis florea	7463	212793145	19341	WGS	AEKZ01	INV	2019-11-21 08:00:00
Apis laboriosa	183418	226063288	4376	WGS	JACEOM01	INV	2020-08-05 08:00:00
Apis mellifera	7460	229107307	16501	WGS	AADG06	INV	2014-08-04 08:00:00
Apis mellifera	7460	223937398	228	WGS	QIUM02	INV	2019-09-11 08:00:00
Apis mellifera carnica	88217	226044179	169	WGS	JACDQX01	INV	2021-08-31 08:00:00
Apis mellifera caucasica	200407	224766697	224	WGS	JACDQY01	INV	2021-06-09 08:00:00
Apis mellifera intermissa	346610	243566977	522763	WGS	JSUV01	INV	2015-12-02 08:00:00
Apis mellifera ligustica	7469	231148580	42	WGS	JAHGQF01	INV	2021-07-22 08:00:00
Apis mellifera mellifera	44477	227084107	200	WGS	QFDB02	INV	2022-04-12 08:00:00
Apistogramma diplotaenia	2591248	627074439	48219	WGS	VOQJ01	VRT	2020-10-28 08:00:00
Aplidium turbinatum	2771288	73720	8	WGS	CAKKNH01	INV	2021-11-12 08:00:00
Aplidium turbinatum	2771288	488600651	2370	WGS	CAKKNX01	INV	2021-11-16 08:00:00
Aplocera efformata	934917	250785568	303	WGS	CAKLCO01	INV	2021-12-05 08:00:00
Aplocera efformata	934917	1449921	19	WGS	CAKLCP01	INV	2021-12-05 08:00:00
Aplochiton taeniatus	946358	461946147	41	WGS	JAGFOV01	VRT	2021-03-30 08:00:00
Aplochiton taeniatus	946358	560414924	5690	WGS	JAGFOW01	VRT	2021-03-30 08:00:00
Aplodontia rufa	51342	3005535537	1279526	WGS	PVKS01	ROD	2019-01-16 08:00:00
Aplysia californica	6500	737783370	164544	WGS	AASC03	INV	2014-08-06 08:00:00
Aplysina aerophoba	289389	419638	219	WGS	OIVB01	INV	2018-02-14 08:00:00
Aplysina aerophoba	289389	119538	70	WGS	OIVD01	INV	2018-02-14 08:00:00
Aplysina aerophoba	289389	3033594	261	WGS	OIVE01	INV	2018-02-14 08:00:00
Aplysina aerophoba	289389	1992632	803	WGS	OIVF01	INV	2018-02-14 08:00:00
Aplysina aerophoba	289389	218729	126	WGS	OIVG01	INV	2018-02-14 08:00:00
Apocrypta bakeri	490712	198585306	279	WGS	JACCIA01	INV	2021-06-16 08:00:00
Apocyclops royi	298420	257507543	143521	WGS	UYDY01	INV	2018-11-22 08:00:00
Apoda limacodes	287200	371717	5	WGS	CAMJKE01	INV	2022-09-02 08:00:00
Apoda limacodes	287200	619830845	3503	WGS	CAMJVJ01	INV	2022-09-02 08:00:00
Apodemia ares	2613972	448590992	928020	WGS	DVYD01	INV	2022-02-17 08:00:00
Apodemia arnacis	2613974	342260867	901744	WGS	DWSS01	INV	2022-02-17 08:00:00
Apodemia chisosensis	2086727	610654764	629132	WGS	DVYC01	INV	2022-02-17 08:00:00
Apodemia duryi	2086723	647831575	748217	WGS	DWCB01	INV	2022-02-17 08:00:00
Apodemia hepburni	2086729	433309619	651233	WGS	DWDH01	INV	2022-02-18 08:00:00
Apodemia hypoglauca	2086732	215119115	613549	WGS	DWAD01	INV	2022-02-17 08:00:00
Apodemia mejicanus	1729663	198573404	604822	WGS	DVYH01	INV	2022-02-17 08:00:00
Apodemia mormo	42267	225764043	637566	WGS	DWSR01	INV	2022-02-17 08:00:00
Apodemia multiplaga	2086725	21721651	66879	WGS	DWCC01	INV	2022-02-17 08:00:00
Apodemia murphyi	2086735	334439465	787522	WGS	DWQP01	INV	2022-02-17 08:00:00
Apodemia nais	2086728	95247254	305993	WGS	DVYB01	INV	2022-02-17 08:00:00
Apodemia palmerii	2086736	339393689	789481	WGS	DWDF01	INV	2022-02-18 08:00:00
Apodemia virgulti	1729666	145403289	433873	WGS	DVYA01	INV	2022-02-17 08:00:00
Apodemia walkeri	2086741	394856033	500614	WGS	DWCD01	INV	2022-02-17 08:00:00
Apodemia zela	2613973	519512868	317053	WGS	DWBA01	INV	2022-02-17 08:00:00
Apodemus speciosus	105296	3494287372	336124	WGS	BDUI01	ROD	2017-08-01 08:00:00
Apodemus sylvaticus	10129	3758143898	559629	WGS	LIPJ01	ROD	2015-10-02 08:00:00
Apoderus coryli	201766	392668169	554	WGS	CAJVRO01	INV	2021-07-28 08:00:00
Apoderus coryli	201766	5649329	108	WGS	CAJVRQ02	INV	2022-10-12 08:00:00
Apolygus lucorum	248454	1023618409	191	WGS	WIXP02	INV	2021-11-05 08:00:00
Apomyelois bistriatella	1666458	347797802	343	WGS	CAMRHB01	INV	2022-10-07 08:00:00
Aporia crataegi	129397	226628546	129	WGS	CAJVWA02	INV	2022-02-09 08:00:00
Aporophyla lueneburgensis	1337163	9270839	45	WGS	CAKOAL01	INV	2022-03-10 08:00:00
Aporophyla lueneburgensis	1337163	915863888	1843	WGS	CAKOAQ01	INV	2022-03-10 08:00:00
Aporrectodea caliginosa	302032	1111828997	6452	WGS	JACEVL01	INV	2021-10-06 08:00:00
Apostichopus californicus	2032702	786374980	308084	WGS	JAIPMN01	INV	2021-10-28 08:00:00
Apostichopus japonicus	307972	664370087	132607	WGS	MODV01	INV	2016-11-04 08:00:00
Apostichopus japonicus	307972	804620767	3278	WGS	MRZV01	INV	2017-11-06 08:00:00
Apostichopus leukothele	2497127	500183690	320896	WGS	JAAAKB02	INV	2022-09-26 08:00:00
Apostichopus parvimensis	1902835	760654621	150862	WGS	JXUT01	INV	2015-02-27 08:00:00
Apostictopterus fuliginosus	2485974	99062540	271100	WGS	DWRJ01	INV	2022-02-17 08:00:00
Apotomis betuletana	1100915	2516083	32	WGS	CAKNZM01	INV	2022-03-03 08:00:00
Apotomis betuletana	1100915	682305395	856	WGS	CAKNZX01	INV	2022-03-03 08:00:00
Apotomis turbidana	1100916	675155251	1442	WGS	CAJHUU01	INV	2021-01-25 08:00:00
Apotomis turbidana	1100916	2409098	15	WGS	CAJHVK02	INV	2022-01-30 08:00:00
Aptenodytes forsteri	9233	1182540656	83173	WGS	JMFQ01	VRT	2016-11-17 08:00:00
Aptenodytes patagonicus	9234	1252291219	15968	WGS	VULM01	VRT	2020-01-31 08:00:00
Apteronemobius asahinai	746126	1676217857	151060	WGS	BPSV01	INV	2021-08-24 08:00:00
Apteryx haastii	8823	1221441152	4183	WGS	PTFD01	VRT	2019-04-09 08:00:00
Apteryx owenii	8824	1231276503	5096	WGS	PTFC01	VRT	2019-04-09 08:00:00
Apteryx rowi	308060	1228902913	4120	WGS	PTFB01	VRT	2019-04-09 08:00:00
Aptinothrips rufus	1291243	339926289	301714	WGS	CABIKL01	INV	2019-08-01 08:00:00
Apus apus	8895	1100361224	109	WGS	JAJGQY01	VRT	2021-11-04 08:00:00
Apus apus	8895	1019504970	1697	WGS	JAJGQZ01	VRT	2021-11-03 08:00:00
Apyrrothrix (Melanopyge) sp. n. Burns01	2586027	392162184	238423	WGS	DVPD01	INV	2022-02-17 08:00:00
Apyrrothrix aesculapus	2585844	391107274	204641	WGS	DWEH01	INV	2022-02-17 08:00:00
Apyrrothrix araxes araxes	2585845	318697191	405085	WGS	DVPA01	INV	2022-02-17 08:00:00
Apyrrothrix arizonae	2585846	201607569	519412	WGS	DVPH01	INV	2022-02-17 08:00:00
Apyrrothrix chalybea chloris	2585848	265229157	579835	WGS	DWQS01	INV	2022-02-17 08:00:00
Apyrrothrix hoffmanni	2585849	26830397	88393	WGS	DVPC01	INV	2022-02-17 08:00:00
Apyrrothrix hygieia	2585850	399833293	218088	WGS	DWEG01	INV	2022-02-17 08:00:00
Apyrrothrix maculosa	2585851	426657145	330438	WGS	DVOY01	INV	2022-02-17 08:00:00
Apyrrothrix mulleri	2585852	39225255	78183	WGS	DVPB01	INV	2022-02-17 08:00:00
Apyrrothrix sangaris	2585853	18098661	62161	WGS	DVOZ01	INV	2022-02-17 08:00:00
Aquila chrysaetos canadensis	216574	1171380234	173116	WGS	JDSB01	VRT	2014-05-30 08:00:00
Aquila chrysaetos canadensis	216574	1180019022	17031	WGS	JRUM01	VRT	2014-10-14 08:00:00
Aquila chrysaetos chrysaetos	223781	792810001	3855	WGS	CABFWM02	VRT	2021-03-25 08:00:00
Aquila chrysaetos chrysaetos	223781	30390490	116	WGS	UFQG04	VRT	2021-03-25 08:00:00
Aquila chrysaetos japonica	335091	1196037330	35366	WGS	BJEW01	VRT	2020-04-03 08:00:00
Aquila nipalensis	193005	1248418760	73187	WGS	JANCNU01	VRT	2022-07-21 08:00:00
Aquila spilogaster	1848762	1799223129	8264	WGS	JANHGO01	VRT	2022-08-09 08:00:00
Ara ararauna	9226	1128178780	70001	WGS	JAAAKF01	VRT	2021-06-01 08:00:00
Ara chloropterus	176013	1117846189	330027	WGS	WSYR01	VRT	2021-06-01 08:00:00
Ara glaucogularis	303304	1135105966	74445	WGS	JAAAKJ01	VRT	2021-06-01 08:00:00
Ara glaucogularis	303304	1144262409	378	WGS	CAKLIM01	VRT	2021-12-15 08:00:00
Ara glaucogularis	303304	1139702960	56	WGS	JACACR01	VRT	2020-07-21 08:00:00
Ara macao	176014	997636189	504229	WGS	AOUJ01	VRT	2014-08-21 08:00:00
Ara macao	176014	1035921044	282947	WGS	AMXX01	VRT	2014-08-11 08:00:00
Ara militaris	57237	1177230593	463224	WGS	JAAAKA01	VRT	2021-06-01 08:00:00
Ara rubrogenys	467030	1161924866	221	WGS	CAKMNV02	VRT	2022-01-30 08:00:00
Ara severus	178883	1119346424	142594	WGS	JANRGX01	VRT	2022-08-22 08:00:00
Aradophagus sp. ZL-2020	2729017	246064364	70572	WGS	JABFOV01	INV	2022-04-05 08:00:00
Aramus guarauna	54356	1170510309	18527	WGS	VXBL01	VRT	2020-07-10 08:00:00
Araneus ventricosus	182803	3656621265	300721	WGS	BGPR01	INV	2020-10-20 08:00:00
Arapaima gigas	113544	661278939	5301	WGS	UFQX01	VRT	2018-07-24 08:00:00
Arapaima gigas	113544	667351951	60052	WGS	VFQV01	VRT	2019-08-08 08:00:00
Aratinga maculata	1230190	1126680219	159392	WGS	JANCNV01	VRT	2022-07-21 08:00:00
Aratinga solstitialis	176015	1214690015	110801	WGS	WYDG01	VRT	2021-06-01 08:00:00
Aratinga solstitialis	176015	1169445099	1570	WGS	CABHOG01	VRT	2019-11-12 08:00:00
Aratinga weddellii	190661	1114053963	65557	WGS	WYDH01	VRT	2021-06-01 08:00:00
Archaeoteleia sp. ZL-2020	2729018	311217082	164104	WGS	JABFOW01	INV	2022-04-05 08:00:00
Archegozetes longisetosus	66560	141846319	164	WGS	JAEMBT02	INV	2022-07-12 08:00:00
Archilochus colubris	190676	1100571516	572	WGS	JALBCY01	VRT	2022-04-22 08:00:00
Architeuthis dux	256136	2693618964	7373	WGS	VCCN01	INV	2020-01-16 08:00:00
Archivesica marissinica	2291877	1544610695	4005	WGS	JABXNX01	INV	2020-10-07 08:00:00
Archocentrus centrarchus	63155	932947025	189	WGS	STFV01	VRT	2021-08-11 08:00:00
Archocentrus centrarchus	63155	1034011644	9292	WGS	STFW01	VRT	2021-08-11 08:00:00
Archon apollinus	213896	739520005	679950	WGS	DWIA01	INV	2022-02-17 08:00:00
Arctia plantaginis	874455	584648222	1071	WGS	CADEBC01	INV	2020-04-10 08:00:00
Arctia plantaginis	874455	577993050	1050	WGS	CADEBD01	INV	2020-04-10 08:00:00
Arctocephalus gazella	37190	2313585684	5180	WGS	CAAAJK01	MAM	2019-01-16 08:00:00
Arctocephalus gazella	37190	2313485084	6169	WGS	UIRR01	MAM	2018-08-19 08:00:00
Arctogadus glacialis	185735	428791846	139389	WGS	OMOA01	VRT	2018-03-09 08:00:00
Ardaris aerata	2585983	44713524	148487	WGS	DWLC01	INV	2022-02-17 08:00:00
Ardaris eximia	2585984	169749921	459123	WGS	DWFX01	INV	2022-02-17 08:00:00
Ardaris minthe	2585985	361748876	246510	WGS	DWTR01	INV	2022-02-17 08:00:00
Ardaris pityusa	2585986	150912934	419002	WGS	DWSA01	INV	2022-02-17 08:00:00
Ardaris sela periphema	2585988	355536568	253263	WGS	DWTQ01	INV	2022-02-17 08:00:00
Ardaris sela sela	2585989	210318303	528192	WGS	DWFZ01	INV	2022-02-17 08:00:00
Ardeotis arabs	172690	1297600582	148690	WGS	JAAGAY01	VRT	2020-03-31 08:00:00
Ardeotis kori	89386	1150486959	9399	WGS	VWPR01	VRT	2020-07-10 08:00:00
Arenaria interpres	54971	1124618860	46803	WGS	VXAK01	VRT	2020-07-10 08:00:00
Argiope bruennichi	94029	1670285661	2231	WGS	JABXBU01	INV	2020-11-16 08:00:00
Argopecten irradians concentricus	158586	874784041	82208	WGS	SAYQ01	INV	2019-03-26 08:00:00
Argopecten irradians irradians	158587	835595382	77685	WGS	SAYR01	INV	2019-03-26 08:00:00
Argyrosomus japonicus	448029	791960397	1984	WGS	JADEYK01	VRT	2020-12-02 08:00:00
Aricia agestis	91739	433632574	107	WGS	CALYBU01	INV	2022-06-27 08:00:00
Aricia agestis	91739	174297	6	WGS	CALYBY01	INV	2022-06-27 08:00:00
Aricia agestis	91739	434242426	248	WGS	CAJHUN01	INV	2021-01-25 08:00:00
Aricia agestis	91739	77277	2	WGS	CAJHVJ01	INV	2021-01-25 08:00:00
Aricia artaxerxes	91738	19610	1	WGS	CALLYF01	INV	2022-05-01 08:00:00
Aricia artaxerxes	91738	327847811	1192	WGS	CALMHP01	INV	2022-05-01 08:00:00
Arion vulgaris	1028688	1541026261	6751	WGS	JADZMA01	INV	2021-11-08 08:00:00
Arius gagora	591255	1691346982	169179	WGS	JAODTS01	VRT	2022-09-25 08:00:00
Arizona elegans	94893	1842551953	140	WGS	JAKOOJ01	VRT	2022-03-15 08:00:00
Arizona elegans	94893	2206698359	54869	WGS	JAKOOK01	VRT	2022-03-15 08:00:00
Armadillidium nasatum	96803	1223175971	25196	WGS	SEYY01	INV	2019-10-18 08:00:00
Armadillidium vulgare	13347	15703284	2096	WGS	LYUU01	INV	2017-10-02 08:00:00
Armadillidium vulgare	13347	1725108002	43541	WGS	SAUD01	INV	2019-01-24 08:00:00
Armigeres subalbatus	124917	1335936729	2080	WGS	JAMXBT01	INV	2022-07-05 08:00:00
Arothron firmamentum	264149	334905208	10793	WGS	BJFM01	VRT	2020-12-09 08:00:00
Artemia franciscana	6661	850560342	20887	WGS	JAGUUB01	INV	2021-09-02 08:00:00
Artemisiospiza belli	198938	1401818823	1339	WGS	JAKDEW01	VRT	2022-02-04 08:00:00
Artemisiospiza belli	198938	2257281749	43035	WGS	JAKDEX01	VRT	2022-02-04 08:00:00
Arteurotia tractipennis tractipennis	2201619	32851057	111980	WGS	DWGV01	INV	2022-02-17 08:00:00
Artibeus jamaicensis	9417	2108389339	867	WGS	JAIVGF01	MAM	2021-12-20 08:00:00
Artibeus jamaicensis	9417	2424784351	794376	WGS	PVKR01	MAM	2019-01-16 08:00:00
Artibeus jamaicensis	9417	2207601705	56739	WGS	VSFN01	MAM	2021-04-28 08:00:00
Arvicanthis niloticus	61156	2486141644	1610	WGS	JAAOME01	ROD	2022-09-26 08:00:00
Arvicanthis niloticus	61156	2517706780	1740	WGS	JAAOMF01	ROD	2022-09-27 08:00:00
Arvicanthis niloticus	61156	2496777707	1596	WGS	JAAOMG01	ROD	2022-09-27 08:00:00
Arvicola amphibius	1047088	1764008884	16368	WGS	CAJEUE01	ROD	2020-08-03 08:00:00
Arvicola amphibius	1047088	13113061	197	WGS	CAJEUG02	ROD	2021-05-11 08:00:00
Asarcornis scutulata	75869	1117983497	9138	WGS	VZSO01	VRT	2020-07-10 08:00:00
Asbolis capucinus	2025669	428890657	140243	WGS	DWJZ01	INV	2022-02-17 08:00:00
Asbolus verrucosus	1661398	249608069	135581	WGS	QDEB01	INV	2019-02-13 08:00:00
Ascaris lumbricoides	6252	295967828	415	WGS	SMSY01	INV	2020-11-04 08:00:00
Ascaris suum	6253	298028455	415	WGS	AEUI03	INV	2017-11-06 08:00:00
Ascaris suum	6253	278641931	109	WGS	JACCHR01	INV	2020-07-23 08:00:00
Ascaris suum	6253	262590036	30842	WGS	AMPH01	INV	2013-11-01 08:00:00
Ascaris suum	6253	279712399	217	WGS	ANBK02	INV	2017-11-06 08:00:00
Asobara japonica	554476	270937257	774	WGS	JADHZF01	INV	2021-03-02 08:00:00
Asobara japonica	554476	322176672	601	WGS	BQMI01	INV	2022-08-19 08:00:00
Aspidoscelis marmoratus	403789	1639530780	3826	WGS	MTQE01	VRT	2020-08-31 08:00:00
Aspidoscelis tigris stejnegeri	2917703	1335668279	74	WGS	JALMGA01	VRT	2022-05-11 08:00:00
Aspidoscelis tigris stejnegeri	2917703	1675887475	227	WGS	JALMGB01	VRT	2022-05-11 08:00:00
Aspiorhynchus laticeps	748366	1583238279	5034	WGS	JALXFT01	VRT	2022-05-17 08:00:00
Aspitha agenoria agenoria	2585992	221436314	391744	WGS	DWGI01	INV	2022-02-17 08:00:00
Aspitha aspitha aspitha	2585994	281658474	98015	WGS	DWGJ01	INV	2022-02-17 08:00:00
Aspitha aspitha rufescens	2585995	210324744	405355	WGS	DWGG01	INV	2022-02-17 08:00:00
Aspitha bassleri	2585996	48648569	156009	WGS	DWTB01	INV	2022-02-17 08:00:00
Astatoreochromis straeleni	64535	689581009	71781	WGS	VUSY01	VRT	2020-10-29 08:00:00
Astatotilapia calliptera	8154	880417486	363	WGS	OFHY04	VRT	2022-06-27 08:00:00
Astatotilapia flaviijosephi	205334	648774917	84191	WGS	VUYP01	VRT	2020-10-29 08:00:00
Astatotilapia stappersii	1237176	688206949	64962	WGS	VUSE01	VRT	2020-10-29 08:00:00
Asterias rubens	7604	14030106	128	WGS	CABPRM03	INV	2020-01-18 08:00:00
Asterias rubens	7604	390768305	3969	WGS	CABPRO01	INV	2019-10-08 08:00:00
Astictopterus jama jama	2201620	92066489	284586	WGS	DWPE01	INV	2022-02-17 08:00:00
Astraptes apastus	354786	374379803	170657	WGS	DWNY01	INV	2022-02-17 08:00:00
Astraptes brevicauda	354788	428220315	243641	WGS	DWPW01	INV	2022-02-17 08:00:00
Astraptes enotrus	354792	320489084	416238	WGS	DWNN01	INV	2022-02-17 08:00:00
Astraptes hopfferi	354793	315798920	346148	WGS	DWNZ01	INV	2022-02-17 08:00:00
Astraptes naxos	2201499	393409532	400066	WGS	DWRC01	INV	2022-02-17 08:00:00
Astraptes talus	354796	320703767	484531	WGS	DWNX01	INV	2022-02-17 08:00:00
Astreopora myriophthalma	102202	373482476	1149	WGS	BLFK01	INV	2020-09-04 08:00:00
Astyanax mexicanus	7994	1335239194	2415	WGS	APWO02	VRT	2019-04-22 08:00:00
Astyanax mexicanus	7994	1410308222	238	WGS	JALGOS01	VRT	2022-05-19 08:00:00
Astyanax mexicanus	7994	1361196561	108	WGS	JALGOT01	VRT	2022-05-19 08:00:00
Astyanax mexicanus	7994	1373169186	109	WGS	JALAHU01	VRT	2022-05-19 08:00:00
Astyanax mexicanus	7994	1378811567	195	WGS	JAICCE01	VRT	2021-08-25 08:00:00
Astyanax mexicanus	7994	964248202	121345	WGS	SAAA01	VRT	2019-04-23 08:00:00
Asymmetron lucayanum	223987	460590149	212366	WGS	LZCU01	INV	2016-06-16 08:00:00
Atarnes sallei	354799	199027671	489556	WGS	DWMD01	INV	2022-02-17 08:00:00
Ateles geoffroyi	9509	2683028796	2723	WGS	JAKFHY01	PRI	2022-06-17 08:00:00
Ateles geoffroyi	9509	2897033911	869075	WGS	PVHS01	PRI	2019-01-15 08:00:00
Ateles hybridus	129801	2643274663	1300	WGS	CAJZLT01	PRI	2021-09-21 08:00:00
Atethmia centrago	988071	1344196	13	WGS	CAJOSX03	INV	2022-01-30 08:00:00
Atethmia centrago	988071	892083702	8321	WGS	CAJOSY01	INV	2021-03-17 08:00:00
Athalia rosae	37344	1018098	6	WGS	CAKJPL01	INV	2021-10-11 08:00:00
Athalia rosae	37344	168692918	320	WGS	CAKJPM02	INV	2022-02-09 08:00:00
Athalia rosae	37344	155765535	936	WGS	AOFN02	INV	2018-01-29 08:00:00
Athene cunicularia	194338	1157069330	445	WGS	QEEU01	VRT	2018-06-21 08:00:00
Atherinomorus stipes	94911	1210121125	14598	WGS	JALJCO01	VRT	2022-04-25 08:00:00
Atlantisia rogersi	2478892	1168394043	159311	WGS	VZUJ01	VRT	2020-07-10 08:00:00
Atopsyche davidsoni	2488345	370818532	80	WGS	JAILWY01	INV	2022-02-09 08:00:00
Atractosteus spatula	7917	1055216122	81747	WGS	JAAWVO01	VRT	2021-02-26 08:00:00
Atrichornis clamosus	449594	1047502076	31606	WGS	WBMZ01	VRT	2020-07-10 08:00:00
Atriophallophorus winterbourni	2682772	601728533	26114	WGS	JACCGJ01	INV	2020-07-13 08:00:00
Atrophaneura alcinous	85299	293431020	237236	WGS	DWMX01	INV	2022-02-17 08:00:00
Atrophaneura dixoni	2064825	332820718	180919	WGS	DWHX01	INV	2022-02-17 08:00:00
Atrytonopsis hianna hianna	2201621	372567731	501777	WGS	DWJP01	INV	2022-02-17 08:00:00
Atta cephalotes	12957	290222151	42753	WGS	ADTU01	INV	2014-08-06 08:00:00
Atta colombica	520822	286382520	32977	WGS	LKEW01	INV	2016-03-25 08:00:00
Atta texana	493209	286872587	48129	WGS	QEPB01	INV	2019-03-27 08:00:00
Auanema sp. JU1783	2878363	59698091	7511	WGS	CALQYR01	INV	2022-06-27 08:00:00
Augiades crinisus	1674385	403678603	522362	WGS	DWQY01	INV	2022-02-17 08:00:00
Aulacorthum solani	202456	316098029	89214	WGS	PVMI01	INV	2019-09-18 08:00:00
Aulonocranus dewindti	27731	683744053	74698	WGS	VUYZ01	VRT	2020-10-29 08:00:00
Aulonocranus dewindti	27731	678090864	73653	WGS	VUZA01	VRT	2020-10-29 08:00:00
Aurelia aurita	6145	376932402	2709	WGS	REGM01	INV	2019-02-14 08:00:00
Aurelia aurita complex sp. Pacific	2496131	426022005	7715	WGS	REGL01	INV	2019-02-14 08:00:00
Aurelia coerulea	1962980	343024434	157255	WGS	JAABKL02	INV	2022-09-26 08:00:00
Aurina azines	2233676	317554146	482174	WGS	DWJD01	INV	2022-02-17 08:00:00
Aurina dida	2201501	6171279	21438	WGS	DWJB01	INV	2022-02-17 08:00:00
Australoheros scitulus	329336	709570869	97693	WGS	VUQM01	VRT	2020-10-29 08:00:00
Australostichopus mollis	576896	1252116408	3712641	WGS	CZPJ01	INV	2015-10-30 08:00:00
Austrofundulus limnaeus	52670	695045378	168369	WGS	LDAR01	VRT	2015-07-31 08:00:00
Autochton bipunctatus	1030326	122619939	302511	WGS	DWRZ01	INV	2022-02-17 08:00:00
Autochton cellus	1908708	387648348	333021	WGS	DWPG01	INV	2022-02-17 08:00:00
Autochton itylus	2201504	415257808	358970	WGS	DWPH01	INV	2022-02-17 08:00:00
Autochton longipennis	354804	248611422	563854	WGS	DWKF01	INV	2022-02-17 08:00:00
Autochton oryx	2233677	538481812	582608	WGS	DWLJ01	INV	2022-02-17 08:00:00
Autochton potrillo potrillo	2233679	413686985	419728	WGS	DWNO01	INV	2022-02-17 08:00:00
Autochton pseudocellus	2201506	311656717	634777	WGS	DWTK01	INV	2022-02-17 08:00:00
Autochton reflexus	2201507	43496476	137742	WGS	DWKK01	INV	2022-02-17 08:00:00
Autochton zarex	354805	320977095	558168	WGS	DWKG01	INV	2022-02-17 08:00:00
Autographa gamma	254363	337172335	183	WGS	CAJHUA01	INV	2021-01-25 08:00:00
Autographa gamma	254363	15885825	70	WGS	CAJHUD01	INV	2021-01-25 08:00:00
Autographa pulchrina	987893	389313284	1100	WGS	CAJQFV01	INV	2021-04-14 08:00:00
Autographa pulchrina	987893	5317533	103	WGS	CAJQGB01	INV	2021-04-14 08:00:00
Axea sp. ZL-2020	2729019	337813874	112698	WGS	JABFOX01	INV	2022-04-05 08:00:00
Axis porcinus	57737	2676163295	136093	WGS	QQTR01	MAM	2018-11-20 08:00:00
Aythya fuligula	219594	1126988109	104	WGS	WNMM01	VRT	2019-12-31 08:00:00
Aythya fuligula	219594	1013629683	780	WGS	WNMN01	VRT	2019-12-23 08:00:00
Azemiops feae	8773	1557776103	4303	WGS	JALGBA01	VRT	2022-06-22 08:00:00
Azonax typhaon	2585998	214635772	473698	WGS	DWGH01	INV	2022-02-17 08:00:00
Azonax typhaon	2585998	283456307	269491	WGS	DWLM01	INV	2022-02-17 08:00:00
Babylonia areolata	304850	1108395005	340123	WGS	JAAQRG01	INV	2020-03-23 08:00:00
Bactericera cockerelli	290155	567428061	1409	WGS	JAMCCL01	INV	2022-08-05 08:00:00
Bactrocera dorsalis	27457	414968693	7165	WGS	JFBF01	INV	2014-12-03 08:00:00
Bactrocera dorsalis	27457	530310706	586	WGS	JAKCWC01	INV	2022-05-16 08:00:00
Bactrocera dorsalis	27457	468671466	6	WGS	JABETM01	INV	2021-10-06 08:00:00
Bactrocera latifrons	174628	462489382	3305	WGS	MIMC01	INV	2016-10-25 08:00:00
Bactrocera minax	104690	323793189	249	WGS	JAKEEE01	INV	2022-01-18 08:00:00
Bactrocera minax	104690	330472768	1157	WGS	JADKMC01	INV	2022-01-18 08:00:00
Bactrocera minax	104690	341834660	8018	WGS	SAYV01	INV	2021-12-03 08:00:00
Bactrocera neohumeralis	98809	590515932	5678	WGS	JAMJQZ01	INV	2022-08-24 08:00:00
Bactrocera oleae	104688	488862653	39141	WGS	LGAM02	INV	2020-03-06 08:00:00
Bactrocera oleae	104688	334371070	68736	WGS	JXPT01	INV	2015-05-28 08:00:00
Bactrocera tryoni	59916	519005690	31960	WGS	JHQJ01	INV	2015-02-03 08:00:00
Bactrocera tryoni	59916	586530683	6044	WGS	VWMZ01	INV	2021-02-26 08:00:00
Baeotis zonata zonata	2614017	146288089	443485	WGS	DWDK01	INV	2022-02-17 08:00:00
Baetis rhodani	189839	174117300	381865	WGS	LVVX01	INV	2016-06-24 08:00:00
Bagarius yarrelli	175774	570806968	541	WGS	VCAZ01	VRT	2019-07-29 08:00:00
Baileychromis centropomoides	286574	681831021	71310	WGS	VVHB01	VRT	2020-10-29 08:00:00
Baileychromis centropomoides	286574	706241213	57637	WGS	VVHF01	VRT	2020-10-29 08:00:00
Balaeniceps rex	33584	1181932130	121603	WGS	VYZW01	VRT	2020-07-10 08:00:00
Balaenoptera acutorostrata scammoni	310752	2286640629	184071	WGS	ATDI01	MAM	2014-01-09 08:00:00
Balaenoptera bonaerensis	33556	2220306123	720900	WGS	BAUQ01	MAM	2015-09-30 08:00:00
Balaenoptera musculus	9771	2374868944	106	WGS	VNFC03	MAM	2020-10-02 08:00:00
Balaenoptera musculus	9771	1835388607	10996	WGS	VNFD02	MAM	2020-09-30 08:00:00
Balaenoptera physalus	9770	2410646746	13140	WGS	JAHXJN01	MAM	2022-05-11 08:00:00
Balaenoptera physalus	9770	2462774868	62302	WGS	SGJD01	MAM	2019-10-01 08:00:00
Balearica regulorum gibbericeps	100784	1123510897	111849	WGS	JJRR01	VRT	2016-11-17 08:00:00
Balearica regulorum gibbericeps	100784	1221051782	105	WGS	JAAIYC01	VRT	2020-02-24 08:00:00
Balearica regulorum gibbericeps	100784	1042364165	971	WGS	JAAIYD01	VRT	2020-02-24 08:00:00
Bambusicola thoracicus	9083	1032295167	163748	WGS	PPHD01	VRT	2018-01-31 08:00:00
Barbatula barbatula	135647	1750228	74	WGS	CAMQQH01	VRT	2022-10-07 08:00:00
Barbatula barbatula	135647	571749702	2237	WGS	CAMQQI01	VRT	2022-10-07 08:00:00
Barbus barbus	40830	4117008	41	WGS	CAKZFL01	VRT	2022-04-12 08:00:00
Barbus barbus	40830	1319370800	8034	WGS	CAKZFP01	VRT	2022-04-12 08:00:00
Barbus barbus	40830	1634546318	292	WGS	JAKKOG01	VRT	2022-05-31 08:00:00
Barbus barbus	40830	1572460529	3427	WGS	JAKKOH01	VRT	2022-05-27 08:00:00
Barca bicolor	2485976	4845728	12808	WGS	DWHB01	INV	2022-02-17 08:00:00
Barnardius zonarius	309859	1104505147	126453	WGS	JAOEHM01	VRT	2022-09-27 08:00:00
Baronia brevicornis	132695	472425814	470747	WGS	DWHY01	INV	2022-02-17 08:00:00
Baryconus sp. ZL-2020	2729020	222756437	334083	WGS	JABFOY01	INV	2022-04-05 08:00:00
Baryphthengus martii	176943	1100876976	37658	WGS	VWZK01	VRT	2020-07-10 08:00:00
Bathochordaeus stygius	2005485	396466979	467514	WGS	SCLE01	INV	2019-03-25 08:00:00
Bathybates fasciatus	219385	680422350	90092	WGS	VVAU01	VRT	2020-10-29 08:00:00
Bathybates fasciatus	219385	716743677	65930	WGS	VVEY01	VRT	2020-10-29 08:00:00
Bathybates ferox	27733	688524176	78477	WGS	VUVO01	VRT	2020-10-29 08:00:00
Bathybates ferox	27733	679623610	86585	WGS	VUVP01	VRT	2020-10-29 08:00:00
Bathybates graueri	293468	707439858	70388	WGS	VVBT01	VRT	2020-10-29 08:00:00
Bathybates graueri	293468	687650874	76491	WGS	VVFH01	VRT	2020-10-29 08:00:00
Bathybates hornii	293471	703048774	71991	WGS	VVHX01	VRT	2020-10-29 08:00:00
Bathybates hornii	293471	723040783	69102	WGS	VVHY01	VRT	2020-10-29 08:00:00
Bathybates leo	293470	683123695	84767	WGS	VVBQ01	VRT	2020-10-29 08:00:00
Bathybates minor	293467	689806508	78321	WGS	VVFY01	VRT	2020-10-29 08:00:00
Bathybates minor	293467	692255707	75350	WGS	VVHS01	VRT	2020-10-29 08:00:00
Bathybates vittatus	293469	684389959	79176	WGS	VVEW01	VRT	2020-10-29 08:00:00
Bathybates vittatus	293469	703166819	78993	WGS	VVHZ01	VRT	2020-10-29 08:00:00
Bathybates vittatus	293469	699221876	84991	WGS	VVIA01	VRT	2020-10-29 08:00:00
Bathydraco marri	12964	889789811	688793	WGS	CALSCK01	VRT	2022-07-11 08:00:00
Bathygadus melanobranchus	630650	431202967	92290	WGS	OMKP01	VRT	2018-03-09 08:00:00
Bathynomus jamesi	1955234	5894292451	22825	WGS	JAJOZX01	INV	2022-04-15 08:00:00
Batillaria attramentaria	370345	717569005	863	WGS	JACVVK01	INV	2021-05-06 08:00:00
Batrachocephalus mino	2862888	1655258957	107270	WGS	JAOBAL01	VRT	2022-09-14 08:00:00
Battus belus	299009	398889880	253894	WGS	DWIC01	INV	2022-02-17 08:00:00
Baylisascaris ailuri	941948	263907231	30365	WGS	JAAVTS01	INV	2022-04-08 08:00:00
Baylisascaris schroederi	522413	280217285	2804	WGS	JAAVTR01	INV	2022-04-08 08:00:00
Baylisascaris schroederi	522413	234537637	4197	WGS	QEWY01	INV	2019-06-28 08:00:00
Beatragus hunteri	59527	2697255800	535889	WGS	PVKQ01	MAM	2019-01-16 08:00:00
Beaufortia kweichowensis	241442	448565924	247	WGS	JAGGEC01	VRT	2021-07-07 08:00:00
Befrostia elegia	2614023	1983581	6479	WGS	DVZV01	INV	2022-02-17 08:00:00
Befrostia lalannei	2614022	106567397	340997	WGS	DVZU01	INV	2022-02-17 08:00:00
Belgica antarctica	315563	89583723	4997	WGS	JPYR01	INV	2014-09-03 08:00:00
Bellardia pandia	2795671	13238604	64	WGS	CAJZHU02	INV	2022-02-09 08:00:00
Bellardia pandia	2795671	598328550	1200	WGS	CAJZLQ01	INV	2021-09-18 08:00:00
Belonocnema kinseyi	2817044	1538686255	5520	WGS	JAAEHM01	INV	2022-02-15 08:00:00
Bembecia ichneumoniformis	301037	192574	7	WGS	CAJUUH02	INV	2022-10-12 08:00:00
Bembecia ichneumoniformis	301037	439071152	2494	WGS	CAJUUI01	INV	2021-07-06 08:00:00
Bembidion lapponicum	447293	1266633	171	WGS	CAJYCT01	INV	2021-09-11 08:00:00
Bembidion nr. transversale OSAC:DRMaddison DNA3205	1758162	1417452	249	WGS	CAJYDD01	INV	2021-09-11 08:00:00
Bemisia tabaci	7038	14192213	140	WGS	CAKKNF02	INV	2022-06-27 08:00:00
Bemisia tabaci	7038	615001830	19750	WGS	MAMS01	INV	2016-10-26 08:00:00
Bemisia tabaci	7038	635177101	30825	WGS	LIED01	INV	2019-01-07 08:00:00
Bemisia tabaci	7038	657779510	955	WGS	CADEAZ01	INV	2020-04-02 08:00:00
Bemisia tabaci	7038	656260349	4493	WGS	CADEBA01	INV	2020-04-02 08:00:00
Bemisia tabaci	7038	616120436	227	WGS	CAJEWF01	INV	2020-08-06 08:00:00
Bemisia tabaci	7038	630407635	5713	WGS	CAJEWG01	INV	2020-08-06 08:00:00
Bemisia tabaci	7038	648308134	2278	WGS	CAJEWH01	INV	2020-08-06 08:00:00
Bemisia tabaci	7038	625325389	785	WGS	CAJEWI01	INV	2020-08-06 08:00:00
Bemisia tabaci	7038	538478037	143336	WGS	PGTP01	INV	2020-11-25 08:00:00
Benedenia humboldti	2730667	2150072	1080	WGS	JAEDOY01	INV	2021-01-06 08:00:00
Benitochromis conjunctus	1514669	665781484	44281	WGS	VOQK01	VRT	2020-10-28 08:00:00
Benthochromis horii	559342	691640671	58247	WGS	VVBR01	VRT	2020-10-29 08:00:00
Benthochromis melanoides	299336	691444567	58184	WGS	VVBS01	VRT	2020-10-29 08:00:00
Benthochromis melanoides	299336	690173480	62544	WGS	VVGC01	VRT	2020-10-29 08:00:00
Benthochromis melanoides	299336	683118534	63214	WGS	VVGO01	VRT	2020-10-29 08:00:00
Benthochromis sp. 'horii mahale' AB-2019	2591266	705300076	52256	WGS	VUWN01	VRT	2020-10-29 08:00:00
Benthochromis tricoti	158760	675405680	62715	WGS	VUVV01	VRT	2020-10-29 08:00:00
Benthochromis tricoti	158760	677888442	68499	WGS	VXCO01	VRT	2020-10-29 08:00:00
Benthosema glaciale	125796	676314385	143923	WGS	OOFJ01	VRT	2018-03-25 08:00:00
Bergia sp. 'catenularis'	2608284	505133066	259229	WGS	JANRMR01	INV	2022-09-27 08:00:00
Beroe forskalii	140453	218981974	1547	WGS	WFMF01	INV	2020-03-05 08:00:00
Beroe ovata	10201	91597139	4989	WGS	CAMPET01	INV	2022-09-14 08:00:00
Beryx splendens	88663	533267752	117400	WGS	OMOV01	VRT	2018-03-09 08:00:00
Betta splendens	158456	449964917	318	WGS	JABVCC01	VRT	2022-08-16 08:00:00
Betta splendens	158456	440784772	109	WGS	JAAGWJ01	VRT	2020-07-13 08:00:00
Betta splendens	158456	426643682	3705	WGS	CAABQE01	VRT	2019-01-10 08:00:00
Betta splendens	158456	6056729	48	WGS	CAAAFW03	VRT	2020-08-23 08:00:00
Betta splendens	158456	456232186	12333	WGS	QFDP01	VRT	2018-10-15 08:00:00
Bettongia anhydra	1636722	828129	1667	WGS	CAJGNN01	MAM	2021-02-21 08:00:00
Bettongia gaimardi	223568	671903	1531	WGS	CAJGIM01	MAM	2021-02-21 08:00:00
Bettongia lesueur	65621	2158403	2051	WGS	CAJGQA01	MAM	2021-02-21 08:00:00
Bettongia penicillata	69259	2238793	2046	WGS	CAJGPW01	MAM	2021-02-21 08:00:00
Bettongia penicillata ogilbyi	881300	3393487416	1116	WGS	JAJHZJ01	MAM	2022-05-25 08:00:00
Bettongia tropica	135160	1385949	1998	WGS	CAJGUF01	MAM	2021-02-21 08:00:00
Bhutanitis pulchristriata	349371	291541160	616895	WGS	DWID01	INV	2022-02-17 08:00:00
Bibasis iluska mahintha	2201513	96271517	285616	WGS	DWGY01	INV	2022-02-17 08:00:00
Bibio marci	189979	320054162	325	WGS	CAJVCD01	INV	2021-07-06 08:00:00
Bicyclus anynana	110368	475399557	10800	WGS	OENV01	INV	2017-12-10 08:00:00
Bilobella aurantiaca	106915	178568837	31856	WGS	VYYI01	INV	2021-12-03 08:00:00
Biomphalaria glabrata	6526	898888039	408321	WGS	APKA01	INV	2014-08-06 08:00:00
Biomphalaria glabrata	6526	885210441	346	WGS	JAKZJK01	INV	2022-09-27 08:00:00
Biomphalaria glabrata	6526	870959050	255	WGS	JAKZJL01	INV	2022-09-27 08:00:00
Biomphalaria glabrata	6526	852540440	1833	WGS	JANFOY01	INV	2022-08-08 08:00:00
Biomphalaria glabrata	6526	837321584	2515	WGS	JANFOZ01	INV	2022-08-08 08:00:00
Biomphalaria glabrata	6526	767739590	3492	WGS	JABXJA01	INV	2020-09-11 08:00:00
Biomphalaria glabrata	6526	852019028	927	WGS	JABXJB01	INV	2020-09-11 08:00:00
Biomphalaria glabrata	6526	810878449	2718	WGS	JABXJC01	INV	2020-09-11 08:00:00
Biomphalaria straminea	112526	1004745081	84585	WGS	JADKLZ01	INV	2022-01-20 08:00:00
Birgus latro	177283	2958575204	767134	WGS	JAGKTI01	INV	2021-05-18 08:00:00
Bison bison bison	43346	2757838012	792165	WGS	JPYT01	MAM	2014-10-08 08:00:00
Biston betularia	82595	26968	1	WGS	CAJQEU02	INV	2022-01-30 08:00:00
Biston betularia	82595	404631406	568	WGS	CAJQFF01	INV	2021-04-14 08:00:00
Blastobasis adustella	1869501	396622972	496	WGS	CAJSMA01	INV	2021-05-19 08:00:00
Blastobasis adustella	1869501	11389471	9	WGS	CAJSME01	INV	2021-05-19 08:00:00
Blastobasis lacticolella	2561016	539891459	433	WGS	CAJHUO01	INV	2021-01-25 08:00:00
Blastobasis lacticolella	2561016	518964	14	WGS	CAJHUS01	INV	2021-01-25 08:00:00
Blattella germanica	6973	1763370666	72293	WGS	JPZV02	INV	2018-01-19 08:00:00
Blattella germanica	6973	2037297555	24818	WGS	PYGN01	INV	2018-03-26 08:00:00
Blera fallax	226147	286836166	1636	WGS	CAMPTP01	INV	2022-09-23 08:00:00
Blera fallax	226147	3618784	54	WGS	CAMPTQ01	INV	2022-09-23 08:00:00
Blomia tropicalis	40697	63761213	117	WGS	JAFIIK02	INV	2022-05-12 08:00:00
Bolborhynchus lineola	211877	1112797561	101365	WGS	JAOEHX01	VRT	2022-09-27 08:00:00
Boleophthalmus pectinirostris	150288	889887957	108946	WGS	JACK01	VRT	2014-12-03 08:00:00
Bolinopsis infundibulum	140455	139095960	88997	WGS	JAOEHS01	INV	2022-09-27 08:00:00
Bolitophila cinerea	52719	335018599	102924	WGS	JAAAKO02	INV	2022-09-26 08:00:00
Bolla brennus	2201514	14940017	31513	WGS	DWRB01	INV	2022-02-17 08:00:00
Boloria selene	191398	326647194	218	WGS	CAJNIV01	INV	2021-02-18 08:00:00
Bombina variegata variegata	191472	4679106955	4065339	WGS	CAJPDP01	VRT	2021-03-17 08:00:00
Bombus affinis	309941	365246601	859	WGS	JALLPS01	INV	2022-09-14 08:00:00
Bombus balteatus	85657	250065621	336	WGS	JAFJHM01	INV	2021-07-13 08:00:00
Bombus bifarius	103933	266784621	1249	WGS	JAAQOX01	INV	2020-04-03 08:00:00
Bombus breviceps	395515	248124274	1317	WGS	JACXIW01	INV	2020-10-02 08:00:00
Bombus campestris	207624	0	0	WGS	CAJOSK03	INV	2022-10-13 08:00:00
Bombus confusus	217217	239101172	4639	WGS	JACXIV01	INV	2020-09-25 08:00:00
Bombus consobrinus	130686	249068899	7194	WGS	JACXIU01	INV	2020-09-25 08:00:00
Bombus cullumanus	2562068	246986414	5480	WGS	JACXIX01	INV	2020-09-25 08:00:00
Bombus difficillimus	395520	243560081	4473	WGS	JACXIT01	INV	2020-09-25 08:00:00
Bombus haemorrhoidalis	207636	240538686	1614	WGS	JACXIS01	INV	2020-10-02 08:00:00
Bombus hortorum	85660	14173259	41	WGS	CAJOSH01	INV	2021-03-17 08:00:00
Bombus hortorum	85660	32957927	24	WGS	CAJOSO01	INV	2021-03-17 08:00:00
Bombus huntii	85661	317402180	225	WGS	JANIEZ01	INV	2022-08-09 08:00:00
Bombus hypnorum	30191	28297395	40	WGS	CAJVQY02	INV	2022-10-12 08:00:00
Bombus ignitus	130704	242565149	748	WGS	JACXIR01	INV	2020-10-02 08:00:00
Bombus impatiens	132113	244287529	16215	WGS	AEQM02	INV	2019-03-25 08:00:00
Bombus lapidarius	30192	354349867	1473	WGS	CAKXZU01	INV	2022-08-19 08:00:00
Bombus opulentus	2024865	242353651	4394	WGS	JACXIQ01	INV	2020-09-24 08:00:00
Bombus pascuorum	65598	37435048	64	WGS	CAJOSQ01	INV	2021-03-17 08:00:00
Bombus pascuorum	65598	276214278	554	WGS	CAJOSS01	INV	2021-03-17 08:00:00
Bombus picipes	309970	253987937	7282	WGS	JACXIP01	INV	2020-09-25 08:00:00
Bombus polaris	130708	245790074	5848	WGS	JACXIO01	INV	2020-09-24 08:00:00
Bombus pratorum	30194	10757573	32	WGS	CAKNEW01	INV	2022-02-13 08:00:00
Bombus pratorum	30194	260647694	791	WGS	CAKNFC01	INV	2022-02-13 08:00:00
Bombus pyrosoma	396416	254804690	4727	WGS	JACXIN01	INV	2020-10-02 08:00:00
Bombus sibiricus	421273	262420024	14183	WGS	JACXIM01	INV	2020-09-25 08:00:00
Bombus skorikovi	395565	242038170	3042	WGS	JACXIH01	INV	2020-09-24 08:00:00
Bombus soroeensis	184059	243573539	5476	WGS	JACXIL01	INV	2020-09-24 08:00:00
Bombus superbus	1869276	230139620	1458	WGS	JACXIK01	INV	2020-09-24 08:00:00
Bombus sylvestris	30201	11519643	115	WGS	CAJVRE02	INV	2022-10-12 08:00:00
Bombus sylvicola	309975	252081862	592	WGS	JACSOB01	INV	2021-08-18 08:00:00
Bombus terrestris	30195	236382229	10672	WGS	AELG01	INV	2015-04-27 08:00:00
Bombus terrestris	30195	102186558	231	WGS	CAJUYY02	INV	2022-02-09 08:00:00
Bombus terrestris	30195	320664292	532	WGS	CAJUYZ02	INV	2022-02-09 08:00:00
Bombus turneri	686820	243111512	3015	WGS	JACXIJ01	INV	2020-10-02 08:00:00
Bombus vancouverensis nearcticus	2705178	282133710	1162	WGS	JAAQRE01	INV	2020-04-03 08:00:00
Bombus vosnesenskii	207650	275577952	1429	WGS	JAAQVK01	INV	2020-04-03 08:00:00
Bombus waltoni	395577	231149577	2240	WGS	JACXII01	INV	2020-09-24 08:00:00
Bombycilla garrulus	125297	1032116443	32196	WGS	VXBU01	VRT	2020-07-10 08:00:00
Bombylius discolor	2741128	322512	11	WGS	CALNDU01	INV	2022-05-01 08:00:00
Bombylius discolor	2741128	228578990	2307	WGS	CALNDV01	INV	2022-05-01 08:00:00
Bombylius major	240869	8491697	124	WGS	CAKOBA01	INV	2022-03-10 08:00:00
Bombylius major	240869	260208877	1274	WGS	CAKOBF01	INV	2022-03-21 08:00:00
Bombyx huttoni	998830	445560196	720701	WGS	ASCI01	INV	2017-06-19 08:00:00
Bombyx mandarina	7092	398573003	3104	WGS	PYSK01	INV	2018-12-31 08:00:00
Bombyx mori	7091	393354261	66482	WGS	AADK01	INV	2014-08-05 08:00:00
Bombyx mori	7091	460334017	696	WGS	BHWX01	INV	2020-11-06 08:00:00
Bombyx mori	7091	381906327	213289	WGS	BAAB01	INV	2015-12-22 08:00:00
Bombyx mori	7091	431707935	88672	WGS	BABH01	INV	2017-10-25 08:00:00
Bombyx mori	7091	1389185	479	WGS	BABU01	INV	2015-09-16 08:00:00
Boreogadus saida	44932	412070465	137701	WGS	OMLE01	VRT	2018-03-09 08:00:00
Borostomias antarcticus	473354	430362827	104734	WGS	OOFF01	VRT	2018-03-25 08:00:00
Bos frontalis	30520	2795315450	1262134	WGS	JAFDUV01	MAM	2021-03-09 08:00:00
Bos frontalis	30520	3002445034	5015	WGS	RBVW01	MAM	2019-08-05 08:00:00
Bos gaurus	9904	2717349581	635	WGS	JACAOC01	MAM	2021-08-16 08:00:00
Bos gaurus x Bos taurus	1705790	345062391	966	WGS	CAMGDQ01	MAM	2022-09-02 08:00:00
Bos grunniens	30521	2832776395	414	WGS	VBZB01	MAM	2021-05-24 08:00:00
Bos indicus	9915	2475812658	253769	WGS	AGFL01	MAM	2014-11-25 08:00:00
Bos indicus	9915	2740330345	216409	WGS	PRDE01	MAM	2018-05-08 08:00:00
Bos indicus x Bos taurus	30522	2735468733	1690	WGS	JAAIXR01	MAM	2020-04-06 08:00:00
Bos indicus x Bos taurus	30522	2386439937	5364	WGS	JAAIXS01	MAM	2020-04-06 08:00:00
Bos indicus x Bos taurus	30522	2737565914	1690	WGS	JAAIXT01	MAM	2020-04-06 08:00:00
Bos indicus x Bos taurus	30522	2737559693	1690	WGS	JAAIXU01	MAM	2020-04-06 08:00:00
Bos indicus x Bos taurus	30522	2737276543	684	WGS	JAAIXV01	MAM	2020-04-06 08:00:00
Bos indicus x Bos taurus	30522	2738050264	684	WGS	JAAIXW01	MAM	2020-04-06 08:00:00
Bos indicus x Bos taurus	30522	2680969395	1251	WGS	PUFS02	MAM	2018-12-11 08:00:00
Bos indicus x Bos taurus	30522	2580764822	1435	WGS	PUFT02	MAM	2018-12-11 08:00:00
Bos mutus	72004	2524990950	233197	WGS	AGSK01	MAM	2013-11-01 08:00:00
Bos mutus	72004	2761379179	158691	WGS	VBQZ03	MAM	2020-01-07 08:00:00
Bos taurus	9913	2674312785	42250	WGS	AAFC05	MAM	2015-11-19 08:00:00
Bos taurus	9913	2649668698	75770	WGS	DAAA02	MAM	2014-12-09 08:00:00
Bos taurus	9913	2658221619	14725	WGS	CAJZAZ01	MAM	2021-09-18 08:00:00
Bos taurus	9913	59476716	1178	WGS	CAJHOO01	MAM	2022-02-15 08:00:00
Bos taurus	9913	435938039	7551	WGS	CAJHOP01	MAM	2022-02-15 08:00:00
Bos taurus	9913	2641777256	229	WGS	JAJQWI01	MAM	2021-12-20 08:00:00
Bos taurus	9913	2665549695	2306	WGS	JAJQWL01	MAM	2022-01-11 08:00:00
Bos taurus	9913	2814362078	12639	WGS	JANIWY01	MAM	2022-08-05 08:00:00
Bos taurus	9913	2715853794	2211	WGS	NKLS02	MAM	2022-05-20 08:00:00
Bos taurus x Bison bison	297284	2861703644	1314	WGS	JAEQBJ01	MAM	2021-05-06 08:00:00
Bos taurus x Bison bison	297284	2651593212	774	WGS	JAEQBK01	MAM	2021-05-06 08:00:00
Bos taurus x Bos grunniens	331036	2677172352	485	WGS	VLPI01	MAM	2019-11-04 08:00:00
Bos taurus x Bos grunniens	331036	2668877089	342	WGS	VLPJ01	MAM	2019-11-04 08:00:00
Bostrychus sinensis	86224	885739387	62	WGS	JAIMZQ01	VRT	2021-11-02 08:00:00
Bostrychus sinensis	86224	865256608	3915	WGS	JABWHA01	VRT	2021-06-03 08:00:00
Bothrops jararaca	8724	1672323932	27698	WGS	JAGTXL01	VRT	2021-05-11 08:00:00
Botryllus schlosseri	30301	579415694	130124	WGS	ATSW01	INV	2013-08-07 08:00:00
Boulengerochromis microlepis	32488	726523879	52632	WGS	VVHE01	VRT	2020-10-29 08:00:00
Boulengerochromis microlepis	32488	728877443	51548	WGS	VVHU01	VRT	2020-10-29 08:00:00
Bovichtus diacanthus	483258	641789583	12443	WGS	CALSBV01	VRT	2022-06-13 08:00:00
Bovichtus diacanthus	483258	782282194	698050	WGS	QZNB01	VRT	2022-09-30 08:00:00
Bovichtus variegatus	36205	656996731	11172	WGS	CALSCE01	VRT	2022-06-09 08:00:00
Brachionus angularis	396692	56513240	21	WGS	JAJVDD01	INV	2022-01-11 08:00:00
Brachionus asplanchnoidis	1857775	230116674	455	WGS	JAILYF01	INV	2022-09-29 08:00:00
Brachionus asplanchnoidis	1857775	114845438	26013	WGS	SZZS01	INV	2019-06-18 08:00:00
Brachionus asplanchnoidis	1857775	114426057	23471	WGS	VAHG01	INV	2019-06-18 08:00:00
Brachionus calyciflorus	104777	116732113	14869	WGS	CAJNOC01	INV	2021-03-05 08:00:00
Brachionus calyciflorus	104777	129626318	1041	WGS	NTPY01	INV	2018-02-07 08:00:00
Brachionus koreanus	1199090	86146996	567	WGS	PJRA01	INV	2021-02-26 08:00:00
Brachionus koreanus	1199090	85731059	567	WGS	WEZV01	INV	2019-10-18 08:00:00
Brachionus manjavacas	667381	114172357	61	WGS	JAHQIY01	INV	2021-06-29 08:00:00
Brachionus manjavacas	667381	108058317	75	WGS	JAHBMI01	INV	2021-06-03 08:00:00
Brachionus paranguensis	2599771	106205255	71	WGS	JAESIX01	INV	2021-02-02 08:00:00
Brachionus plicatilis	10195	108498893	14322	WGS	REGN01	INV	2018-11-02 08:00:00
Brachionus plicatilis	10195	106939251	716	WGS	QEOQ01	INV	2020-02-06 08:00:00
Brachionus plicatilis	10195	99476262	15743	WGS	VATB01	INV	2019-06-18 08:00:00
Brachionus rotundiformis	96890	57707736	213	WGS	JAESIW01	INV	2021-02-02 08:00:00
Brachionus rotundiformis	96890	51058670	3742	WGS	VATC01	INV	2019-06-18 08:00:00
Brachionus rubens	392764	132737077	122	WGS	JAJVHD01	INV	2022-02-11 08:00:00
Brachionus sp. 'Tiscar'	1317657	70983965	8605	WGS	VANL01	INV	2019-06-18 08:00:00
Brachirus orientalis	435138	629956282	19394	WGS	JAFBJR01	VRT	2021-02-01 08:00:00
Brachyhypopomus occidentalis	1194720	540332535	1435	WGS	JAGXOD01	VRT	2021-10-07 08:00:00
Brachylomia viminalis	988081	752610802	1439	WGS	CAKZJP02	INV	2022-09-21 08:00:00
Brachylomia viminalis	988081	697182	11	WGS	CAKZJQ02	INV	2022-09-21 08:00:00
Brachypalpus laphriformis	2234001	5123173	22	WGS	CAMDTY01	INV	2022-09-02 08:00:00
Brachypalpus laphriformis	2234001	944863842	6655	WGS	CAMDTZ01	INV	2022-09-02 08:00:00
Brachypodius atriceps	182895	906727256	3820	WGS	VZSR01	VRT	2020-07-10 08:00:00
Brachyptera putata	2065413	79437563	2316	WGS	CAJRAB01	INV	2021-05-11 08:00:00
Brachypteracias leptosomus	135165	1125912351	70974	WGS	VYZX01	VRT	2020-07-10 08:00:00
Brachyrhaphis roseni	51562	646914198	79525	WGS	CAEFZY01	VRT	2021-09-18 08:00:00
Brachyrhaphis terrabensis	51563	667929605	317432	WGS	CAEGAG01	VRT	2021-09-18 08:00:00
Brachystomella parvula	187611	118473689	22316	WGS	JABASM01	INV	2021-08-26 08:00:00
Bradynema listronoti	413010	80467210	152	WGS	JANLNO01	INV	2022-10-05 08:00:00
Bradypus variegatus	9355	1502475299	1771805	WGS	PVKY01	MAM	2019-01-16 08:00:00
Bradysia coprophila	38358	309774170	743	WGS	VSDI01	INV	2020-09-11 08:00:00
Bradysia odoriphaga	1564500	362665999	1698	WGS	JAFDOW01	INV	2021-02-23 08:00:00
Branchinecta lindahli	91573	384837704	55	WGS	JAKZAO01	INV	2022-04-19 08:00:00
Branchinecta lynchi	577405	575750106	217	WGS	JAKZAP01	INV	2022-04-19 08:00:00
Branchiostoma belcheri	7741	417037894	2307	WGS	FQTN01	INV	2016-12-02 08:00:00
Branchiostoma belcheri	7741	478319013	583	WGS	JALCYT01	INV	2022-09-26 08:00:00
Branchiostoma belcheri	7741	697395990	49395	WGS	AYSR01	INV	2016-04-21 08:00:00
Branchiostoma belcheri	7741	420581330	20263	WGS	AYSS01	INV	2016-04-21 08:00:00
Branchiostoma floridae	7739	513445848	431	WGS	ABEP03	INV	2020-04-29 08:00:00
Branchiostoma floridae x Branchiostoma belcheri	2700040	404879783	78	WGS	JAKRNV01	INV	2022-09-13 08:00:00
Branchiostoma floridae x Branchiostoma belcheri	2700040	405532174	79	WGS	JAFMNY01	INV	2021-07-13 08:00:00
Branchiostoma floridae x Branchiostoma belcheri	2700040	490439570	98	WGS	JAFMNZ01	INV	2021-07-13 08:00:00
Branchiostoma floridae x Branchiostoma japonicum	2700039	490782628	341	WGS	JACEVJ01	INV	2020-12-09 08:00:00
Branchiostoma floridae x Branchiostoma japonicum	2700039	381985860	88	WGS	JAAEAE01	INV	2020-07-23 08:00:00
Branchiostoma lanceolatum	7740	495286038	10247	WGS	FLLO01	INV	2018-08-20 08:00:00
Branchiostoma lanceolatum	7740	15632975	463	WGS	CAKMNS01	INV	2022-06-27 08:00:00
Branta canadensis	8853	1134556562	29793	WGS	SNRU01	VRT	2019-06-14 08:00:00
Bregmaceros cantori	630652	1144104325	258566	WGS	OMKY01	VRT	2018-03-09 08:00:00
Brenthis ino	405034	1365114	22	WGS	CAKLHF01	INV	2022-06-27 08:00:00
Brevimyrus niger	1194723	749215367	64445	WGS	JAABNY01	VRT	2020-11-01 08:00:00
Brevipalpus yothersi	1754060	71162551	844	WGS	QZCP01	INV	2019-06-05 08:00:00
Brienomyrus brachyistius	42636	988106108	1426	WGS	JAMWYG01	VRT	2022-06-28 08:00:00
Brosme brosme	81638	412731310	114910	WGS	OMKX01	VRT	2018-03-09 08:00:00
Brotula barbata	432164	485061200	29854	WGS	OMNV01	VRT	2018-03-09 08:00:00
Brugia malayi	6279	86381602	13279	WGS	CAPY02	INV	2015-06-04 08:00:00
Brugia malayi	6279	87155713	196	WGS	CAAKNF01	INV	2019-05-08 08:00:00
Brugia pahangi	6280	83528896	15835	WGS	JRWH01	INV	2015-09-10 08:00:00
Brugia pahangi	6280	96392917	146	WGS	JAAVKF01	INV	2020-04-06 08:00:00
Brugia pahangi	6280	90545113	14029	WGS	UZAD01	INV	2018-12-05 08:00:00
Brugia timori	42155	64930714	23963	WGS	UZAG01	INV	2018-11-30 08:00:00
Buathra laborator	1419289	261354714	471	WGS	CAKOHA01	INV	2022-03-27 08:00:00
Buathra laborator	1419289	104412655	98	WGS	CAKOHB01	INV	2022-03-27 08:00:00
Bubalus bubalis	89462	3759980894	117845	WGS	ACZF03	MAM	2018-02-22 08:00:00
Bubalus bubalis	89462	2761762569	630367	WGS	AWWX01	MAM	2013-09-30 08:00:00
Bubalus bubalis	89462	2677178324	447289	WGS	LPUW01	MAM	2018-03-12 08:00:00
Bubalus bubalis	89462	2630018892	235948	WGS	NPZD01	MAM	2019-04-15 08:00:00
Bubalus bubalis	89462	2655776128	509	WGS	PZYV01	MAM	2018-07-17 08:00:00
Bubalus bubalis	89462	2622460638	26	WGS	VDCB01	MAM	2021-09-10 08:00:00
Bubalus bubalis	89462	2612882031	33	WGS	VDCC01	MAM	2021-09-10 08:00:00
Bubalus bubalis bubalis	391902	10613571626	600286	WGS	CAJNOS01	MAM	2021-07-06 08:00:00
Bubalus depressicornis	27596	2617462608	147450	WGS	JAMXBS01	MAM	2022-10-05 08:00:00
Bubo blakistoni	1564486	1193862756	46772	WGS	BJCB01	VRT	2019-02-15 08:00:00
Bubo bubo	30461	1201476694	133317	WGS	PYWY01	VRT	2020-02-10 08:00:00
Bubo scandiacus	371907	1236332227	24312	WGS	JADKXW01	VRT	2021-03-10 08:00:00
Bucco capensis	135168	988120178	41629	WGS	VWZO01	VRT	2020-07-10 08:00:00
Buceros rhinoceros silvestris	175836	1048779794	180800	WGS	JMFK01	VRT	2016-11-17 08:00:00
Bucorvus abyssinicus	153643	1132597561	112	WGS	WNMG01	VRT	2019-12-23 08:00:00
Bucorvus abyssinicus	153643	1024138499	3527	WGS	WNMH01	VRT	2019-12-19 08:00:00
Bucorvus abyssinicus	153643	1102577438	13415	WGS	VYZL01	VRT	2020-07-10 08:00:00
Budorcas taxicolor	37181	2946929004	4509	WGS	JAKGDW01	MAM	2022-04-22 08:00:00
Bufo bufo	8384	3744894388	24195	WGS	CAJIMM01	VRT	2021-01-25 08:00:00
Bufo bufo	8384	54398150	1295	WGS	CAJIMN01	VRT	2021-01-25 08:00:00
Bufo gargarizans	30331	4545465442	747	WGS	JABFFT01	VRT	2020-10-21 08:00:00
Bugula neritina	10212	214708255	3547	WGS	VXIV02	INV	2021-01-19 08:00:00
Bugulina stolonifera	192920	233351728	567	WGS	CAKXYT01	INV	2022-04-12 08:00:00
Bugulina stolonifera	192920	334969	19	WGS	CAKXYU01	INV	2022-04-12 08:00:00
Bujurquina vittata	242822	685844181	44515	WGS	VUQK01	VRT	2020-10-29 08:00:00
Bulinus truncatus	55810	1221776979	523	WGS	JAGDYQ01	INV	2022-02-04 08:00:00
Bungalotis erythus	354809	365423499	316619	WGS	DWKN01	INV	2022-02-17 08:00:00
Bungarus multicinctus	8616	1593755901	448	WGS	JAGDQI01	VRT	2022-06-07 08:00:00
Bunonema sp. RGD898	2761626	34132167	10034	WGS	JACMII01	INV	2020-09-30 08:00:00
Buphagus erythrorhynchus	245048	1040192226	267835	WGS	VZTT01	VRT	2020-07-10 08:00:00
Burhinus bistriatus	240201	1208588303	22572	WGS	VYXH01	VRT	2020-07-10 08:00:00
Burhinus oedicnemus	85105	1228108199	9229	WGS	VFFE01	VRT	2019-10-08 08:00:00
Burramys parvus	38600	2651331	2054	WGS	CAJGPN01	MAM	2021-02-21 08:00:00
Bursaphelenchus mucronatus	6325	73053838	72	WGS	VUOU01	INV	2022-09-28 08:00:00
Bursaphelenchus okinawaensis	465554	69956301	7	WGS	CAJFCW02	INV	2022-06-27 08:00:00
Bursaphelenchus okinawaensis	465554	69956301	7	WGS	CAJFDH01	INV	2020-09-09 08:00:00
Bursaphelenchus xylophilus	6326	71901233	2972	WGS	JAAFZX01	INV	2020-02-10 08:00:00
Bursaphelenchus xylophilus	6326	73085728	10432	WGS	CADV01	INV	2011-09-28 08:00:00
Bursaphelenchus xylophilus	6326	78274012	11	WGS	CAJFCV02	INV	2022-06-27 08:00:00
Bursaphelenchus xylophilus	6326	78274012	11	WGS	CAJFDI01	INV	2020-09-09 08:00:00
Bursaphelenchus xylophilus	6326	72311784	400	WGS	NBNW01	INV	2020-02-10 08:00:00
Bursaphelenchus xylophilus	6326	74595039	3301	WGS	POCF01	INV	2019-02-04 08:00:00
Bursaphelenchus xylophilus	6326	77269747	129	WGS	VRTM01	INV	2022-03-28 08:00:00
Busseola fusca	236788	492902852	201398	WGS	VKGM01	INV	2019-08-05 08:00:00
Butastur liventer	1356036	1271439293	52444	WGS	JAOEHN01	VRT	2022-09-27 08:00:00
Butastur rufipennis	387812	1208026759	13332	WGS	JANVAC01	VRT	2022-09-20 08:00:00
Buteo albonotatus	223473	1223638346	28821	WGS	JANVAB01	VRT	2022-09-20 08:00:00
Buteo buteo	30397	1210975031	12826	WGS	JANVCR01	VRT	2022-09-30 08:00:00
Buteo japonicus	224669	1216074549	127054	WGS	PYWZ01	VRT	2020-02-10 08:00:00
Buteo lineatus	223475	1239587557	44363	WGS	JANVCS01	VRT	2022-09-27 08:00:00
Buteo platypterus	218281	1209786575	10644	WGS	JAOBAO01	VRT	2022-09-20 08:00:00
Buteo ventralis	223443	1245602180	10157	WGS	JANUXP01	VRT	2022-09-20 08:00:00
Buteogallus gundlachii	2868390	1379378937	878718	WGS	JAOEJP01	VRT	2022-09-27 08:00:00
Butleria elwesi	2585854	248064589	618794	WGS	DWHI01	INV	2022-02-17 08:00:00
Butleria flavomaculatus valdivianus	2201518	140909556	409422	WGS	DWKP01	INV	2022-02-17 08:00:00
Butorides virescens	110671	1194621758	29147	WGS	JADKXX01	VRT	2021-07-01 08:00:00
Cabirus procas	1908709	359584244	414674	WGS	DWPL01	INV	2022-02-17 08:00:00
Cacatua alba	141836	1210837024	425424	WGS	JANEMJ01	VRT	2022-07-21 08:00:00
Cacatua ducorpsii	141834	1171361419	272682	WGS	JAOEHO01	VRT	2022-09-27 08:00:00
Cacatua moluccensis	136504	1128551772	116537	WGS	JAOEHW01	VRT	2022-09-27 08:00:00
Cactoblastis cactorum	59379	411558002	283211	WGS	JADGIL01	INV	2021-10-07 08:00:00
Caenorhabditis angaria	860376	75258781	113760	WGS	AEHI01	INV	2014-08-06 08:00:00
Caenorhabditis auriculariae	2777116	109583113	433	WGS	CAJGYM01	INV	2022-02-17 08:00:00
Caenorhabditis becei	2301260	86335402	4485	WGS	UNPF02	INV	2019-04-09 08:00:00
Caenorhabditis bovis	2654633	62726283	35	WGS	CADEPM01	INV	2020-04-15 08:00:00
Caenorhabditis brenneri	135651	170093652	13373	WGS	ABEG02	INV	2014-08-06 08:00:00
Caenorhabditis briggsae	6238	105565979	5341	WGS	CAAC03	INV	2015-04-10 08:00:00
Caenorhabditis elegans	6239	117021899	38645	WGS	FUEF01	INV	2017-02-19 08:00:00
Caenorhabditis elegans	6239	135726364	2084	WGS	LNZE02	INV	2017-12-05 08:00:00
Caenorhabditis elegans	6239	98302807	16	WGS	JZEW01	INV	2015-07-30 08:00:00
Caenorhabditis elegans	6239	103466187	22	WGS	JALGCO01	INV	2022-04-19 08:00:00
Caenorhabditis elegans	6239	103051919	161	WGS	JAAXDB01	INV	2020-07-13 08:00:00
Caenorhabditis elegans	6239	95972472	764	WGS	JADPVK01	INV	2021-04-23 08:00:00
Caenorhabditis elegans	6239	95198557	891	WGS	JADPVL01	INV	2021-04-23 08:00:00
Caenorhabditis elegans	6239	101858375	754	WGS	JADPVM01	INV	2021-04-23 08:00:00
Caenorhabditis elegans	6239	104562308	763	WGS	JADPVN01	INV	2021-04-23 08:00:00
Caenorhabditis elegans	6239	103392894	118	WGS	JAFETN01	INV	2021-02-26 08:00:00
Caenorhabditis elegans	6239	105609511	80	WGS	JAFETO01	INV	2021-02-26 08:00:00
Caenorhabditis elegans	6239	103274927	105	WGS	JAFETP01	INV	2021-02-26 08:00:00
Caenorhabditis elegans	6239	103800801	74	WGS	JAFETQ01	INV	2021-02-26 08:00:00
Caenorhabditis elegans	6239	103273517	64	WGS	JAFETR01	INV	2021-02-26 08:00:00
Caenorhabditis elegans	6239	102916164	98	WGS	JAFETS01	INV	2021-02-26 08:00:00
Caenorhabditis elegans	6239	104142053	83	WGS	JAFETT01	INV	2021-02-26 08:00:00
Caenorhabditis elegans	6239	114241212	283	WGS	JAFETU01	INV	2021-02-26 08:00:00
Caenorhabditis elegans	6239	103782823	73	WGS	JAFETV01	INV	2021-02-26 08:00:00
Caenorhabditis elegans	6239	102904736	110	WGS	JAFETW01	INV	2021-02-26 08:00:00
Caenorhabditis elegans	6239	103056687	89	WGS	JAFETX01	INV	2021-02-26 08:00:00
Caenorhabditis elegans	6239	104177918	80	WGS	JAFETY01	INV	2021-02-26 08:00:00
Caenorhabditis elegans	6239	108678471	185	WGS	JAFETZ01	INV	2021-02-26 08:00:00
Caenorhabditis elegans	6239	105787077	149	WGS	JAFEUA01	INV	2021-02-26 08:00:00
Caenorhabditis elegans	6239	102092263	7	WGS	UNSB01	INV	2018-12-07 08:00:00
Caenorhabditis japonica	281687	154057934	35931	WGS	ABLE03	INV	2014-08-06 08:00:00
Caenorhabditis latens	1503980	120367454	97	WGS	NIPN02	INV	2021-06-23 08:00:00
Caenorhabditis nigoni	1611254	134205843	2097	WGS	LWKT02	INV	2021-08-05 08:00:00
Caenorhabditis nigoni	1611254	129488540	155	WGS	PDUG01	INV	2018-01-08 08:00:00
Caenorhabditis panamensis	2301259	78127482	2896	WGS	CAAHFE01	INV	2019-04-09 08:00:00
Caenorhabditis panamensis	2301259	79048330	986	WGS	UNPI01	INV	2018-09-26 08:00:00
Caenorhabditis remanei	31234	130480874	187	WGS	WUAV01	INV	2020-02-10 08:00:00
Caenorhabditis remanei	31234	138406388	12680	WGS	AAGD02	INV	2014-08-04 08:00:00
Caenorhabditis remanei	31234	124499812	70	WGS	LFJK03	INV	2021-06-23 08:00:00
Caenorhabditis remanei	31234	142529988	320	WGS	JAFEUY01	INV	2021-06-23 08:00:00
Caenorhabditis remanei	31234	132046643	53	WGS	NMWX02	INV	2021-06-23 08:00:00
Caenorhabditis sp. 21 LS-2015	1737332	92694461	15952	WGS	UNPB02	INV	2019-04-09 08:00:00
Caenorhabditis sp. 26 LS-2015	1737333	100864676	5850	WGS	UNPC02	INV	2019-04-09 08:00:00
Caenorhabditis sp. 31 LS-2015	1737334	103015225	8944	WGS	UNPD02	INV	2019-04-09 08:00:00
Caenorhabditis sp. 32 LS-2015	1737335	64717952	6875	WGS	UNPH02	INV	2019-04-09 08:00:00
Caenorhabditis sp. 36 PRJEB53466	2970133	59029622	10	WGS	CAMPFS01	INV	2022-09-14 08:00:00
Caenorhabditis sp. 38 MB-2015	1729975	100282591	7944	WGS	UNPQ02	INV	2019-04-09 08:00:00
Caenorhabditis sp. 39 LS-2015	1737336	90256594	27757	WGS	UNPJ02	INV	2019-04-09 08:00:00
Caenorhabditis sp. 40 LS-2015	1737337	101072304	7019	WGS	UNPG02	INV	2019-04-09 08:00:00
Caenorhabditis tropicalis	1561998	76497192	6909	WGS	AEKS01	INV	2014-08-06 08:00:00
Caenorhabditis tropicalis	1561998	81574753	11	WGS	JADBCG01	INV	2021-01-25 08:00:00
Caerostris darwini	1538125	1452752111	45782	WGS	JAMYWB01	INV	2022-07-26 08:00:00
Caerostris darwini	1538125	1501919382	15733	WGS	BPLQ01	INV	2022-06-11 08:00:00
Caerostris extrusa	172846	1420656204	21729	WGS	BPLR01	INV	2022-06-11 08:00:00
Cairina moschata	8855	1118556028	4613	WGS	JADZGK01	VRT	2021-04-23 08:00:00
Cairina moschata domestica	1240228	1109141019	3703	WGS	QZEJ01	VRT	2019-11-25 08:00:00
Calamotropha paludella	1371681	1015304	13	WGS	CAKMJK01	INV	2022-01-21 08:00:00
Calamotropha paludella	1371681	620053142	1480	WGS	CAKMJP01	INV	2022-01-21 08:00:00
Calanus finmarchicus	6837	3585771	4191	WGS	PEHX01	INV	2017-11-01 08:00:00
Calanus glacialis	113644	3941106	4572	WGS	PEHW01	INV	2017-11-01 08:00:00
Calcarius ornatus	198940	1056295845	10673	WGS	WBNL01	VRT	2020-07-10 08:00:00
Calephelis nemesis	2010996	808524533	40359	WGS	NJDD01	INV	2017-08-10 08:00:00
Calephelis perditalis	2614014	627390309	502602	WGS	DVZK01	INV	2022-02-17 08:00:00
Calephelis virginiensis	2010997	855081797	67159	WGS	NJDC01	INV	2017-08-10 08:00:00
Calidris pugnax	198806	1173203933	47740	WGS	CZLE01	VRT	2015-11-06 08:00:00
Calidris pugnax	198806	1182953763	34157	WGS	LDEH01	VRT	2015-11-04 08:00:00
Calidris pygmaea	425635	1178367144	29819	WGS	QJSC01	VRT	2018-10-30 08:00:00
Caligus rogercresseyi	217165	361738000	262409	WGS	LBBU01	INV	2015-05-07 08:00:00
Caligus rogercresseyi	217165	398147594	288616	WGS	LBBV01	INV	2015-05-08 08:00:00
Caligus rogercresseyi	217165	519118635	17711	WGS	JAHPJL01	INV	2021-07-07 08:00:00
Callaeas wilsoni	1347786	1047533504	40841	WGS	VWPU01	VRT	2020-07-10 08:00:00
Callinectes sapidus	6763	997995872	3968	WGS	JAHFWG01	INV	2021-10-04 08:00:00
Callionymus lyra	34785	568707486	1205	WGS	JACEEU01	VRT	2021-01-13 08:00:00
Callipepla californica brunnescens	2893758	1085347722	321	WGS	JALIRH01	VRT	2022-05-05 08:00:00
Callipepla californica brunnescens	2893758	1399796956	1607	WGS	JALIRI01	VRT	2022-04-19 08:00:00
Callipepla squamata	9009	1045281893	34302	WGS	MCFN01	VRT	2017-07-20 08:00:00
Calliphora vicina	7373	459231066	197510	WGS	JXOT01	INV	2015-06-01 08:00:00
Calliphora vomitoria	27454	6761196	130	WGS	CALNXL02	INV	2022-10-07 08:00:00
Calliphora vomitoria	27454	707949400	1662	WGS	CALNXM02	INV	2022-10-07 08:00:00
Calliscelio sp. ZL-2020	2729021	165642299	188346	WGS	JABFOZ01	INV	2022-04-05 08:00:00
Callitettix versicolor	533009	974958395	868	WGS	JAJIZJ01	INV	2022-03-18 08:00:00
Callithrix jacchus	9483	2851972352	1360	WGS	WJHW01	PRI	2020-05-26 08:00:00
Callithrix jacchus	9483	2762736592	202483	WGS	ACFV01	PRI	2014-08-11 08:00:00
Callithrix jacchus	9483	2620625188	109198	WGS	BBXK01	PRI	2016-10-20 08:00:00
Callithrix jacchus	9483	1504610980	1992178	WGS	JRUL01	PRI	2015-01-29 08:00:00
Callithrix jacchus	9483	2874881015	1234	WGS	JAALXP02	PRI	2022-04-11 08:00:00
Callithrix jacchus	9483	2811151840	216	WGS	JAALXQ01	PRI	2022-04-11 08:00:00
Callithrix jacchus	9483	2727469741	1217	WGS	JAALXR02	PRI	2022-04-11 08:00:00
Callithrix jacchus	9483	2809923229	1872	WGS	BLSI01	PRI	2020-06-03 08:00:00
Callithrix jacchus	9483	2791255303	65	WGS	BJKT01	PRI	2020-04-11 08:00:00
Callithrix jacchus	9483	2845375248	39944	WGS	NTIC01	PRI	2017-11-06 08:00:00
Callocephalon fimbriatum	986101	1101422322	153221	WGS	JANDEC01	VRT	2022-07-21 08:00:00
Callochromis macrops	32491	690412700	81634	WGS	VVAP01	VRT	2020-10-29 08:00:00
Callochromis macrops	32491	698766750	80240	WGS	VVAQ01	VRT	2020-10-29 08:00:00
Callochromis melanostigma	240489	685972472	81489	WGS	VUTB01	VRT	2020-10-29 08:00:00
Callochromis melanostigma	240489	689151099	81714	WGS	VUTC01	VRT	2020-10-29 08:00:00
Callochromis pleurospilus	27735	686699189	81254	WGS	VUSQ01	VRT	2020-10-29 08:00:00
Callochromis pleurospilus	27735	709188225	78222	WGS	VUSR01	VRT	2020-10-29 08:00:00
Callopanchax toddi	60409	853385936	9724	WGS	SSNR01	VRT	2019-07-12 08:00:00
Callorhinchus milii	7868	936936689	67420	WGS	AAVX02	VRT	2013-12-20 08:00:00
Callorhinchus milii	7868	991463531	3821	WGS	WEZY01	VRT	2021-07-26 08:00:00
Callorhinus ursinus	34884	2653011523	52954	WGS	QLOG01	MAM	2018-06-27 08:00:00
Callosobruchus maculatus	64391	1007816681	15778	WGS	CAACVG01	INV	2019-10-21 08:00:00
Caloenas nicobarica	187106	1025545389	3685	WGS	VZSB01	VRT	2020-07-10 08:00:00
Calonectris borealis	1323832	1166068492	77859	WGS	VZUG01	VRT	2020-07-10 08:00:00
Caloprymnus campestris	223567	1525788	2025	WGS	CAJGNH01	MAM	2021-02-21 08:00:00
Caloprymnus campestris	223567	1319643	2008	WGS	CAJGNK01	MAM	2021-02-21 08:00:00
Calopteryx splendens	52612	1628352544	8896	WGS	LYUA01	INV	2017-04-14 08:00:00
Calosoma granatense	196575	167871001	6044	WGS	JAGJTL01	INV	2022-02-08 08:00:00
Calotelea sp. ZL-2020	2729022	77498572	113933	WGS	JABFPA01	INV	2022-04-05 08:00:00
Calotes versicolor	48253	1334025125	1818006	WGS	JAIOUR01	VRT	2021-11-02 08:00:00
Calpodes ethlius	73634	415728021	193358	WGS	DWPA01	INV	2022-02-17 08:00:00
Caltoris sirius fusca	2201519	356584790	354525	WGS	DWNT01	INV	2022-02-17 08:00:00
Caluromys derbianus	992409	810843	1942	WGS	CAJGHU01	MAM	2021-02-21 08:00:00
Calvadosia cruxmelitensis	1843192	209392379	50999	WGS	OFHS01	INV	2018-01-26 08:00:00
Calycopis cecrops	691633	825175634	1035798	WGS	DVQN01	INV	2022-02-17 08:00:00
Calycopis cecrops	691633	728788927	60049	WGS	LUGF01	INV	2016-04-21 08:00:00
Calydna sturnula	717351	27073867	4259	WGS	DWBC01	INV	2022-02-17 08:00:00
Calypte anna	9244	1067027607	124820	WGS	JJRV01	VRT	2016-11-17 08:00:00
Calypte anna	9244	2021121536	5971	WGS	MUGM01	VRT	2017-02-28 08:00:00
Calypte anna	9244	1059706240	160	WGS	RRCD01	VRT	2019-05-17 08:00:00
Calypte anna	9244	952083371	3803	WGS	RRCE01	VRT	2018-12-20 08:00:00
Calyptomena viridis	135972	1056832477	69385	WGS	WEIV01	VRT	2020-07-08 08:00:00
Calyptommatus sinebrachiatus	174780	1750921936	12067	WGS	JAJVDE01	VRT	2022-02-28 08:00:00
Camarhynchus parvulus	87175	1051518828	1527	WGS	CABFNF01	VRT	2022-06-27 08:00:00
Camarhynchus parvulus	87175	1063918864	1951	WGS	CADCXG01	VRT	2022-06-27 08:00:00
Camelus bactrianus	9837	1568773545	781462	WGS	CAOW01	MAM	2015-01-30 08:00:00
Camelus bactrianus	9837	1475047812	887	WGS	CAKXYO01	MAM	2022-03-27 08:00:00
Camelus bactrianus	9837	1978979922	67434	WGS	JARL01	MAM	2014-10-23 08:00:00
Camelus bactrianus	9837	3785487	1775	WGS	RYZT01	MAM	2019-07-03 08:00:00
Camelus dromedarius	9838	1981450974	105347	WGS	JDVD01	MAM	2014-11-13 08:00:00
Camelus dromedarius	9838	2084536768	207871	WGS	LSZX01	MAM	2016-05-09 08:00:00
Camelus dromedarius	9838	2169346739	21069	WGS	JWIN03	MAM	2019-10-07 08:00:00
Camelus ferus	419612	1985426126	68871	WGS	AGVR01	MAM	2013-11-06 08:00:00
Camelus ferus	419612	2087077296	2042	WGS	VSZR01	MAM	2020-02-10 08:00:00
Campaea margaritaria	934813	330463930	341	WGS	CAJVWE01	INV	2021-08-18 08:00:00
Campodea augens	438502	1127042003	18761	WGS	VUNT01	INV	2019-12-16 08:00:00
Campoletis sonorensis	7416	256042896	11011	WGS	JACEOJ01	INV	2020-07-27 08:00:00
Camponotus floridanus	104421	224523124	32174	WGS	AEAB01	INV	2014-08-06 08:00:00
Camponotus floridanus	104421	284009182	657	WGS	QANI01	INV	2018-06-15 08:00:00
Camponotus pennsylvanicus	104422	306442879	1610	WGS	JALHBL01	INV	2022-06-02 08:00:00
Camponotus pennsylvanicus	104422	305906055	1609	WGS	JALHBM01	INV	2022-06-02 08:00:00
Camponotus vicinus	168615	302746630	38	WGS	JANXEZ01	INV	2022-10-03 08:00:00
Camptopleura auxo	354820	285228150	623210	WGS	DWOL01	INV	2022-02-17 08:00:00
Campylorhamphus procurvoides	190295	1047499103	16876	WGS	WBMV01	VRT	2020-07-10 08:00:00
Candidula unifasciata	100452	1356663438	8586	WGS	CAJHNH02	INV	2021-05-11 08:00:00
Canis lupus	9612	29743415	41	WGS	CAJNRB02	MAM	2021-03-25 08:00:00
Canis lupus	9612	1446594657	5536	WGS	CAJNRC01	MAM	2021-03-05 08:00:00
Canis lupus	9612	2342421267	765	WGS	VAWD01	MAM	2019-08-08 08:00:00
Canis lupus dingo	286419	2398209015	477	WGS	JAASLC01	MAM	2022-05-20 08:00:00
Canis lupus dingo	286419	2349862946	159	WGS	QKWQ02	MAM	2022-04-25 08:00:00
Canis lupus familiaris	9615	2117180129	354927	WGS	WIGL01	MAM	2020-03-23 08:00:00
Canis lupus familiaris	9615	1517481071	1089636	WGS	AACN01	MAM	2014-08-26 08:00:00
Canis lupus familiaris	9615	2312802206	147	WGS	AAEX04	MAM	2020-10-05 08:00:00
Canis lupus familiaris	9615	143578	12	WGS	LQAT01	MAM	2017-04-07 08:00:00
Canis lupus familiaris	9615	2481941580	2783	WGS	JAAHUQ01	MAM	2020-03-10 08:00:00
Canis lupus familiaris	9615	2396875024	377	WGS	JAAUVH01	MAM	2020-09-03 08:00:00
Canis lupus familiaris	9615	2344986233	631	WGS	JAAQRD02	MAM	2021-02-23 08:00:00
Canis lupus familiaris	9615	2254627151	221474	WGS	AOCS01	MAM	2013-11-06 08:00:00
Canis lupus familiaris	9615	2544127025	656742	WGS	PVKO01	MAM	2019-01-16 08:00:00
Canis lupus familiaris	9615	2343218756	794	WGS	REHQ01	MAM	2020-07-21 08:00:00
Canis lupus familiaris	9615	2410291233	3630	WGS	SDHF02	MAM	2019-04-25 08:00:00
Canis lupus familiaris	9615	2166414940	268963	WGS	RHDI01	MAM	2020-03-16 08:00:00
Canis lupus familiaris	9615	178532020	6849	WGS	SWLD01	MAM	2019-05-16 08:00:00
Canis lupus familiaris	9615	2407242830	410	WGS	VSDE02	MAM	2020-04-16 08:00:00
Cantharis rustica	195172	1289716	10	WGS	CAJVQO01	INV	2021-07-21 08:00:00
Cantharis rustica	195172	417661400	792	WGS	CAJVQQ01	INV	2021-07-21 08:00:00
Capitella teleta	283909	276663671	49393	WGS	AMQN01	INV	2014-08-01 08:00:00
Capra aegagrus	9923	2455563886	103827	WGS	CBYH01	MAM	2015-01-30 08:00:00
Capra aegagrus	9923	2593727656	368693	WGS	JXYW01	MAM	2015-04-24 08:00:00
Capra hircus	9925	2809358562	103494	WGS	AJPT02	MAM	2015-09-16 08:00:00
Capra hircus	9925	8843291308	533531	WGS	CAJRCN01	MAM	2022-06-19 08:00:00
Capra hircus	9925	2922796603	29906	WGS	LWLT01	MAM	2022-07-15 08:00:00
Capra hircus	9925	2696218280	1362	WGS	JACWUT01	MAM	2020-11-24 08:00:00
Capra hircus	9925	11480144	33	WGS	JAGRQG01	MAM	2021-05-06 08:00:00
Capra hircus	9925	2941702774	48370	WGS	QWFW01	MAM	2019-12-31 08:00:00
Capra hircus	9925	3041623660	3972	WGS	SMSF01	MAM	2019-03-22 08:00:00
Capra ibex	72542	2701356656	55914	WGS	SJYO01	MAM	2019-06-24 08:00:00
Capra sibirica	72544	2733031394	85609	WGS	NIYN02	MAM	2021-12-06 08:00:00
Capreolus capreolus	9858	2785377831	3088511	WGS	CCMK01	MAM	2014-09-05 08:00:00
Capreolus pygargus	48560	2607832873	92048	WGS	SNSB01	MAM	2020-04-28 08:00:00
Caprimulgus europaeus	111811	7860100	84	WGS	CAJRAV01	VRT	2021-05-11 08:00:00
Caprimulgus europaeus	111811	1051868380	2502	WGS	CAJRAW01	VRT	2021-05-11 08:00:00
Capromys pilorides	34842	3023850356	2352358	WGS	PVKN01	ROD	2019-01-16 08:00:00
Caracal caracal	61394	2420801777	9020	WGS	JACGTZ01	MAM	2021-02-02 08:00:00
Caradrina clavipalpis	987895	472004536	144	WGS	CAKOAY01	INV	2022-03-10 08:00:00
Caranx ignobilis	376895	605115261	336	WGS	JAFHLA01	VRT	2022-01-11 08:00:00
Caranx melampygus	181461	710793090	3576	WGS	JAFELL01	VRT	2021-06-29 08:00:00
Carapus acus	1491482	387834307	46699	WGS	OMPJ01	VRT	2018-03-15 08:00:00
Carassius auratus	7957	2197795230	1531383	WGS	WSJC01	VRT	2020-06-09 08:00:00
Carassius auratus	7957	1739639290	1769	WGS	JACRWB01	VRT	2020-08-31 08:00:00
Carassius auratus	7957	1820410351	8463	WGS	QPKE01	VRT	2018-08-09 08:00:00
Carassius auratus	7957	1522433551	231	WGS	VFRO02	VRT	2022-05-12 08:00:00
Carassius auratus red var.	657186	1436409119	262465	WGS	LGRG01	VRT	2019-10-15 08:00:00
Carassius gibelio	101364	1949148655	7301	WGS	JAJQLA01	VRT	2022-06-16 08:00:00
Carassius gibelio	101364	1538918925	50	WGS	JAJQLB01	VRT	2022-06-16 08:00:00
Carassius gibelio	101364	1583334954	50	WGS	JAJQLC01	VRT	2022-06-16 08:00:00
Carassius gibelio	101364	1589822547	312	WGS	VFQZ02	VRT	2022-05-12 08:00:00
Carcharodon carcharias	13397	4286311192	719	WGS	JAGDEE01	VRT	2021-03-30 08:00:00
Carcharodon carcharias	13397	6205005	39	WGS	JAGDEF01	VRT	2021-03-30 08:00:00
Carcharodon carcharias	13397	3915280839	9222	WGS	QUOW01	VRT	2018-10-01 08:00:00
Carcharodus alceae	509358	199309235	544678	WGS	DWSH01	INV	2022-02-17 08:00:00
Carcharodus alceae	509358	199276123	546332	WGS	DWTG01	INV	2022-02-17 08:00:00
Carcharodus tripolina	1107551	167437323	464982	WGS	DWAT01	INV	2022-02-17 08:00:00
Carcina quercana	116121	408404649	1998	WGS	CAJUUC02	INV	2022-01-24 08:00:00
Carcina quercana	116121	130026	1	WGS	CAJUUD02	INV	2022-04-12 08:00:00
Carcinoscorpius rotundicauda	6848	1667768072	2070	WGS	VWRL01	INV	2020-05-11 08:00:00
Carcinoscorpius rotundicauda	6848	1725596044	30138	WGS	WCHO01	INV	2020-12-04 08:00:00
Cardinalis cardinalis	98964	1044724463	4762	WGS	JACDOX01	VRT	2020-09-15 08:00:00
Cardinalis cardinalis	98964	1037930431	39279	WGS	VYXE01	VRT	2020-07-10 08:00:00
Cardiocondyla obscurior	286306	193051228	127	WGS	JADYXP01	INV	2021-07-29 08:00:00
Cardiopharynx schoutedeni	32492	675974986	75349	WGS	VUSZ01	VRT	2020-10-29 08:00:00
Cardiopharynx schoutedeni	32492	702721173	74303	WGS	VUTA01	VRT	2020-10-29 08:00:00
Caretta caretta	8467	2133995980	2007	WGS	JAMOIO01	VRT	2022-06-17 08:00:00
Carettochelys insculpta	44489	2283294457	84201	WGS	VOCQ01	VRT	2019-08-08 08:00:00
Caria ino melicerta	2614019	524416919	399969	WGS	DVZN01	INV	2022-02-17 08:00:00
Cariama cristata	54380	1215245693	110	WGS	WNMO01	VRT	2019-12-23 08:00:00
Cariama cristata	54380	930239327	2840	WGS	WNMP01	VRT	2019-12-23 08:00:00
Cariama cristata	54380	1127945763	112704	WGS	JJRQ01	VRT	2016-11-17 08:00:00
Caridina multidentata	293153	1948953281	2750712	WGS	BDMR01	INV	2017-03-30 08:00:00
Carlito syrichta	1868482	3405738560	492902	WGS	ABRT02	PRI	2014-08-04 08:00:00
Carollia perspicillata	40233	2689411905	1925339	WGS	PVKM01	MAM	2019-01-16 08:00:00
Carterocephalus mandan	2201521	346870670	230954	WGS	DWTT01	INV	2022-02-17 08:00:00
Carterocephalus palaemon	218720	1901636	13	WGS	CALYMH01	INV	2022-07-09 08:00:00
Carterocephalus palaemon	218720	347244150	750	WGS	CALYMS01	INV	2022-07-09 08:00:00
Carybdea marsupialis auct. non (Linnaeus, 1758)	686687	1286918252	1479546	WGS	JAAAKL01	INV	2020-01-30 08:00:00
Carystus phorcus	354836	388340267	135190	WGS	DWJN01	INV	2022-02-17 08:00:00
Cassiopea andromeda	114796	406637004	101352	WGS	WIPJ01	INV	2021-04-28 08:00:00
Cassiopea xamachana	12993	393520168	93483	WGS	OLMO01	INV	2018-02-24 08:00:00
Castor canadensis	51338	4167116470	629174	WGS	FVZM01	ROD	2017-04-29 08:00:00
Castor canadensis	51338	2518306565	21157	WGS	MTKA01	ROD	2017-02-04 08:00:00
Castor canadensis	51338	2761481163	832147	WGS	PVKL01	ROD	2019-01-16 08:00:00
Castor canadensis	51338	3133828374	243841	WGS	RPDE01	ROD	2019-12-31 08:00:00
Casuarius casuarius	8787	1209001349	3184	WGS	PTFA01	VRT	2019-04-09 08:00:00
Casuarius casuarius	8787	1204586945	3215	WGS	VWPT01	VRT	2020-07-10 08:00:00
Cataglyphis hispanica	1086592	206388925	453	WGS	JAJUXC01	INV	2022-01-19 08:00:00
Cataglyphis hispanica	1086592	208734006	625	WGS	JAJUXE01	INV	2022-01-19 08:00:00
Cataglyphis hispanica	1086592	198942706	34983	WGS	SGAY01	INV	2019-02-15 08:00:00
Cataglyphis niger	72791	295977620	163186	WGS	SJPC01	INV	2019-03-06 08:00:00
Catagonus wagneri	51154	2640067814	1183730	WGS	PVHT02	MAM	2019-07-15 08:00:00
Catajapyx aquilonaris	438503	285348958	23922	WGS	JYFJ02	INV	2017-12-18 08:00:00
Catalaphyllia jardinei	46748	651363123	38168	WGS	JAEMPF02	INV	2022-06-07 08:00:00
Cathartes aura	43455	1142028413	216823	WGS	JMFT01	VRT	2016-11-17 08:00:00
Catharus bicknelli	159580	1054510266	10269	WGS	JAJGBH01	VRT	2022-01-11 08:00:00
Catharus fuscescens	159581	1041802491	65695	WGS	VWYD01	VRT	2020-07-10 08:00:00
Catharus minimus	159579	1050367032	11101	WGS	JAJGBI01	VRT	2022-01-11 08:00:00
Catharus ustulatus	91951	1131635256	161	WGS	WNMQ02	VRT	2020-12-22 08:00:00
Catharus ustulatus	91951	1128658440	3601	WGS	WNMR02	VRT	2020-11-05 08:00:00
Catocala fraxini	423510	8403	2	WGS	CAKNFB01	INV	2022-02-13 08:00:00
Catocala fraxini	423510	765579819	855	WGS	CAKNFF01	INV	2022-02-13 08:00:00
Catotricha subobsoleta	1588158	310190350	76667	WGS	JAABKK01	INV	2020-03-23 08:00:00
Cavia aperea	37548	2716396567	3131	WGS	AVPZ01	ROD	2014-01-23 08:00:00
Cavia porcellus	10141	2663352932	61603	WGS	AAKN02	ROD	2014-08-11 08:00:00
Cavia tschudii	143287	3077352510	1368179	WGS	PVKK01	ROD	2019-01-16 08:00:00
Cebidichthys violaceus	271503	575660146	725	WGS	JAKSXS01	VRT	2022-05-12 08:00:00
Cebidichthys violaceus	271503	606177218	486	WGS	JAKSXT01	VRT	2022-05-12 08:00:00
Cebidichthys violaceus	271503	593001491	467	WGS	NJBE01	VRT	2020-03-11 08:00:00
Cebus albifrons	9514	2874442237	2079	WGS	JAKFHX01	PRI	2022-06-17 08:00:00
Cebus albifrons	9514	3058667321	1539166	WGS	PVKJ01	PRI	2019-01-16 08:00:00
Cebus imitator	2715852	2610518382	140597	WGS	LVWQ01	PRI	2016-04-04 08:00:00
Cecidostiba fungosa	797374	185537488	14999	WGS	UCOJ01	INV	2018-06-18 08:00:00
Cecidostiba semifascia	909773	287222439	141411	WGS	UCQR01	INV	2018-06-18 08:00:00
Cecropterus acanthopoda	2233716	38634684	129503	WGS	DWKM01	INV	2022-02-17 08:00:00
Cecropterus albociliatus	2233717	469264532	408461	WGS	DWND01	INV	2022-02-17 08:00:00
Cecropterus athesis	2233718	176276262	487438	WGS	DWGU01	INV	2022-02-17 08:00:00
Cecropterus bathyllus	2233719	487105511	520116	WGS	DWPF01	INV	2022-02-17 08:00:00
Cecropterus casica	2233720	390348596	438548	WGS	DWKJ01	INV	2022-02-17 08:00:00
Cecropterus confusis	2233721	513179842	355330	WGS	DWTU01	INV	2022-02-17 08:00:00
Cecropterus dorantes dorantes	2233723	552791610	364795	WGS	DWLI01	INV	2022-02-17 08:00:00
Cecropterus evenus	2233728	371965110	397559	WGS	DWKE01	INV	2022-02-17 08:00:00
Cecropterus lyciades	2558925	566834491	47369	WGS	MOOZ01	INV	2018-02-20 08:00:00
Cecropterus phalaecus	2233730	244261182	551340	WGS	DWNC01	INV	2022-02-17 08:00:00
Cecropterus rinta	2233734	3445150	12451	WGS	DWKH01	INV	2022-02-17 08:00:00
Cecropterus takuta	2233735	291039529	616021	WGS	DWGT01	INV	2022-02-17 08:00:00
Cecropterus tehuacana	2233736	310607815	624192	WGS	DWKI01	INV	2022-02-17 08:00:00
Cecropterus toxeus	2233737	462106029	137600	WGS	DWNE01	INV	2022-02-17 08:00:00
Celaenorrhinus aurivittatus	2585855	475439509	712182	WGS	DWSC01	INV	2022-02-17 08:00:00
Celaenorrhinus cf. opalinus JZ-2019	2585856	355170328	905234	WGS	DWLK01	INV	2022-02-17 08:00:00
Celaenorrhinus ficulnea ficulnea	2585857	5761953	20992	WGS	DWFD01	INV	2022-02-17 08:00:00
Celaenorrhinus patula	2585858	181721844	563979	WGS	DWMM01	INV	2022-02-17 08:00:00
Celastrina argiolus	203782	473038342	912	WGS	CAJHUT01	INV	2021-01-25 08:00:00
Celastrina argiolus	203782	16819	1	WGS	CAJJIP01	INV	2021-02-01 08:00:00
Centrocercus minimus	211967	1000043310	985	WGS	SPOS01	VRT	2019-06-14 08:00:00
Centrocercus urophasianus	9002	1010657860	1502	WGS	JAHKSY01	VRT	2021-07-15 08:00:00
Centropus bengalensis	1463675	1015638883	9447	WGS	WBNK01	VRT	2020-07-10 08:00:00
Centropus unirufus	1118519	1048837197	4902	WGS	VYZI01	VRT	2020-07-10 08:00:00
Centruroides sculpturatus	218467	863133193	35614	WGS	AXZI02	INV	2017-12-13 08:00:00
Cepaea nemoralis	28835	3490924927	28537	WGS	JACEFZ01	INV	2020-08-11 08:00:00
Cephalopholis sonnerati	160708	1043730103	196	WGS	JAGQAX01	VRT	2021-07-06 08:00:00
Cephalophus harveyi	129224	2816643069	85160	WGS	SJYT01	MAM	2019-06-24 08:00:00
Cephalopterus ornatus	114276	1061560279	26262	WGS	VZRE01	VRT	2020-07-10 08:00:00
Cephise aelius	354846	453903003	411281	WGS	DWOP01	INV	2022-02-17 08:00:00
Cephus cinctus	211228	159153007	10706	WGS	AMWH01	INV	2022-06-09 08:00:00
Cepphus grylle	28697	1197650647	60011	WGS	VZUD01	VRT	2020-07-10 08:00:00
Ceratina australensis	78185	219302412	20498	WGS	SHCU01	INV	2019-02-27 08:00:00
Ceratina calcarata	156304	199936949	50568	WGS	LSNX01	INV	2016-05-25 08:00:00
Ceratina japonica	175324	279946819	16201	WGS	SMSR01	INV	2021-08-05 08:00:00
Ceratitis capitata	7213	471266829	71	WGS	CAJHJT01	INV	2020-11-18 08:00:00
Ceratitis capitata	7213	440090864	3294	WGS	AOHK02	INV	2017-11-06 08:00:00
Ceratonova shasta	60662	69794587	14586	WGS	CAKKLC01	INV	2021-11-01 08:00:00
Ceratophysella communis	1519100	162375375	34220	WGS	VNWX01	INV	2020-01-14 08:00:00
Ceratosolen fusciceps	130011	237613957	138	WGS	RCIC01	INV	2021-06-14 08:00:00
Ceratosolen solmsi marchali	326594	275780432	9928	WGS	ATAC01	INV	2014-08-06 08:00:00
Ceratoteleas bidentatus	2729061	389480550	150447	WGS	JABFPB01	INV	2022-04-05 08:00:00
Ceratotherium simum cottoni	310713	2495808350	391	WGS	JAHLFX01	MAM	2022-01-12 08:00:00
Ceratotherium simum cottoni	310713	2666617437	942426	WGS	PVLE01	MAM	2019-01-16 08:00:00
Ceratotherium simum simum	73337	2366841180	57823	WGS	AKZM01	MAM	2013-11-01 08:00:00
Ceratotherium simum simum	73337	2870081984	307	WGS	JAMKOT01	MAM	2022-06-29 08:00:00
Cercartetus caudatus	38602	2045816	2055	WGS	CAJGJN01	MAM	2021-02-21 08:00:00
Cercartetus concinnus	190651	1132234	2024	WGS	CAJGIV01	MAM	2021-02-21 08:00:00
Cercartetus concinnus	190651	1232742	1993	WGS	CAJGRW01	MAM	2021-02-21 08:00:00
Cercartetus lepidus	190652	1768180	2053	WGS	CAJGHS01	MAM	2021-02-21 08:00:00
Cercartetus nanus	190653	2502348	2069	WGS	CAJGQR01	MAM	2021-02-21 08:00:00
Cercartetus nanus	190653	2140793	2055	WGS	CAJGRG01	MAM	2021-02-21 08:00:00
Cerceris rybyensis	1167272	389234124	2163	WGS	CAJUXO02	INV	2022-01-24 08:00:00
Cerceris rybyensis	1167272	42572388	657	WGS	CAJUXP01	INV	2021-07-06 08:00:00
Cercocebus atys	9531	2787272854	76752	WGS	JZLG01	PRI	2015-03-19 08:00:00
Cercopithecus albogularis	867370	2793074534	3544	WGS	JAKFHW01	PRI	2022-06-17 08:00:00
Cercopithecus mona	36226	2902804697	1889	WGS	JABBCR01	PRI	2020-10-05 08:00:00
Cercopithecus neglectus	36227	3278860052	2119200	WGS	PVKI01	PRI	2019-01-16 08:00:00
Cercopithifilaria johnstoni	2874296	76938708	2092	WGS	CAKAEH01	INV	2022-06-27 08:00:00
Cercotrichas coryphoeus	614051	1029849930	6008	WGS	WBND01	VRT	2020-07-10 08:00:00
Ceriodaphnia dubia	117530	132649347	260	WGS	JAKUCG01	INV	2022-03-10 08:00:00
Ceroptres masudai	1834408	1295004	196	WGS	CAJYDA01	INV	2021-09-11 08:00:00
Certhia americana	186443	1113356413	8309	WGS	JAGMWU01	VRT	2021-06-03 08:00:00
Certhia brachydactyla	73330	1028791262	13655	WGS	VXBV01	VRT	2020-07-10 08:00:00
Certhia familiaris	73333	1066430070	30287	WGS	WBNC01	VRT	2020-07-10 08:00:00
Cervus albirostris	1088058	2692225130	171874	WGS	SJXR01	MAM	2019-06-24 08:00:00
Cervus canadensis	1574408	2526629436	186	WGS	JACTMD01	MAM	2021-07-26 08:00:00
Cervus elaphus	9860	2903978491	4021	WGS	CAJVBA01	MAM	2021-07-06 08:00:00
Cervus elaphus	9860	114785521	110	WGS	CAJVBL01	MAM	2021-07-06 08:00:00
Cervus elaphus hippelaphus	46360	3438623608	11479	WGS	MKHE01	MAM	2018-03-05 08:00:00
Cervus hanglu yarkandensis	84702	2594114534	17927	WGS	WMHW01	MAM	2020-04-13 08:00:00
Cetomimus sp. NI1144	115865	404871927	133451	WGS	CABFOT01	VRT	2019-06-13 08:00:00
Cettia cetti	68486	1051752767	98333	WGS	VZUI01	VRT	2020-07-10 08:00:00
Ceuthmochares aereus	1961834	1120248821	29877	WGS	VWPQ01	VRT	2020-07-10 08:00:00
Ceutorhynchus assimilis	467358	7915458	28	WGS	CAKJTU04	INV	2022-06-27 08:00:00
Ceyx cyanopectus	390723	1119293467	381577	WGS	VYZU01	VRT	2020-07-10 08:00:00
Ceyx margarethae	2231426	1013858382	171719	WGS	JAOEGR01	VRT	2022-09-27 08:00:00
Ceyx melanurus	325326	933633403	154787	WGS	JANHGL01	VRT	2022-08-10 08:00:00
Chaenocephalus aceratus	36190	1065596499	3134	WGS	JAMFTG01	VRT	2022-06-29 08:00:00
Chaenocephalus aceratus	36190	623452208	114963	WGS	OMOC01	VRT	2018-03-09 08:00:00
Chaenodraco wilsoni	70440	956362274	61567	WGS	CALSCF01	VRT	2022-06-13 08:00:00
Chaenogobius annularis	166741	747409675	1897	WGS	BJKM01	VRT	2020-10-22 08:00:00
Chaetocneme critomedia critomedia	2585859	176287387	509570	WGS	DWLF01	INV	2022-02-17 08:00:00
Chaetophractus vellerosus	340076	5335596729	7677333	WGS	PVKH01	MAM	2019-01-16 08:00:00
Chaetops frenatus	221966	1065444583	64684	WGS	VZTR01	VRT	2020-07-10 08:00:00
Chaetorhynchus papuensis	254446	1045122515	7933	WGS	VWYX01	VRT	2020-07-10 08:00:00
Chaetura pelagica	8897	1074123860	84595	WGS	AVOS01	VRT	2022-06-10 08:00:00
Chaitophorus viminalis	12999	411837257	170214	WGS	JAIPRK01	INV	2022-09-28 08:00:00
Chalinochromis brichardi	34794	695644622	72547	WGS	VUZJ01	VRT	2020-10-29 08:00:00
Chalinochromis brichardi	34794	688018494	73639	WGS	VUZK01	VRT	2020-10-29 08:00:00
Chalinochromis cyanophleps	1506565	701142475	70938	WGS	VUXL01	VRT	2020-10-29 08:00:00
Chalinochromis cyanophleps	1506565	691640008	74334	WGS	VUXM01	VRT	2020-10-29 08:00:00
Chalinochromis popelini	32494	663284680	105635	WGS	VVAG01	VRT	2020-10-29 08:00:00
Chalinochromis popelini	32494	689823753	80053	WGS	VVAH01	VRT	2020-10-29 08:00:00
Chalinochromis sp. 'bifrenatus'	1818570	691809114	73337	WGS	VUVZ01	VRT	2020-10-29 08:00:00
Chalinochromis sp. 'bifrenatus'	1818570	691054403	73342	WGS	VUWA01	VRT	2020-10-29 08:00:00
Chalinochromis sp. 'ndobhoi' AB-2019	2591267	680913016	79207	WGS	VUTW01	VRT	2020-10-29 08:00:00
Chalinochromis sp. 'ndobhoi' AB-2019	2591267	686954032	78243	WGS	VUTX01	VRT	2020-10-29 08:00:00
Chamaetylas fuelleborni	1743360	1116532645	72330	WGS	JAOTBB01	VRT	2022-10-08 08:00:00
Champsocephalus gunnari	52237	1506564722	2691009	WGS	QZMY01	VRT	2022-09-30 08:00:00
Chamunda chamunda	2585860	4184374	11645	WGS	DWHG01	INV	2022-02-17 08:00:00
Chamunda chamunda	2585860	4369774	14210	WGS	DWHH01	INV	2022-02-17 08:00:00
Channa argus	215402	623704440	494	WGS	JAHHZV01	VRT	2021-06-24 08:00:00
Channa argus	215402	644086824	991	WGS	SIWR01	VRT	2020-03-25 08:00:00
Channa maculata	188791	618823650	254	WGS	JAHZUS01	VRT	2021-10-14 08:00:00
Chanodichthys erythropterus	933992	1085510300	50	WGS	JALPSW01	VRT	2022-07-29 08:00:00
Chanos chanos	29144	817395	14	WGS	CABIVN01	VRT	2019-08-14 08:00:00
Chanos chanos	29144	637484823	1937	WGS	CABIVO01	VRT	2019-08-12 08:00:00
Chanos chanos	29144	659336151	1683	WGS	JAFFIB01	VRT	2021-06-03 08:00:00
Chaoborus trivitattus	204567	269281158	80757	WGS	JXOU01	INV	2015-05-28 08:00:00
Charadrius alexandrinus	50392	1231940710	17135	WGS	VUYV01	VRT	2019-09-27 08:00:00
Charadrius vociferus	50402	1185946782	79162	WGS	JMFX02	VRT	2016-11-17 08:00:00
Charaxes varanes	658839	520283113	559419	WGS	DWQF01	INV	2022-02-17 08:00:00
Charaxes varanes	658839	470132697	50420	WGS	JANCMC01	INV	2022-07-21 08:00:00
Charidia lucaria	1921484	347106712	330734	WGS	DWEU01	INV	2022-02-17 08:00:00
Charina bottae	51858	1804939834	289	WGS	JALMGJ01	VRT	2022-05-13 08:00:00
Charina bottae	51858	1703974979	224	WGS	JALMGK01	VRT	2022-05-13 08:00:00
Chascanopsetta lugubris	1003706	577766669	115364	WGS	JAFBJT01	VRT	2021-02-01 08:00:00
Chatrabus melanurus	990972	1128442880	238795	WGS	OMMV01	VRT	2018-03-09 08:00:00
Chauna torquata	30388	1162596281	33560	WGS	VXAL01	VRT	2020-07-10 08:00:00
Cheilinus undulatus	241271	1173455521	45	WGS	JAGUQY01	VRT	2021-07-01 08:00:00
Cheilosia pagana	273407	207310	4	WGS	CAKZFA01	INV	2022-04-12 08:00:00
Cheilosia pagana	273407	353035505	203	WGS	CAKZFE01	INV	2022-04-12 08:00:00
Cheilosia urbana	173985	536411985	1016	WGS	CAMLCJ01	INV	2022-09-02 08:00:00
Cheilosia urbana	173985	1762188	30	WGS	CAMLCR01	INV	2022-09-02 08:00:00
Cheilosia vulpina	273409	736633	14	WGS	CAKAIU01	INV	2021-09-30 08:00:00
Cheilosia vulpina	273409	384841096	774	WGS	CAKAIX01	INV	2021-09-30 08:00:00
Cheirogaleus medius	9460	2393092913	547751	WGS	PVHR01	PRI	2019-01-15 08:00:00
Cheirogaleus medius	9460	2121890802	3231	WGS	VBSM01	PRI	2019-08-26 08:00:00
Chelmon rostratus	109905	644208416	29	WGS	JAGIYV01	VRT	2021-04-15 08:00:00
Chelmon rostratus	109905	601666562	2125	WGS	JAGIYW01	VRT	2021-04-15 08:00:00
Chelonia mydas	8469	2110365500	274366	WGS	AJIM01	VRT	2014-08-11 08:00:00
Chelonia mydas	8469	2134358617	92	WGS	JADCQM02	VRT	2021-07-15 08:00:00
Chelonia mydas	8469	1896142417	6737	WGS	JADCQN02	VRT	2021-07-15 08:00:00
Chelonoidis abingdonii	106734	2300745855	10623	WGS	PKMU01	VRT	2018-09-25 08:00:00
Chelonus insularis	460826	135730493	455	WGS	JABGOM01	INV	2021-07-22 08:00:00
Chelydra serpentina	8475	2257717881	13222	WGS	JAHGAV01	VRT	2021-06-11 08:00:00
Chelydra serpentina	8475	2305547056	165807	WGS	VOCR01	VRT	2019-08-08 08:00:00
Cherax destructor	6723	3336744225	98662	WGS	WNWK01	INV	2020-01-03 08:00:00
Cherax quadricarinatus	27406	3236648033	508682	WGS	VSFE01	INV	2019-12-17 08:00:00
Cheumatopsyche charites	1875285	223232897	68	WGS	JACZEN01	INV	2022-08-22 08:00:00
Chilo suppressalis	168631	4778276	2	WGS	CADHSE02	INV	2022-06-16 08:00:00
Chilo suppressalis	168631	314170746	247063	WGS	ANCD01	INV	2014-04-22 08:00:00
Chilo suppressalis	168631	824354176	27144	WGS	RSAL01	INV	2019-01-08 08:00:00
Chiloscyllium plagiosum	36176	3776550609	601049	WGS	QPFF01	VRT	2019-01-10 08:00:00
Chiloscyllium punctatum	137246	3375698300	280241	WGS	BEZZ01	VRT	2018-11-09 08:00:00
Chinchilla lanigera	34839	2284276400	81655	WGS	AGCD01	ROD	2013-11-06 08:00:00
Chioides albofasciatus	2201523	384567887	310651	WGS	DWIJ01	INV	2022-02-17 08:00:00
Chioides vintra	2201524	213012351	509182	WGS	DWII01	INV	2022-02-17 08:00:00
Chiomara georgina	354853	399385526	480441	WGS	DWIZ01	INV	2022-02-17 08:00:00
Chionis minor	227182	1174003224	17903	WGS	VZSF01	VRT	2020-07-10 08:00:00
Chionobathyscus dewitti	70442	899757586	555224	WGS	CALSCL01	VRT	2022-07-09 08:00:00
Chionodraco hamatus	36188	829466164	94664	WGS	RRCA01	VRT	2019-12-16 08:00:00
Chionodraco myersi	70433	1120102150	63593	WGS	RQJG01	VRT	2019-12-16 08:00:00
Chionoecetes opilio	41210	2002919378	26514	WGS	JACEEZ01	INV	2021-05-21 08:00:00
Chiridota heheva	2743191	1106931595	4609	WGS	JAIGNY01	INV	2022-04-25 08:00:00
Chironex yamaguchii	672230	467325690	91572	WGS	JANTCA01	INV	2022-08-24 08:00:00
Chironomidae sp.	2827493	32045438	12782	WGS	JAJQPI01	INV	2022-08-18 08:00:00
Chironomidae sp.	2827493	25480702	4517	WGS	JAJQPM01	INV	2022-08-18 08:00:00
Chironomidae sp.	2827493	27598868	9841	WGS	JAJQPV01	INV	2022-08-18 08:00:00
Chironomidae sp.	2827493	50753847	4272	WGS	JAJQQL01	INV	2022-08-18 08:00:00
Chironomus riparius	315576	151822872	48419	WGS	FWDL01	INV	2017-04-29 08:00:00
Chironomus riparius	315576	1390032	10	WGS	CAKJTK03	INV	2022-06-16 08:00:00
Chironomus riparius	315576	154533842	29677	WGS	JXPV01	INV	2015-05-28 08:00:00
Chironomus riparius	315576	178025747	1272	WGS	CADEAO01	INV	2021-01-25 08:00:00
Chironomus tentans	7153	179567367	64342	WGS	CBTT01	INV	2015-01-30 08:00:00
Chironomus tepperi	113505	236643708	899	WGS	JAKJNA01	INV	2022-03-10 08:00:00
Chiroxiphia lanceolata	296741	1089631598	93	WGS	WNMC01	VRT	2020-01-03 08:00:00
Chiroxiphia lanceolata	296741	1054616617	4269	WGS	WNMD01	VRT	2020-01-03 08:00:00
Chlamydotis macqueenii	187382	1082961347	115823	WGS	JMFJ01	VRT	2016-11-17 08:00:00
Chlamydotis macqueenii	187382	1325814780	3116	WGS	JAAGAZ01	VRT	2020-03-31 08:00:00
Chlamydotis macqueenii	187382	1206946485	5856	WGS	JAAGBA01	VRT	2020-03-31 08:00:00
Chlamydotis undulata undulata	187383	1167170754	9902	WGS	QKYM02	VRT	2020-12-15 08:00:00
Chloebia gouldiae	44316	1070785140	18372	WGS	QUSF01	VRT	2018-10-23 08:00:00
Chlorocebus aethiops	9534	2823242415	2565	WGS	JAKFHV01	PRI	2022-06-17 08:00:00
Chlorocebus sabaeus	60711	2733882571	162847	WGS	AQIB01	PRI	2014-03-25 08:00:00
Chlorocebus sabaeus	60711	2937827970	6872	WGS	JACDXN01	PRI	2021-08-20 08:00:00
Chlorocebus sabaeus	60711	2967847651	6876	WGS	JACDXO01	PRI	2021-08-20 08:00:00
Chloroceryle aenea	176938	1062127307	23709	WGS	VWZY01	VRT	2020-07-10 08:00:00
Chloroclysta siterata	934828	435752968	172	WGS	CAKOAD01	INV	2022-03-10 08:00:00
Chloroclysta siterata	934828	123364	5	WGS	CAKOAF01	INV	2022-03-10 08:00:00
Chlorodrepanis virens	64799	1086507881	19546	WGS	LTAT01	VRT	2018-07-02 08:00:00
Chlorops oryzae	1046848	445960279	1561	WGS	JAIPUU01	INV	2021-10-15 08:00:00
Chloropsis cyanopogon	1218682	985401841	91329	WGS	WEZZ01	VRT	2020-07-10 08:00:00
Chloropsis hardwickii	667144	1054347212	12629	WGS	WEIW01	VRT	2020-07-08 08:00:00
Choaspes benjaminii	218724	357905988	268282	WGS	DWIE01	INV	2022-02-17 08:00:00
Choloepus didactylus	27675	3214702604	146	WGS	JADCNF01	MAM	2020-11-03 08:00:00
Choloepus didactylus	27675	3180649806	11980	WGS	JADCNG01	MAM	2020-11-02 08:00:00
Choloepus didactylus	27675	3390661301	2532333	WGS	PVKG01	MAM	2019-01-16 08:00:00
Choloepus hoffmanni	9358	3223352558	370041	WGS	ABVD02	MAM	2014-09-30 08:00:00
Chologaster cornuta	390312	480472355	227285	WGS	JAODVN01	VRT	2022-09-27 08:00:00
Choranthus vitellius	2201702	411859152	360745	WGS	DWOZ01	INV	2022-02-17 08:00:00
Chordeiles acutipennis	118183	1172521041	9595	WGS	VXAQ01	VRT	2020-07-10 08:00:00
Choristoneura fumiferana	7141	575343295	334	WGS	JALGPW01	INV	2022-09-23 08:00:00
Chroicocephalus maculipennis	287016	1151142299	11603	WGS	VYZF01	VRT	2020-07-10 08:00:00
Chromis chromis	91607	834429411	104482	WGS	OMNN01	VRT	2018-03-09 08:00:00
Chromoteleia sp. ZL-2020	2729023	266845803	157673	WGS	JABFPC01	INV	2022-04-05 08:00:00
Chrysaora achlyos	2039479	432406514	385320	WGS	WUAR01	INV	2020-11-01 08:00:00
Chrysaora chesapeakei	2039481	457121517	348344	WGS	JAADKT01	INV	2020-03-27 08:00:00
Chrysaora fuscescens	880219	266405745	298228	WGS	JAACYV01	INV	2020-01-27 08:00:00
Chrysaora quinquecirrha	6148	336819409	2496	WGS	JABACM01	INV	2020-04-14 08:00:00
Chrysaora quinquecirrha	6148	337419359	1882	WGS	JACTAT01	INV	2021-01-22 08:00:00
Chrysemys picta bellii	8478	2171711154	260697	WGS	AHGY03	VRT	2020-08-21 08:00:00
Chrysemys picta bellii	8478	2267887175	180358	WGS	JAAOEE01	VRT	2021-11-19 08:00:00
Chrysina resplendens	1897488	611439635	113068	WGS	JAADJY01	INV	2020-01-29 08:00:00
Chrysochloris asiatica	185453	3363547664	391343	WGS	AMDV01	MAM	2013-11-01 08:00:00
Chrysochloris asiatica	185453	4750461421	3428078	WGS	PVKF01	MAM	2019-01-16 08:00:00
Chrysocyon brachyurus	68728	2457343285	287963	WGS	JALPRZ01	MAM	2022-07-14 08:00:00
Chrysodeixis includens	689277	4482364	50	WGS	CALNXA01	INV	2022-06-16 08:00:00
Chrysodeixis includens	689277	11434147	54	WGS	CAJCES03	INV	2022-06-27 08:00:00
Chrysolina oricalcia	1587174	328970316	8735	WGS	CALYCD02	INV	2022-09-23 08:00:00
Chrysolina oricalcia	1587174	2485352	60	WGS	CALYCE02	INV	2022-09-23 08:00:00
Chrysolophus pictus	9089	998709025	65464	WGS	JRFT01	VRT	2018-08-22 08:00:00
Chrysomallon squamiferum	216257	404610835	22	WGS	SMMR01	INV	2020-04-15 08:00:00
Chrysomya rufifacies	45450	295134161	113935	WGS	JACGTH01	INV	2020-10-07 08:00:00
Chrysomya rufifacies	45450	279228591	107104	WGS	JACGTI01	INV	2020-10-07 08:00:00
Chrysomya rufifacies	45450	288472566	109329	WGS	JACGTJ01	INV	2020-10-07 08:00:00
Chrysopa pallens	417485	538352598	552	WGS	JAEMTY01	INV	2021-10-13 08:00:00
Chrysopelea ornata	1296673	1334265196	1119672	WGS	JAHWGE01	VRT	2021-08-06 08:00:00
Chrysoperla carnea	189513	590533921	432	WGS	CAJQFW01	INV	2021-04-14 08:00:00
Chrysoperla carnea	189513	32579412	331	WGS	CAJQGA01	INV	2021-04-14 08:00:00
Chrysoteuchia culmella	1594250	585300434	400	WGS	CAJUUO01	INV	2021-07-06 08:00:00
Chrysoteuchia culmella	1594250	1202409	26	WGS	CAJUUR01	INV	2021-07-06 08:00:00
Chrysotoxum bicinctum	323313	897053803	1551	WGS	CAJVQV01	INV	2021-07-21 08:00:00
Chrysotoxum bicinctum	323313	11591975	87	WGS	CAJVQW01	INV	2021-07-21 08:00:00
Chunga burmeisteri	1352770	1168693490	3579	WGS	VZRC01	VRT	2020-07-10 08:00:00
Chymomyza costata	76946	315184827	813	WGS	JAECWU01	INV	2021-08-19 08:00:00
Ciccaba nigrolineata	1118524	1188087058	30009	WGS	VWZC01	VRT	2020-07-10 08:00:00
Cicinnurus regius	36263	1059540104	4390	WGS	RAHN01	VRT	2018-11-06 08:00:00
Ciconia boyciana	52775	1228886273	50011	WGS	BDFF02	VRT	2018-11-14 08:00:00
Ciconia maguari	52777	1239437416	153	WGS	JAGFVN01	VRT	2021-03-30 08:00:00
Ciconia maguari	52777	967599765	4278	WGS	JAGFVO01	VRT	2021-03-30 08:00:00
Ciconia maguari	52777	1200886088	33984	WGS	VXAE01	VRT	2020-07-10 08:00:00
Cimex hemipterus	757355	2664625	5275	WGS	LRFB01	INV	2016-06-16 08:00:00
Cimex lectularius	79782	697642684	12423	WGS	JRLE01	INV	2016-03-08 08:00:00
Cimex lectularius	79782	514348523	2901	WGS	JHUN02	INV	2017-12-13 08:00:00
Cinara cedri	506608	396042769	2842	WGS	CABPRJ01	INV	2019-09-06 08:00:00
Cinclus mexicanus	161649	996999814	62831	WGS	VWYM01	VRT	2020-07-10 08:00:00
Ciona intestinalis	7719	116731843	2501	WGS	AABS01	INV	2014-08-01 08:00:00
Ciona intestinalis	7719	112163512	6374	WGS	EAAA01	INV	2014-11-13 08:00:00
Ciona intestinalis	7719	175288331	518	WGS	BNJZ01	INV	2021-04-02 08:00:00
Ciona intestinalis	7719	275796282	306	WGS	BNKA01	INV	2021-04-02 08:00:00
Ciona intestinalis	7719	122991600	67	WGS	BJTB01	INV	2019-10-19 08:00:00
Ciona savignyi	51511	401449946	66800	WGS	AACT01	INV	2014-08-05 08:00:00
Circaetus gallicus	43465	1199816934	11097	WGS	JANZMD01	VRT	2022-09-30 08:00:00
Circaetus pectoralis	321084	1183443218	4190	WGS	VZZV01	VRT	2020-07-10 08:00:00
Circus macrourus	387825	1239382573	13274	WGS	JANZLW01	VRT	2022-09-30 08:00:00
Cirrhinus cirrhosus	381635	1152796905	787988	WGS	JAFIRB01	VRT	2021-07-13 08:00:00
Cirrhinus molitorella	172907	920272578	478313	WGS	SCHJ01	VRT	2019-01-23 08:00:00
Cirrula hians	1577616	399685866	172401	WGS	JXOS01	INV	2015-05-29 08:00:00
Cisticola juncidis	52622	1016620075	20420	WGS	VXBR01	VRT	2020-07-10 08:00:00
Cistogaster globosa	1918221	137715601	1026	WGS	CALMVC01	INV	2022-05-01 08:00:00
Cistogaster globosa	1918221	1069055037	8335	WGS	CALMVD01	INV	2022-05-01 08:00:00
Cladonema radiatum	264074	618598448	337580	WGS	JANSTP01	INV	2022-09-20 08:00:00
Cladopsammia gracilis	388437	878658226	1623	WGS	JAJGOT01	INV	2022-03-03 08:00:00
Clarias batrachus	59899	821750104	10042	WGS	QMIH01	VRT	2018-12-31 08:00:00
Clarias fuscus	33541	992075681	1020724	WGS	JAKDEI01	VRT	2022-04-20 08:00:00
Clarias fuscus	33541	926785415	890696	WGS	JAKDEJ01	VRT	2022-04-20 08:00:00
Clarias gariepinus	13013	972641408	119	WGS	JAMBOZ01	VRT	2022-07-13 08:00:00
Clarias gariepinus	13013	954244515	98	WGS	JAMBPA01	VRT	2022-07-13 08:00:00
Clarias gariepinus	13013	969720887	49	WGS	JAMBPB01	VRT	2022-07-13 08:00:00
Clarias macrocephalus	35657	883399353	27833	WGS	JAAGKR01	VRT	2020-03-18 08:00:00
Clarias magur	1594786	941297321	3484	WGS	QNUK01	VRT	2020-07-24 08:00:00
Climacteris rufus	47695	1058972301	15302	WGS	VZRZ01	VRT	2020-07-10 08:00:00
Clinocottus analis	304258	538118947	443	WGS	JALGQL01	VRT	2022-04-19 08:00:00
Clinocottus analis	304258	534899999	171	WGS	JALGQM01	VRT	2022-04-19 08:00:00
Clitarchus hookeri	325643	3802633449	785781	WGS	NQII01	INV	2017-11-16 08:00:00
Clito sp. Burns02	1052498	269143486	292525	WGS	DWOF01	INV	2022-02-17 08:00:00
Cloeon dipterum	197152	180286980	1395	WGS	CADEPI01	INV	2020-04-15 08:00:00
Clogmia albipunctata	85120	256248749	42886	WGS	JXOV01	INV	2015-05-29 08:00:00
Clogmia albipunctata	85120	327719462	35092	WGS	JAFKQN01	INV	2022-04-05 08:00:00
Clonorchis sinensis	79923	547104041	6190	WGS	BADR02	INV	2015-09-16 08:00:00
Clonorchis sinensis	79923	558124894	78	WGS	NIRI02	INV	2021-04-12 08:00:00
Clostera curtula	987902	461785041	1277	WGS	CAJQFY01	INV	2021-04-14 08:00:00
Clunio marinus	568069	85491412	23763	WGS	CVRI01	INV	2016-11-24 08:00:00
Clupea harengus	7950	724939823	73681	WGS	JZKK01	VRT	2015-03-30 08:00:00
Clupea harengus	7950	711516364	68039	WGS	CABIIO03	VRT	2019-08-06 08:00:00
Clupea harengus	7950	785449509	3686	WGS	CAADHV01	VRT	2019-03-14 08:00:00
Clupea harengus	7950	789621745	2438	WGS	OOIJ01	VRT	2018-04-12 08:00:00
Clusia tigrina	576317	155618181	660	WGS	CAKKTE01	INV	2021-11-24 08:00:00
Clusia tigrina	576317	540897059	4160	WGS	CAKKTG01	INV	2021-11-24 08:00:00
Clytia hemisphaerica	252671	420978673	1396	WGS	CACVBU01	INV	2020-02-02 08:00:00
Cnaphalocrocis medinalis	437488	528450314	3248	WGS	JABMDO01	INV	2020-10-07 08:00:00
Cnemophilus loriae	254448	1043492295	17495	WGS	VZTF01	VRT	2020-07-10 08:00:00
Coboldia fuscipes	170625	98759061	1732	WGS	JXOR01	INV	2015-05-28 08:00:00
Coccinella septempunctata	41139	656775	14	WGS	CAJRAZ01	INV	2021-05-11 08:00:00
Coccinella septempunctata	41139	389073761	182	WGS	CAJRBA01	INV	2021-05-11 08:00:00
Coccinella septempunctata	41139	514957465	55573	WGS	BHEC01	INV	2018-09-26 08:00:00
Cochlearius cochlearius	110676	1173743951	3770	WGS	VWPP01	VRT	2020-07-10 08:00:00
Cochliomyia hominivorax	115425	534084880	3663	WGS	PYHX01	INV	2019-02-26 08:00:00
Codatractus alcaeus	354867	423191607	274411	WGS	DWOQ01	INV	2022-02-17 08:00:00
Codatractus cyledis	2201526	348470121	524640	WGS	DWJR01	INV	2022-02-17 08:00:00
Codatractus imalena	354868	405533195	276958	WGS	DWJS01	INV	2022-02-17 08:00:00
Coeliades ramanatek ramanatek	2585861	344205425	553183	WGS	DWEY01	INV	2022-02-17 08:00:00
Coelopa frigida	169498	230965604	1083	WGS	JAFDUT01	INV	2021-03-09 08:00:00
Coilia nasus	365059	811668548	1137	WGS	PKFR01	VRT	2019-08-16 08:00:00
Colaptes auratus	51355	1378187165	2369	WGS	JAAWVA01	VRT	2021-12-06 08:00:00
Colias croceus	72248	305561395	196	WGS	CAJMZW01	INV	2021-02-13 08:00:00
Colias croceus	72248	318584009	8497	WGS	JAABVK01	INV	2020-01-29 08:00:00
Colinus virginianus	9014	1254146751	42369	WGS	AWGT02	VRT	2017-07-20 08:00:00
Colinus virginianus	9014	1042054936	374224	WGS	AWGU01	VRT	2014-08-11 08:00:00
Colinus virginianus	9014	948540911	6035	WGS	VONY02	VRT	2021-04-29 08:00:00
Colistium nudipinnis	1156758	427535253	26075	WGS	JAFBJU01	VRT	2021-02-01 08:00:00
Colius striatus	57412	1072170539	114650	WGS	JJRP01	VRT	2016-11-17 08:00:00
Colletes gigas	935657	273056604	326	WGS	WUUM01	INV	2020-05-19 08:00:00
Collichthys lucidus	240159	671994863	77375	WGS	WLVB01	VRT	2020-01-10 08:00:00
Collichthys lucidus	240159	877428961	2911	WGS	SCMI01	VRT	2019-05-09 08:00:00
Colobus angolensis palliatus	336983	2679973137	197124	WGS	JYKR01	PRI	2015-03-12 08:00:00
Colobus guereza	33548	2963339203	1657	WGS	JAKFGS01	PRI	2022-01-19 08:00:00
Coloeus monedula	30423	1035863955	41	WGS	JABDSK01	VRT	2020-07-13 08:00:00
Colossoma macropomum	42526	2314107020	229835	WGS	JAAFGN01	VRT	2020-04-03 08:00:00
Colossoma macropomum	42526	1221847006	1269	WGS	CAJGBK01	VRT	2020-09-23 08:00:00
Colubraria reticulata	604273	67101142	144469	WGS	CVMW01	INV	2016-03-08 08:00:00
Columba janthina nitens	985682	1083634036	15508	WGS	BMBC01	VRT	2020-08-22 08:00:00
Columba livia	8932	1108534737	15057	WGS	AKCR02	VRT	2017-12-13 08:00:00
Columba livia	8932	1017981346	547	WGS	MLQZ01	VRT	2016-12-02 08:00:00
Columbicola columbae	128991	207887661	386	WGS	JADMLL01	INV	2021-02-23 08:00:00
Columbicola hoogstraali	1719211	1357829	16	WGS	CAJYCW01	INV	2021-09-11 08:00:00
Columbina picui	115618	1097919941	13415	WGS	VYZG01	VRT	2020-07-10 08:00:00
Condylostylus patibulatus	1577614	451941653	211317	WGS	JXOW01	INV	2015-05-28 08:00:00
Condylura cristata	143302	1682547005	84597	WGS	AJFV01	MAM	2013-11-01 08:00:00
Connochaetes taurinus	9927	2644042816	78350	WGS	SJXO01	MAM	2019-06-24 08:00:00
Conopomorpha cramerella	538958	497288140	73142	WGS	SJJU01	INV	2020-04-29 08:00:00
Contarinia nasturtii	265458	192766169	6661	WGS	VYII01	INV	2019-11-21 08:00:00
Conus betulinus	89764	3429626206	41413	WGS	JADBJO01	INV	2021-02-02 08:00:00
Conus consors	101297	2049318684	2688687	WGS	SDAX01	INV	2019-02-12 08:00:00
Conus tribblei	101761	2160493082	1126156	WGS	LFLW01	INV	2016-05-31 08:00:00
Conus ventricosus	117992	3592060885	19399	WGS	JAFLJL01	INV	2021-05-25 08:00:00
Copaeodes aurantiaca	509368	320477619	311487	WGS	DWPC01	INV	2022-02-17 08:00:00
Copidosoma floridanum	29053	503815983	31515	WGS	JBOX02	INV	2017-12-13 08:00:00
Copsychus sechellarum	797021	1052094435	4021	WGS	WBNE01	VRT	2020-07-10 08:00:00
Coptodon bakossiorum	870159	729867591	50658	WGS	VUQO01	VRT	2020-10-29 08:00:00
Coptodon rendalli	8129	734510853	51376	WGS	VUQP01	VRT	2020-10-29 08:00:00
Coptotermes formosanus	36987	875711502	12995	WGS	BLKM01	INV	2020-06-23 08:00:00
Corapipo altera	415028	1095745976	9068	WGS	RXGC01	VRT	2018-12-14 08:00:00
Corbicula fluminea	45949	662517	778	WGS	LWHL01	INV	2016-04-26 08:00:00
Cordylochernes scorpioides	51811	2807113356	248522	WGS	QEEW01	INV	2018-05-14 08:00:00
Coregonus clupeaformis	59861	2682612298	6355	WGS	JAGFYH01	VRT	2021-05-25 08:00:00
Coregonus clupeaformis	59861	2753287357	7334	WGS	JAJAFO01	VRT	2021-11-04 08:00:00
Coregonus lavaretus	59291	862866	97	WGS	CAJQGL01	VRT	2021-04-14 08:00:00
Coremacera marginata	1226616	947321026	5712	WGS	CAJZBH01	INV	2021-09-11 08:00:00
Coremacera marginata	1226616	1493763	54	WGS	CAJZBS01	INV	2021-09-11 08:00:00
Coreoperca whiteheadi	228250	712451466	2611	WGS	WNGW01	VRT	2020-04-09 08:00:00
Cornuphallus albafascia	2585862	86033664	267239	WGS	DWEZ01	INV	2022-02-17 08:00:00
Corvus brachyrhynchos	85066	1051781861	89646	WGS	JMFN01	VRT	2016-11-17 08:00:00
Corvus cornix	181096	1117372175	2176	WGS	JAJVDG01	VRT	2022-04-25 08:00:00
Corvus cornix cornix	932674	1030864775	46	WGS	JPSR04	VRT	2021-02-04 08:00:00
Corvus cornix cornix	932674	1050110261	145	WGS	MVNZ02	VRT	2017-04-25 08:00:00
Corvus hawaiiensis	134902	1151594481	187	WGS	JAJGSY01	VRT	2021-11-04 08:00:00
Corvus hawaiiensis	134902	628844469	2762	WGS	JAJGSZ01	VRT	2021-11-03 08:00:00
Corvus hawaiiensis	134902	1497608344	2752	WGS	QORP01	VRT	2018-08-16 08:00:00
Corvus kubaryi	68294	1057484666	1443	WGS	JAEMUS01	VRT	2021-03-30 08:00:00
Corvus kubaryi	68294	1068123824	1443	WGS	JAEMUT01	VRT	2021-03-30 08:00:00
Corvus kubaryi	68294	1073474534	60249	WGS	JAERVN01	VRT	2021-04-22 08:00:00
Corvus macrorhynchos	36249	1018435877	16523	WGS	BMBD01	VRT	2020-08-22 08:00:00
Corvus moneduloides	1196302	1056558033	2996	WGS	VRTO01	VRT	2019-11-12 08:00:00
Corvus moneduloides	1196302	1056525328	2993	WGS	WBNF01	VRT	2020-07-10 08:00:00
Corvus moneduloides	1196302	1112750989	106	WGS	WHPO01	VRT	2019-11-18 08:00:00
Corvus moneduloides	1196302	905198257	894	WGS	WHPP01	VRT	2020-01-03 08:00:00
Corydoras maculifer	927906	636368989	1948	WGS	JAFMOD01	VRT	2021-08-30 08:00:00
Corydoras sp. C115	2816404	699660186	2080	WGS	JAFMOC01	VRT	2021-08-30 08:00:00
Coryphaenoides rupestris	163118	838180449	44609	WGS	PIJE02	VRT	2021-06-29 08:00:00
Corythaeola cristata	103954	1091055752	36534	WGS	WBMX01	VRT	2020-07-10 08:00:00
Corythaixoides concolor	103956	1187728577	6661	WGS	VXAM01	VRT	2020-07-10 08:00:00
Corythornis cristatus	85095	1009986054	216353	WGS	JANHGM01	VRT	2022-08-10 08:00:00
Corythornis vintsioides	2231443	997287905	141076	WGS	JAOEGS01	VRT	2022-09-27 08:00:00
Cosmia pyralina	987909	923509	19	WGS	CAMIUC01	INV	2022-09-02 08:00:00
Cosmia pyralina	987909	787883141	2901	WGS	CAMIUE01	INV	2022-09-02 08:00:00
Cosmia trapezina	116126	1030664	30	WGS	CAJHZR02	INV	2022-01-30 08:00:00
Cosmia trapezina	116126	884050094	2655	WGS	CAJHZX01	INV	2021-01-25 08:00:00
Cotesia chilonis	89804	189510483	363	WGS	RJVT01	INV	2021-06-10 08:00:00
Cotesia congregata	51543	199191156	1978	WGS	CAJNRD03	INV	2021-05-11 08:00:00
Cotesia congregata	51543	206867283	3130	WGS	CAJDSL02	INV	2020-10-10 08:00:00
Cotesia glomerata	32391	288846213	3354	WGS	JAHXZJ01	INV	2021-09-24 08:00:00
Cotesia typhae	2053667	186662351	72	WGS	JAAOIC02	INV	2021-10-18 08:00:00
Cotesia vestalis	217443	131999552	165649	WGS	LQNH01	INV	2016-06-24 08:00:00
Cotesia vestalis	217443	186103588	9156	WGS	JZSA01	INV	2015-03-18 08:00:00
Cottoperca gobio	56716	34339425	298	WGS	CAAAFJ01	VRT	2018-12-17 08:00:00
Cottoperca gobio	56716	671265480	11555	WGS	CAAAFL01	VRT	2018-12-17 08:00:00
Cottus gobio	100952	645607472	161	WGS	JALIGO01	VRT	2022-05-31 08:00:00
Cottus gobio	100952	622296252	2000	WGS	JALIGP01	VRT	2022-05-27 08:00:00
Cottus rhenanus	446433	563609416	164693	WGS	LKTN01	VRT	2015-12-02 08:00:00
Coturnix japonica	93934	917246527	9641	WGS	LSZS01	VRT	2020-01-16 08:00:00
Coturnix japonica	93934	898141602	9499	WGS	BASJ02	VRT	2016-06-29 08:00:00
Craniophora ligustri	938226	399761949	1204	WGS	CAJHZO01	INV	2021-01-25 08:00:00
Cranoglanis bouderius	175798	881346651	72	WGS	JAMFTF01	VRT	2022-06-02 08:00:00
Craseonycteris thonglongyai	208972	2272093077	1224256	WGS	PVKE01	MAM	2019-01-16 08:00:00
Craspedacusta sowerbii	128124	673186662	424693	WGS	QQSS01	INV	2020-01-17 08:00:00
Crassostrea angulata	558553	624345158	412	WGS	JANFPH01	INV	2022-10-07 08:00:00
Crassostrea ariakensis	94323	663145247	60	WGS	JAIUNE01	INV	2021-10-15 08:00:00
Crassostrea ariakensis	94323	613913980	415	WGS	JAGFMG01	INV	2021-11-04 08:00:00
Crassostrea gigas	29159	564789775	7655	WGS	AFTI02	INV	2019-08-08 08:00:00
Crassostrea gigas	29159	58528240	226	WGS	CADCXH01	INV	2020-02-15 08:00:00
Crassostrea gigas	29159	587503506	3676	WGS	SZQM02	INV	2019-12-16 08:00:00
Crassostrea hongkongensis	298176	608622584	659	WGS	VIAA01	INV	2020-12-08 08:00:00
Crassostrea virginica	6565	684723884	10	WGS	MWPT03	INV	2017-09-01 08:00:00
Cremastobaeus sp. ZL-2020	2729024	283754444	163873	WGS	JABFPD01	INV	2022-04-05 08:00:00
Crematogaster levior	531929	326199551	1523	WGS	CABEGB01	INV	2019-07-15 08:00:00
Creonpyge creon creon	2585863	370945961	246366	WGS	DWFY01	INV	2022-02-17 08:00:00
Cressida cressida	95570	400896243	418915	WGS	DWIB01	INV	2022-02-17 08:00:00
Cricetomys gambianus	10085	2397721602	1102952	WGS	PVKD01	ROD	2019-01-16 08:00:00
Cricetulus griseus	10029	2323908658	71598	WGS	FYBK01	ROD	2017-06-15 08:00:00
Cricetulus griseus	10029	2089080885	319219	WGS	APMK01	ROD	2014-08-11 08:00:00
Cricetulus griseus	10029	2301309633	218862	WGS	AMDS01	ROD	2014-08-11 08:00:00
Cricetulus griseus	10029	2318115958	265786	WGS	AFTD01	ROD	2014-08-11 08:00:00
Cricetulus griseus	10029	2366634374	647	WGS	RAZU02	ROD	2020-06-11 08:00:00
Criorhina berberina	2663927	1132096	18	WGS	CAKJUL02	INV	2022-02-09 08:00:00
Criorhina berberina	2663927	384527087	4465	WGS	CAKJUZ01	INV	2021-10-21 08:00:00
Cristatella mucedo	67896	573890644	986	WGS	WPIO01	INV	2020-10-23 08:00:00
Crocallis elinguaria	934829	404075388	282	WGS	CAJSMB01	INV	2021-05-19 08:00:00
Crocallis elinguaria	934829	6061117	7	WGS	CAJSMC01	INV	2021-05-19 08:00:00
Crocidura indochinensis	876679	3082217326	2415412	WGS	PVKC01	MAM	2019-01-16 08:00:00
Crocodylus porosus	8502	2049519336	69	WGS	MDVP01	VRT	2016-09-13 08:00:00
Crocodylus porosus	8502	2125619597	2430	WGS	JRXG02	VRT	2020-02-05 08:00:00
Crocuta crocuta	9678	2348377234	24679	WGS	VOAJ01	MAM	2020-01-14 08:00:00
Cromileptes altivelis	304459	1083008411	306	WGS	JAHVCJ01	VRT	2021-09-14 08:00:00
Cromileptes altivelis	304459	1013370389	164	WGS	JAAWWW01	VRT	2020-05-21 08:00:00
Croniades pieria auraria	2201705	388984666	114060	WGS	DWJK01	INV	2022-02-17 08:00:00
Croniades pieria pieria	2585864	358441387	335035	WGS	DWLB01	INV	2022-02-17 08:00:00
Crossoptilon mantchuricum	9097	1013441081	2408	WGS	JACSYN01	VRT	2021-08-13 08:00:00
Crotalus adamanteus	8729	1597647985	11369	WGS	JADPQB01	VRT	2021-05-25 08:00:00
Crotalus horridus	35024	1520334138	186068	WGS	LVCR01	VRT	2016-04-21 08:00:00
Crotalus oreganus helleri	8741	1564795203	698	WGS	JAKSXO01	VRT	2022-08-04 08:00:00
Crotalus oreganus helleri	8741	1628461744	340	WGS	JAKSXP01	VRT	2022-08-03 08:00:00
Crotalus pyrrhus	384069	1126791715	473380	WGS	JPMF01	VRT	2014-11-12 08:00:00
Crotalus tigris	88082	1612002213	4228	WGS	VORL01	VRT	2021-01-06 08:00:00
Crotalus viridis	8739	23851012	2027	WGS	JANPYN01	VRT	2022-08-23 08:00:00
Crotalus viridis viridis	8742	1340198908	7043	WGS	PDHV02	VRT	2019-01-08 08:00:00
Crotophaga sulcirostris	33598	1077958271	4080	WGS	VYZB01	VRT	2020-07-10 08:00:00
Cruorifilaria tuberocauda	1766051	75516636	1887	WGS	JABVXU01	INV	2020-06-22 08:00:00
Cryodraco antarcticus	36192	944118312	46843	WGS	CALSCA01	VRT	2022-06-13 08:00:00
Cryptocephalus moraei	204949	8669086	114	WGS	CAMIUK01	INV	2022-09-02 08:00:00
Cryptocephalus moraei	204949	432225501	1618	WGS	CAMIUL01	INV	2022-09-02 08:00:00
Cryptolaemus montrouzieri	559131	988106770	398	WGS	JABFTP01	INV	2021-08-10 08:00:00
Cryptoleucopteryx plumbea	345744	1238767795	41536	WGS	JANZME01	VRT	2022-09-27 08:00:00
Cryptoprocta ferox	94188	2458846334	464036	WGS	PJEU01	MAM	2019-01-15 08:00:00
Cryptosula pallasiana	558755	519859578	3616	WGS	CALYON01	INV	2022-07-09 08:00:00
Cryptosula pallasiana	558755	45130075	835	WGS	CALYOO01	INV	2022-07-09 08:00:00
Cryptotermes secundus	105785	1019131369	55491	WGS	NEVH01	INV	2018-01-17 08:00:00
Cryptotis parvus	183661	2196365350	39388	WGS	JAJIBD01	MAM	2022-01-13 08:00:00
Crypturellus cinnamomeus	889801	1122047781	8086	WGS	PTEZ01	VRT	2019-04-09 08:00:00
Crypturellus soui	458187	1043359976	75803	WGS	VWPX01	VRT	2020-07-08 08:00:00
Crypturellus undulatus	48396	1021424416	84860	WGS	VWPW01	VRT	2020-07-08 08:00:00
Ctenocephalides felis	7515	775452550	3733	WGS	QVAO01	INV	2018-08-24 08:00:00
Ctenochromis horei	194657	687435822	64531	WGS	VUZI01	VRT	2020-10-29 08:00:00
Ctenochromis horei	194657	691579143	59842	WGS	VUZV01	VRT	2020-10-29 08:00:00
Ctenodactylus gundi	10166	2322471743	860073	WGS	PVKB01	ROD	2019-01-16 08:00:00
Ctenomys sociabilis	43321	2834814551	807571	WGS	PVKA01	ROD	2019-01-16 08:00:00
Ctenopharyngodon idella	7959	893198495	30	WGS	JAIKLG01	VRT	2022-05-24 08:00:00
Ctenoplectra terminalis	481568	410320436	26312	WGS	SMSQ01	INV	2021-08-05 08:00:00
Ctenoptilum multiguttatum	2866484	329917660	632333	WGS	DWLN01	INV	2022-02-17 08:00:00
Cuculus canorus	55661	1126420809	71907	WGS	JNOX01	VRT	2016-11-17 08:00:00
Cuculus canorus	55661	1180156273	151	WGS	JAGIYT01	VRT	2021-04-15 08:00:00
Cuculus canorus	55661	1063845602	1004	WGS	JAGIYU01	VRT	2021-04-15 08:00:00
Culex pipiens molestus	233155	559749262	723	WGS	JAGKSF01	INV	2022-08-05 08:00:00
Culex pipiens pallens	42434	566339288	289	WGS	JADCQB02	INV	2022-08-05 08:00:00
Culex quinquefasciatus	7176	539959374	48671	WGS	AAWU01	INV	2022-03-15 08:00:00
Culex quinquefasciatus	7176	573214445	56	WGS	JADDTP01	INV	2020-12-04 08:00:00
Culex quinquefasciatus	7176	206970088	108	WGS	JADDTQ01	INV	2020-12-03 08:00:00
Culicoides sonorensis	179676	155941109	3858	WGS	OGVF03	INV	2021-11-08 08:00:00
Culicoides tainanus	2676314	166927626	29633	WGS	JAJATT01	INV	2021-11-04 08:00:00
Culter alburnus	194366	1017706352	5625	WGS	RXFN01	VRT	2020-01-14 08:00:00
Cuniculus paca	108852	3399583187	3768450	WGS	RJWT01	ROD	2019-03-22 08:00:00
Cunningtonia longiventralis	27739	665745250	84107	WGS	VVFU01	VRT	2020-10-29 08:00:00
Cunningtonia longiventralis	27739	667629517	80224	WGS	VVFV01	VRT	2020-10-29 08:00:00
Cuora amboinensis	74909	2203323269	154614	WGS	SCPV02	VRT	2019-03-26 08:00:00
Cuora mccordi	241437	2260898254	150231	WGS	RQSS01	VRT	2018-11-28 08:00:00
Cupitha purreea	2201707	308137249	411244	WGS	DWKD01	INV	2022-02-17 08:00:00
Curetis bulis	124389	371728104	520770	WGS	DWAC01	INV	2022-02-17 08:00:00
Curvie emesia	717267	630711171	442170	WGS	DVYE01	INV	2022-02-17 08:00:00
Curvie emesia	717267	346642796	872354	WGS	DVYF01	INV	2022-02-17 08:00:00
Curvie emesia	717267	103249302	324568	WGS	DVYG01	INV	2022-02-17 08:00:00
Curvie emesia	717267	9868712	33065	WGS	DVYI01	INV	2022-02-17 08:00:00
Curvie emesia	717267	583903446	577296	WGS	DVYJ01	INV	2022-02-17 08:00:00
Curvie emesia	717267	537362100	700971	WGS	DVYK01	INV	2022-02-17 08:00:00
Curvie emesia	717267	5748752	18929	WGS	DWBB01	INV	2022-02-17 08:00:00
Curvie emesia	717267	286568949	773858	WGS	DWDC01	INV	2022-02-17 08:00:00
Curvie emesia	717267	540453126	849890	WGS	DWST01	INV	2022-02-17 08:00:00
Cyaniris semiargus	988025	441887936	434	WGS	CAJHUY01	INV	2021-01-25 08:00:00
Cyaniris semiargus	988025	36179	1	WGS	CAJJIN01	INV	2021-02-01 08:00:00
Cyanistes caeruleus	156563	1187125220	29311	WGS	OBHQ01	VRT	2019-06-12 08:00:00
Cyanistes caeruleus	156563	1186980630	29297	WGS	PDCF01	VRT	2018-01-26 08:00:00
Cyanoderma ruficeps	181631	1041446934	7756	WGS	VZDJ01	VRT	2019-09-25 08:00:00
Cyanoliseus patagonus	309862	1116363512	98728	WGS	JAOTBC01	VRT	2022-10-08 08:00:00
Cyanopsitta spixii	51902	1092480392	53615	WGS	JANBPP01	VRT	2022-07-20 08:00:00
Cyanoramphus novaezelandiae	114435	1099007520	81631	WGS	JAOSLK01	VRT	2022-10-08 08:00:00
Cyathopharynx foae	284571	669535682	77243	WGS	VVCQ01	VRT	2020-10-29 08:00:00
Cyathopharynx foae	284571	647650385	84422	WGS	VVCR01	VRT	2020-10-29 08:00:00
Cyathopharynx furcifer	27741	689949097	73776	WGS	VUZO01	VRT	2020-10-29 08:00:00
Cyathopharynx furcifer	27741	693095359	73432	WGS	VVAC01	VRT	2020-10-29 08:00:00
Cybosia mesomella	987918	900357	20	WGS	CAMIUF01	INV	2022-09-02 08:00:00
Cybosia mesomella	987918	929899041	3895	WGS	CAMIUH01	INV	2022-09-02 08:00:00
Cyclargus thomasi	519490	378920742	98223	WGS	DWRY01	INV	2022-02-17 08:00:00
Cyclina sinensis	120566	903119975	187	WGS	JAAONU01	INV	2020-04-29 08:00:00
Cycloglypha thrasibulus	354881	327345371	721790	WGS	DWTM01	INV	2022-02-17 08:00:00
Cyclopterus lumpus	8103	572902877	49	WGS	WNNC01	VRT	2019-12-19 08:00:00
Cyclopterus lumpus	8103	480967379	1866	WGS	WNND01	VRT	2019-12-19 08:00:00
Cyclopterus lumpus	8103	577597370	598	WGS	JAJLLV01	VRT	2021-12-14 08:00:00
Cydia pomonella	82600	772891954	1717	WGS	QFTL02	INV	2019-03-29 08:00:00
Cydia splendana	1100963	559810836	1130	WGS	CAJUYA01	INV	2021-07-06 08:00:00
Cydia splendana	1100963	32679239	83	WGS	CAJUYE02	INV	2022-10-12 08:00:00
Cygnus atratus	8868	8797591913	659215	WGS	CAJRHN01	VRT	2021-08-01 08:00:00
Cygnus atratus	8868	11622211570	900400	WGS	CAJRHO01	VRT	2021-08-01 08:00:00
Cygnus atratus	8868	10535770468	982151	WGS	CAJRHV01	VRT	2021-08-01 08:00:00
Cygnus atratus	8868	10384758300	972419	WGS	CAJRHX01	VRT	2021-08-01 08:00:00
Cygnus atratus	8868	10242733365	820367	WGS	CAJRHZ01	VRT	2021-08-01 08:00:00
Cygnus atratus	8868	11287309722	894746	WGS	CAJVDE01	VRT	2021-08-01 08:00:00
Cygnus atratus	8868	12433251898	969486	WGS	CAJVDF01	VRT	2021-08-01 08:00:00
Cygnus atratus	8868	11807563103	908450	WGS	CAJVDG01	VRT	2021-08-01 08:00:00
Cygnus atratus	8868	12207311164	994347	WGS	CAJVDH01	VRT	2021-08-01 08:00:00
Cygnus atratus	8868	1124217020	567	WGS	JABXOC02	VRT	2022-08-03 08:00:00
Cygnus buccinator	48397	1183613454	3206	WGS	JAHMHU01	VRT	2021-07-15 08:00:00
Cygnus cygnus	219595	1052375201	25888	WGS	BMBB01	VRT	2020-08-22 08:00:00
Cygnus olor	8869	1134186636	171	WGS	WNMI02	VRT	2021-03-31 08:00:00
Cygnus olor	8869	814594871	5626	WGS	WNMJ02	VRT	2021-03-30 08:00:00
Cylicostephanus goldi	71465	173362437	154509	WGS	UYRV01	INV	2018-12-05 08:00:00
Cynoglossus semilaevis	244447	446025043	62911	WGS	AGRG01	VRT	2014-01-28 08:00:00
Cynomys gunnisoni	45479	2674371627	12628	WGS	WBRW01	ROD	2020-03-16 08:00:00
Cynopterus brachyotis	58060	1758935687	48006	WGS	SSHV01	MAM	2019-12-23 08:00:00
Cyphoderus albinus	1499079	237908440	27558	WGS	VYYJ01	INV	2021-12-03 08:00:00
Cyphomyrmex costatus	456900	287533858	26005	WGS	LKEX01	INV	2016-03-25 08:00:00
Cyphotilapia frontosa	27783	692800633	61843	WGS	VUWQ01	VRT	2020-10-29 08:00:00
Cyphotilapia frontosa	27783	687266949	65252	WGS	VUWR01	VRT	2020-10-29 08:00:00
Cyphotilapia gibberosa	1355922	707718098	54192	WGS	VVCO01	VRT	2020-10-29 08:00:00
Cyphotilapia gibberosa	1355922	705241427	55909	WGS	VVCP01	VRT	2020-10-29 08:00:00
Cyphotilapia sp. '5-bar frontosa' AB-2019	2591268	717924045	50732	WGS	VUTF01	VRT	2020-10-29 08:00:00
Cyphotilapia sp. '5-bar frontosa' AB-2019	2591268	714078544	53727	WGS	VUTP01	VRT	2020-10-29 08:00:00
Cyprichromis coloratus	559343	702549169	53570	WGS	VVIJ01	VRT	2020-10-29 08:00:00
Cyprichromis coloratus	559343	697932415	53652	WGS	VVIK01	VRT	2020-10-29 08:00:00
Cyprichromis leptosoma	51791	686586522	61847	WGS	VVEP01	VRT	2020-10-29 08:00:00
Cyprichromis leptosoma	51791	672231523	65653	WGS	VVEQ01	VRT	2020-10-29 08:00:00
Cyprichromis microlepidotus	309879	664892034	69107	WGS	VUPN01	VRT	2020-10-29 08:00:00
Cyprichromis microlepidotus	309879	680369180	65115	WGS	VUPO01	VRT	2020-10-29 08:00:00
Cyprichromis pavo	309881	675130045	72768	WGS	VVII01	VRT	2020-10-29 08:00:00
Cyprichromis pavo	309881	684650755	61225	WGS	VNLH01	VRT	2020-10-28 08:00:00
[truncated: 11,953 more rows]

## Sheet: S2. Contamination contigs VS nt
Contigs	subject in nt	% identity	length	mismatches	gap	query. Start	query. End	subject. Start	subject. End	E value	bitscore	staxid	ssciname	stitle
DVPG01229466.1	FJ459745.1	92.607	257	19	0	1	257	752	496	6.59e-98	370	651454	Gregarina diabrotica	Gregarina diabrotica small subunit ribosomal RNA gene, partial sequence
DVPY01000195.1	NC_058857.1	88.146	3872	417	27	2545	6400	3984	139	0	4569	1072566	Klossia helicina	Klossia helicina mitochondrion, complete genome
DVPY01318474.1	MH567098.1	83.095	420	60	9	18	433	2851	3263	3.28e-98	372	2049902	Coccidia sp.	Coccidia sp. clone C1.9 small subunit ribosomal RNA gene, partial sequence; internal transcribed spacer 1, 5.8S ribosomal RNA gene, and internal transcribed spacer 2, complete sequence; and large subunit ribosomal RNA gene, partial sequence
#[Unkown/ENV]#DVPY01551265.1	MK351108.1	94.737	76	4	0	165	240	196	121	2.43e-22	119	100272	uncultured eukaryote	Uncultured eukaryote isolate OTU748 small subunit ribosomal RNA gene, partial sequence
DVPY01551265.1	KP213209.1	93.243	74	5	0	165	238	403	330	1.46e-19	110	175274	uncultured alveolate	Uncultured alveolate clone P116t19c7 18S ribosomal RNA gene, partial sequence
DVQZ01132365.1	HM466923.1	95	60	3	0	363	422	239	298	7.72e-15	95.3	72148	Theileria cervi	Theileria cervi isolate MGI2 16S ribosomal RNA gene, partial sequence
DVSB01588034.1	JX033003.1	100	230	0	0	1	230	828	1057	1.22e-114	425	1289105	Surirella tenera	Surirella tenera strain 27C ribulose-1,5-biphosphate carboxylase/oxygenase large subunit (rbcL) gene, complete cds; chloroplast
DVSL01333369.1	OM891564.1	93.056	72	2	2	163	232	799	869	2.36e-17	102	459221	Euglenaria caudata	Euglenaria caudata strain SHNUS60A3 large subunit ribosomal RNA gene, partial sequence
DVSR01000085.1	XR_003828661.1	77.707	785	130	38	983	1740	2618	1852	1.95e-117	438	94643	Besnoitia besnoiti	Besnoitia besnoiti 28S ribosomal RNA (BESB_086260), rRNA
DVSR01099479.1	LC151287.1	100	50	0	0	6	55	2143	2094	1.58e-14	93.5	1848298	Hemiarma marina	Hemiarma marina gene for 28S ribosomal RNA, partial sequence, strain: SRT149
DVSS01105153.1	AY145523.1	96	425	16	1	1	424	949	525	0	689	137621	Arcyria cinerea	Arcyria cinerea 18S ribosomal RNA gene, partial sequence
DVSX01185821.1	OM286796.1	91.005	378	31	3	59	435	184	559	8.65e-139	507	2910952	Gregarina cochlearium	Gregarina cochlearium isolate PhC3 small subunit ribosomal RNA gene, partial sequence
#[Unkown/ENV]#DVSX01380125.1	GQ377652.1	100	233	0	0	1	233	605	373	2.66e-116	431	862250	Eukaryota sp. ATCC 50646	Eukaryota sp. ATCC 50646 18S ribosomal RNA gene, partial sequence
DVSX01380125.1	MN103996.1	92.537	134	6	3	102	233	144	13	1.77e-43	189	175274	uncultured alveolate	Uncultured alveolate clone PL42 small subunit ribosomal RNA gene, partial sequence
DVTW01184452.1	MH007407.1	100	45	0	0	261	305	305	349	1.17e-11	84.2	2026621	Thraustochytriaceae sp.	Thraustochytriaceae sp. isolate B406 small subunit ribosomal RNA gene, partial sequence
DVTW01293886.1	LR866942.1	100	65	0	0	1	65	147	83	7.26e-23	121	1595894	uncultured Rhogostoma	uncultured Rhogostoma partial 18S rRNA gene
DVUQ01208657.1	BK010883.1	83.658	257	42	0	1	257	12708	12964	1.52e-59	243	5680	Leishmania shawi	TPA_asm: Leishmania shawi strain LSH01 kinetoplast, complete sequence
DVXF01041455.1	KX951634.1	100	362	0	0	56	417	123	484	0	669	59801	Crithidia thermophila	Crithidia thermophila isolate COLPROT 676 cytochrome oxidase subunit I (COI) gene, partial cds; mitochondrial
DVXF01042932.1	BK010873.1	85.821	402	57	0	190	591	12949	12548	9.71e-115	427	157538	Leptomonas pyrrhocoris	TPA_asm: Leptomonas pyrrhocoris strain H10 kinetoplast, complete sequence
DVXG01144759.1	DQ343692.1	100	37	0	0	1	37	1019	1055	3.21e-07	69.4	31474	Melanthalia obtusata	Melanthalia obtusata voucher GWS001620 large subunit ribosomal RNA gene, partial sequence
DVYL01004521.1	JF412715.1	92.011	363	24	5	1	361	1370	1729	6.22e-138	505	1049247	Gregarina sp. Phaedon/Daegwallyeong/2010	Gregarina sp. Phaedon/Daegwallyeong/2010 18S ribosomal RNA gene, partial sequence; internal transcribed spacer 1, 5.8S ribosomal RNA gene, internal transcribed spacer 2, and 28S ribosomal RNA gene, complete sequence; and 28S-18S intergenic spacer, partial sequence
DVYL01004544.1	JF412715.1	87.765	425	47	5	412	833	1	423	4.84e-134	492	1049247	Gregarina sp. Phaedon/Daegwallyeong/2010	Gregarina sp. Phaedon/Daegwallyeong/2010 18S ribosomal RNA gene, partial sequence; internal transcribed spacer 1, 5.8S ribosomal RNA gene, internal transcribed spacer 2, and 28S ribosomal RNA gene, complete sequence; and 28S-18S intergenic spacer, partial sequence
DVYL01007451.1	JF412715.1	81.268	710	103	28	50	746	3532	2840	9.06e-151	547	1049247	Gregarina sp. Phaedon/Daegwallyeong/2010	Gregarina sp. Phaedon/Daegwallyeong/2010 18S ribosomal RNA gene, partial sequence; internal transcribed spacer 1, 5.8S ribosomal RNA gene, internal transcribed spacer 2, and 28S ribosomal RNA gene, complete sequence; and 28S-18S intergenic spacer, partial sequence
DVYS01651975.1	DQ465411.1	92.941	255	18	0	1	255	180	434	1.82e-98	372	143453	Pseudoperonospora cubensis	Pseudoperonospora cubensis isolate S1 cytochrome b (cytb) gene, partial cds; mitochondrial
DVYU01634724.1	KX580904.1	97.462	197	5	0	50	246	3371	3567	6.35e-88	337	5755	Acanthamoeba castellanii	Acanthamoeba castellanii strain TN mitochondrion, complete genome
DVZS01328236.1	AB860152.1	94.521	73	3	1	1	72	4707	4779	7.41e-20	111	1408141	Spongotrochus glacialis	Spongotrochus glacialis genes for 18S rRNA, ITS1, 5.8S rRNA, ITS2, 28S rRNA, partial and complete sequence, isolate: KH1004_582
DWAH01540435.1	NC_063803.1	86.957	69	9	0	139	207	24335	24267	3.47e-10	78.7	1690101	Phytophthora taxon totara	Phytophthora taxon totara culture NZFS:3642 mitochondrion, complete genome
DWBG01023044.1	MT622497.1	100	63	0	0	601	663	484	546	2.69e-21	117	2744819	Monocystis perplexa	Monocystis perplexa isolate AU2017 small subunit ribosomal RNA gene, partial sequence
DWCI01234091.1	MN883605.1	82.234	197	31	4	115	309	22038	21844	1.31e-36	167	458840	Phytophthora sp. novaeguinee	Phytophthora sp. novaeguinee mitochondrion, complete genome
DWCU01000644.1	NC_068853.1	85.893	879	118	6	423	1298	33636	32761	0	931	343530	Thecamoeba quadrilineata	Thecamoeba quadrilineata mitochondrion, complete genome
DWCW01121524.1	JF412715.1	78.261	253	43	11	489	736	2267	2512	8.3e-32	152	1049247	Gregarina sp. Phaedon/Daegwallyeong/2010	Gregarina sp. Phaedon/Daegwallyeong/2010 18S ribosomal RNA gene, partial sequence; internal transcribed spacer 1, 5.8S ribosomal RNA gene, internal transcribed spacer 2, and 28S ribosomal RNA gene, complete sequence; and 28S-18S intergenic spacer, partial sequence
DWCW01254606.1	OM286796.1	90.994	322	26	3	1	321	503	184	4.27e-116	431	2910952	Gregarina cochlearium	Gregarina cochlearium isolate PhC3 small subunit ribosomal RNA gene, partial sequence
DWDT01004744.1	DQ096835.1	95.353	1786	76	6	5514	7295	1924	142	0	2832	340690	Adelina dimidiata	Adelina dimidiata 18S ribosomal RNA gene, partial sequence
DWDT01057240.1	NC_058857.1	90.172	1974	140	25	61	2005	6705	4757	0	2521	1072566	Klossia helicina	Klossia helicina mitochondrion, complete genome
DWDT01084998.1	NC_058857.1	86.702	955	127	0	1	955	2288	3242	0	1061	1072566	Klossia helicina	Klossia helicina mitochondrion, complete genome
DWDT01089859.1	NC_058857.1	89.12	818	74	10	6	821	964	160	0	1003	1072566	Klossia helicina	Klossia helicina mitochondrion, complete genome
DWDT01092781.1	NC_058856.1	90.356	674	61	4	1	672	1439	2110	0	881	2711278	Klossia razorbacki	Klossia razorbacki mitochondrion, complete genome
DWDT01093637.1	MH557086.1	79.133	623	96	19	13	629	3952	3358	2.29e-106	399	110120	Hepatozoon canis	Hepatozoon canis apicoplast, complete genome
DWDT01093650.1	NC_058856.1	95.179	643	25	4	4	641	4165	4806	0	1011	2711278	Klossia razorbacki	Klossia razorbacki mitochondrion, complete genome
DWDT01096229.1	NC_058857.1	91.651	539	39	6	3	537	3432	3968	0	741	1072566	Klossia helicina	Klossia helicina mitochondrion, complete genome
DWEL01086407.1	KT757470.1	100	44	0	0	1037	1080	1042	1085	1.62e-10	82.4	1742604	Salpingoeca calixa	Salpingoeca calixa 18S small subunit ribosomal RNA gene, partial sequence
DWEM01093151.1	XR_003828661.1	91.386	267	23	0	4	270	2421	2155	9.02e-97	366	94643	Besnoitia besnoiti	Besnoitia besnoiti 28S ribosomal RNA (BESB_086260), rRNA
#[Unkown/ENV]#DWEW01409063.1	MK351108.1	95.868	363	13	1	1	361	371	9	8.83e-163	586	100272	uncultured eukaryote	Uncultured eukaryote isolate OTU748 small subunit ribosomal RNA gene, partial sequence
DWEW01409063.1	DQ096835.1	92.541	362	27	0	1	362	1102	741	9.08e-143	520	340690	Adelina dimidiata	Adelina dimidiata 18S ribosomal RNA gene, partial sequence
DWEW01484502.1	NC_058856.1	95.652	276	9	1	1	276	5662	5390	5.96e-119	440	2711278	Klossia razorbacki	Klossia razorbacki mitochondrion, complete genome
DWEY01538443.1	NC_058857.1	93.464	153	0	2	9	161	5452	5310	2.25e-52	219	1072566	Klossia helicina	Klossia helicina mitochondrion, complete genome
DWFA01000014.1	NC_058857.1	89.626	3075	259	30	1	3061	2069	5097	0	3856	1072566	Klossia helicina	Klossia helicina mitochondrion, complete genome
DWFA01000078.1	NC_058856.1	90.62	1354	121	6	355	1703	6759	5407	0	1792	2711278	Klossia razorbacki	Klossia razorbacki mitochondrion, complete genome
DWFA01000194.1	NC_058857.1	87.981	1040	103	14	75	1094	284	1321	0	1208	1072566	Klossia helicina	Klossia helicina mitochondrion, complete genome
DWFA01002138.1	AF494059.1	100	439	0	0	1	439	553	991	0	811	203142	Adelina bambarooniae	Adelina bambarooniae isolate Ba3:5 18S ribosomal RNA gene, partial sequence
DWFE01283359.1	DQ096835.1	91.749	303	25	0	1	303	642	944	2.17e-113	422	340690	Adelina dimidiata	Adelina dimidiata 18S ribosomal RNA gene, partial sequence
DWFE01303328.1	NC_058857.1	84.727	275	34	4	1	275	2165	2431	2.68e-67	268	1072566	Klossia helicina	Klossia helicina mitochondrion, complete genome
DWFE01327299.1	NC_058857.1	97.255	255	5	2	1	253	3643	3897	2.93e-116	431	1072566	Klossia helicina	Klossia helicina mitochondrion, complete genome
DWFI01156658.1	JX402086.1	79.008	262	40	13	1	254	4636	4890	3.4e-36	165	39449	Prorocentrum minimum	Prorocentrum minimum strain D-127 intergenic spacer, 18S ribosomal RNA gene, internal transcribed spacer 1, 5.8S ribosomal RNA gene, internal transcribed spacer 2, 28S ribosomal RNA gene, and intergenic spacer, complete sequence
#[Unkown/ENV]#DWFM01520778.1	KX771830.1	86.42	81	9	2	4	83	386	465	6.6e-13	87.9	100272	uncultured eukaryote	Uncultured eukaryote clone Kili_10H_N7_18S_p1 18S ribosomal RNA gene, partial sequence
DWFM01520778.1	KP940378.1	86.42	81	9	2	4	83	327	406	6.6e-13	87.9	1756194	Kraken carinae	Kraken carinae isolate KJ0003 18S small subunit ribosomal RNA gene, partial sequence
DWFO01107565.1	GQ144682.1	89.474	171	17	1	1	171	1478	1309	3.28e-51	215	645452	Clautriavia biflagellata	Cercozoa sp. Brady Beach 2007 large subunit ribosomal RNA gene, partial sequence
DWFY01221943.1	DQ096835.1	90.65	246	23	0	1	246	641	886	3.97e-85	327	340690	Adelina dimidiata	Adelina dimidiata 18S ribosomal RNA gene, partial sequence
DWGQ01026707.1	NC_058856.1	91.148	2779	186	34	1366	4102	3992	6752	0	3714	2711278	Klossia razorbacki	Klossia razorbacki mitochondrion, complete genome
DWGQ01055786.1	DQ096835.1	93.776	964	55	5	3092	4054	142	1101	0	1443	340690	Adelina dimidiata	Adelina dimidiata 18S ribosomal RNA gene, partial sequence
DWGQ01295254.1	DQ096835.1	93.144	423	29	0	3	425	679	1101	2.89e-173	621	340690	Adelina dimidiata	Adelina dimidiata 18S ribosomal RNA gene, partial sequence
DWGQ01323383.1	DQ096835.1	96.855	318	10	0	1	318	476	793	1.02e-146	532	340690	Adelina dimidiata	Adelina dimidiata 18S ribosomal RNA gene, partial sequence
DWGQ01363987.1	DQ096835.1	95.378	238	9	2	5	241	793	557	3.65e-100	377	340690	Adelina dimidiata	Adelina dimidiata 18S ribosomal RNA gene, partial sequence
DWGV01009506.1	KT944307.1	98.731	394	3	2	1	393	499	891	0	699	5684	Leptomonas seymouri	Leptomonas seymouri strain ATCC 30220 28S ribosomal RNA gene, partial sequence
DWHL01264475.1	MH203050.1	91.429	105	7	2	31	134	1527	1630	1.75e-29	143	2170311	Klossiella equi	Klossiella equi mitochondrion, complete genome
DWHL01422311.1	MW971520.1	97.959	245	5	0	1	245	39505	39261	1.31e-114	425	303405	Nitzschia inconspicua	Nitzschia inconspicua strain hildebrandi plastid, complete genome
DWHM01172008.1	OP354226.1	98.099	263	5	0	1	263	3352	3090	1.4e-124	459	2976538	Coronoepimeritus otoensis	Coronoepimeritus otoensis isolate RECDNA417 small subunit ribosomal RNA gene, partial sequence; internal transcribed spacer 1, 5.8S ribosomal RNA gene, and internal transcribed spacer 2, complete sequence; and large subunit ribosomal RNA gene, partial sequence
DWIG01482464.1	FJ817087.1	82.213	253	41	3	1	250	345	596	3.16e-51	215	520133	Sarcocystidae sp. TE1	Sarcocystidae sp. TE1 28S large subunit ribosomal RNA gene, partial sequence
DWIK01285959.1	MH590232.1	90.226	266	24	2	1	266	3093	3356	1.19e-90	346	2049902	Coccidia sp.	Coccidia sp. clone C2.5 small subunit ribosomal RNA gene, partial sequence; internal transcribed spacer 1, 5.8S ribosomal RNA gene, and internal transcribed spacer 2, complete sequence; and large subunit ribosomal RNA gene, partial sequence
#[Unkown/ENV]#DWIX01317935.1	EU740537.1	100	46	0	0	1	46	171	126	2.35e-12	86.1	100272	uncultured eukaryote	Uncultured eukaryote clone Gr3_mtz22_G06 18S ribosomal RNA gene, partial sequence
#[Unkown/ENV]#DWIX01317935.1	EU740484.1	100	46	0	0	1	46	180	135	2.35e-12	86.1	100272	uncultured eukaryote	Uncultured eukaryote clone Gr2_mtz23_B02 18S ribosomal RNA gene, partial sequence
DWIX01317935.1	MH007517.1	100	45	0	0	1	45	222	178	8.44e-12	84.2	2026621	Thraustochytriaceae sp.	Thraustochytriaceae sp. isolate B516 small subunit ribosomal RNA gene, partial sequence
DWJE01014394.1	NC_058857.1	92.471	518	16	11	1	513	5399	4900	0	719	1072566	Klossia helicina	Klossia helicina mitochondrion, complete genome
DWJE01015682.1	NC_058857.1	89.621	501	37	6	1	494	1921	2413	9.45e-174	623	1072566	Klossia helicina	Klossia helicina mitochondrion, complete genome
DWJE01017783.1	NC_058856.1	90.078	383	25	9	6	379	4370	3992	4.39e-132	484	2711278	Klossia razorbacki	Klossia razorbacki mitochondrion, complete genome
DWJE01018535.1	NC_058856.1	96.574	467	9	5	1	461	4453	4918	0	767	2711278	Klossia razorbacki	Klossia razorbacki mitochondrion, complete genome
DWJE01018977.1	NC_058857.1	87.445	454	57	0	3	456	2762	3215	9.04e-144	523	1072566	Klossia helicina	Klossia helicina mitochondrion, complete genome
DWJE01126085.1	NC_058857.1	94.163	257	11	4	1	254	3854	3599	1.83e-103	388	1072566	Klossia helicina	Klossia helicina mitochondrion, complete genome
DWJE01173668.1	KF270671.1	94.872	234	11	1	1	234	86	318	2.75e-96	364	1383553	Adelina sp. 1 BCS-2013	Adelina sp. 1 BCS-2013 isolate L1033 18S ribosomal RNA gene, partial sequence
#[Unkown/ENV]#DWJU01527189.1	DQ451601.1	99.153	236	2	0	1	236	898	663	1.26e-114	425	100272	uncultured eukaryote	Uncultured eukaryote clone 1195 18S ribosomal RNA gene, partial sequence
#[Unkown/ENV]#DWJU01527189.1	GQ377652.1	100	226	0	0	11	236	1590	1365	2.1e-112	418	862250	Eukaryota sp. ATCC 50646	Eukaryota sp. ATCC 50646 18S ribosomal RNA gene, partial sequence
DWJU01527189.1	MG826370.1	88.679	106	12	0	131	236	1569	1464	1.1e-25	130	2071691	Neogoniolithon sp.	Neogoniolithon sp. voucher NOU 087018 small subunit ribosomal RNA gene, partial sequence
DWJX01338595.1	BK012097.1	79.798	99	18	2	3	100	24347	24250	8.46e-08	71.3	1690101	Phytophthora taxon totara	TPA_asm: Phytophthora taxon totara isolate NZFS:3727 mitochondrion, complete genome
DWKG01005073.1	DQ096835.1	95.353	1786	76	6	257	2038	1924	142	0	2832	340690	Adelina dimidiata	Adelina dimidiata 18S ribosomal RNA gene, partial sequence
DWKM01005486.1	MH615006.1	94.054	185	11	0	1	185	2127	2311	5.98e-71	281	110120	Hepatozoon canis	Hepatozoon canis isolate 9992 18S small subunit ribosomal RNA gene, internal transcribed spacer 1, 5.8S ribosomal RNA gene, internal transcribed spacer 2, and 28S large subunit ribosomal RNA gene, complete sequence
#[Unkown/ENV]#DWKM01024250.1	MK351108.1	94.953	317	14	1	1	315	317	1	1.38e-135	496	100272	uncultured eukaryote	Uncultured eukaryote isolate OTU748 small subunit ribosomal RNA gene, partial sequence
DWKM01024250.1	DQ096835.1	92.447	331	25	0	1	331	1048	718	6.49e-129	473	340690	Adelina dimidiata	Adelina dimidiata 18S ribosomal RNA gene, partial sequence
DWKM01085822.1	NC_058857.1	88.78	205	18	5	1	203	551	350	1.13e-60	246	1072566	Klossia helicina	Klossia helicina mitochondrion, complete genome
DWKS01034365.1	DQ096835.1	88.98	245	25	2	1738	1980	951	707	2.13e-76	302	340690	Adelina dimidiata	Adelina dimidiata 18S ribosomal RNA gene, partial sequence
DWKS01351966.1	MH758782.1	86.667	210	26	2	5	214	402	195	2.91e-56	231	2303416	Goussia bayae	Goussia bayae isolate Choptank large subunit ribosomal RNA gene, partial sequence
DWKX01000424.1	FJ817087.1	81.69	355	60	4	343	694	263	615	1.56e-73	291	520133	Sarcocystidae sp. TE1	Sarcocystidae sp. TE1 28S large subunit ribosomal RNA gene, partial sequence
DWKX01002993.1	XR_003828661.1	91.139	316	26	1	1	316	2191	2504	4.86e-115	427	94643	Besnoitia besnoiti	Besnoitia besnoiti 28S ribosomal RNA (BESB_086260), rRNA
DWKX01003277.1	DQ096835.1	91.883	308	25	0	1	308	959	652	3.65e-116	431	340690	Adelina dimidiata	Adelina dimidiata 18S ribosomal RNA gene, partial sequence
DWLD01185581.1	KJ961278.1	100	39	0	0	438	476	127	89	4.12e-08	73.1	131094	Cryptopleura ramosa	Cryptopleura ramosa voucher RMAR3219 28S ribosomal RNA gene, partial sequence
DWLF01089362.1	KT886156.1	91.803	61	5	0	173	233	714	654	4.64e-12	86.1	406689	Akalaphycus liagoroides	Akalaphycus liagoroides voucher UNB:GWS002064 cytochrome oxidase subunit 1 (cox1) gene, partial cds; mitochondrial
DWLJ01000208.1	X56015.1	85.14	4502	589	64	1	4469	4457	3	0	4534	5657	Strigomonas oncopelti	Crithidia oncopelti mitochondrial ND4, ND5, COI, 12S ribosomal RNA genes for NADH dehydrogenase subunit 4/5, cytochrome oxidase subunit I and 12S ribosomal RNA
DWLJ01000356.1	BK010873.1	79.572	9590	1747	161	12	9487	7339	16830	0	6661	157538	Leptomonas pyrrhocoris	TPA_asm: Leptomonas pyrrhocoris strain H10 kinetoplast, complete sequence
DWLJ01031582.1	CP029535.1	88.757	1690	184	3	1	1687	49072	50758	0	2063	5661	Leishmania donovani	Leishmania donovani strain LdCL chromosome LdCL_36, complete sequence
DWLJ01237115.1	LR697134.1	84.985	666	100	0	8	673	13133	12468	0	676	5660	Leishmania braziliensis	Leishmania braziliensis genome assembly, chromosome: 1
DWLJ01398032.1	KX951601.1	91.078	269	24	0	1	269	184	452	3.96e-96	364	28005	Strigomonas culicis	Strigomonas culicis isolate COLPROT 041 cytochrome oxidase subunit I (COI) gene, partial cds; mitochondrial
DWLM01175591.1	KC353354.1	78.286	175	34	3	81	253	52173	52345	2.66e-19	110	221721	Jakoba bahamiensis	Jakoba bahamiensis strain ATCC 50695 mitochondrion, complete genome
DWLQ01001849.1	MH557086.1	74.74	4426	775	260	538	4812	25655	29888	0	1663	110120	Hepatozoon canis	Hepatozoon canis apicoplast, complete genome
DWLQ01004552.1	NC_058857.1	90.963	2534	172	35	2253	4768	3986	6480	0	3358	1072566	Klossia helicina	Klossia helicina mitochondrion, complete genome
DWLQ01034083.1	NC_058856.1	85.043	1872	230	29	1	1856	1838	1	0	1860	2711278	Klossia razorbacki	Klossia razorbacki mitochondrion, complete genome
#[Unkown/ENV]#DWME01068353.1	DQ451601.1	100	243	0	0	1	243	292	534	7.71e-122	449	100272	uncultured eukaryote	Uncultured eukaryote clone 1195 18S ribosomal RNA gene, partial sequence
#[Unkown/ENV]#DWME01068353.1	GQ377652.1	100	241	0	0	3	243	996	1236	9.97e-121	446	862250	Eukaryota sp. ATCC 50646	Eukaryota sp. ATCC 50646 18S ribosomal RNA gene, partial sequence
DWME01068353.1	KP279674.1	91.667	180	13	2	3	181	1687	1865	3.02e-61	248	101920	Bangia fuscopurpurea	Bangia fuscopurpurea isolate NT small subunit ribosomal RNA gene, complete sequence
#[Unkown/ENV]#DWME01073236.1	MK351108.1	94.737	228	10	1	1	226	9	236	5.83e-93	353	100272	uncultured eukaryote	Uncultured eukaryote isolate OTU748 small subunit ribosomal RNA gene, partial sequence
DWME01073236.1	DQ096835.1	92.035	226	18	0	1	226	742	967	2.13e-82	318	340690	Adelina dimidiata	Adelina dimidiata 18S ribosomal RNA gene, partial sequence
DWMG01090931.1	NC_058857.1	92.256	749	26	17	1	738	4781	5508	0	1033	1072566	Klossia helicina	Klossia helicina mitochondrion, complete genome
#[Unkown/ENV]#DWMU01329030.1	MH009392.1	96.981	265	8	0	1	265	61	325	1.1e-120	446	100272	uncultured eukaryote	Uncultured eukaryote isolate P904 small subunit ribosomal RNA gene, partial sequence
#[Unkown/ENV]#DWMU01329030.1	MH008519.1	96.981	265	8	0	1	265	61	325	1.1e-120	446	100272	uncultured eukaryote	Uncultured eukaryote isolate P31 small subunit ribosomal RNA gene, partial sequence
#[Unkown/ENV]#DWMU01329030.1	KC315824.1	96.992	266	7	1	1	265	625	890	1.1e-120	446	100272	uncultured eukaryote	Uncultured eukaryote clone KRL03E75 18S ribosomal RNA gene, partial sequence
DWMU01329030.1	MK177609.1	96.981	265	7	1	1	265	543	806	3.97e-120	444	858389	uncultured Lagenidiales	Uncultured Lagenidiales clone DDI66.fa small subunit ribosomal RNA gene, partial sequence
DWNA01022746.1	NC_058857.1	90.59	2763	195	39	1	2738	3997	6719	0	3602	1072566	Klossia helicina	Klossia helicina mitochondrion, complete genome
DWNA01072398.1	NC_058857.1	87.882	1114	127	8	49	1159	3984	2876	0	1303	1072566	Klossia helicina	Klossia helicina mitochondrion, complete genome
DWNA01075967.1	KX099168.1	93.642	173	11	0	907	1079	778	950	7.17e-64	259	396411	Amphisiella annulata	Amphisiella annulata clone AA3 28S ribosomal RNA gene, partial sequence
DWNA01238382.1	NC_058857.1	88.679	424	32	11	3	425	906	498	1.1e-137	503	1072566	Klossia helicina	Klossia helicina mitochondrion, complete genome
DWNO01031360.1	DQ096835.1	95.353	1786	76	6	58	1839	1924	142	0	2832	340690	Adelina dimidiata	Adelina dimidiata 18S ribosomal RNA gene, partial sequence
DWNT01234772.1	MT554701.1	82.229	332	57	2	1	331	36953	37283	4.41e-72	285	5693	Trypanosoma cruzi	Trypanosoma cruzi culture ATCC:50798 strain SC43 clone 1.1 kinetoplast, complete genome
DWNT01271659.1	BK010874.1	86.585	328	43	1	10	336	12771	12444	5.36e-95	361	5704	Endotrypanum schaudinni	TPA_asm: Endotrypanum schaudinni strain ES1 kinetoplast, complete sequence
DWNW01150522.1	JF412715.1	80.541	370	57	12	1	363	2691	2330	1.03e-67	270	1049247	Gregarina sp. Phaedon/Daegwallyeong/2010	Gregarina sp. Phaedon/Daegwallyeong/2010 18S ribosomal RNA gene, partial sequence; internal transcribed spacer 1, 5.8S ribosomal RNA gene, internal transcribed spacer 2, and 28S ribosomal RNA gene, complete sequence; and 28S-18S intergenic spacer, partial sequence
DWOG01402898.1	XR_003297360.1	94.186	86	4	1	1	86	1541	1457	1.26e-25	130	88456	Cyclospora cayetanensis	PREDICTED: Cyclospora cayetanensis large subunit ribosomal RNA (LOC113146729), rRNA
DWOL01000029.1	DQ096835.1	95.353	1786	76	6	3676	5457	142	1924	0	2832	340690	Adelina dimidiata	Adelina dimidiata 18S ribosomal RNA gene, partial sequence
DWOL01003162.1	NC_058856.1	87.105	1202	132	11	340	1528	2952	1761	0	1339	2711278	Klossia razorbacki	Klossia razorbacki mitochondrion, complete genome
DWOL01016496.1	NC_058856.1	94.556	845	32	10	88	923	4831	3992	0	1293	2711278	Klossia razorbacki	Klossia razorbacki mitochondrion, complete genome
DWOL01030747.1	NC_058856.1	91.358	243	17	4	268	509	6752	6513	5.27e-85	329	2711278	Klossia razorbacki	Klossia razorbacki mitochondrion, complete genome
DWOL01041537.1	NC_058857.1	88.65	978	96	10	6	981	1222	258	0	1177	1072566	Klossia helicina	Klossia helicina mitochondrion, complete genome
DWOL01079893.1	HQ173853.1	80.474	548	78	22	4	536	880	347	4.53e-104	392	51316	Eimeria praecox	Eimeria praecox strain D 23S large subunit ribosomal RNA gene, partial sequence; apicoplast
DWOL01110184.1	NC_058857.1	88.608	632	72	0	2	633	3624	2993	0	769	1072566	Klossia helicina	Klossia helicina mitochondrion, complete genome
DWOL01184136.1	NC_058856.1	91.775	462	25	5	2	453	5917	5459	5.14e-176	630	2711278	Klossia razorbacki	Klossia razorbacki mitochondrion, complete genome
DWOL01458334.1	NC_058857.1	92.857	266	7	5	1	265	5166	5420	1.47e-99	375	1072566	Klossia helicina	Klossia helicina mitochondrion, complete genome
DWOM01117536.1	KR048197.1	93.617	47	1	2	454	499	1121	1166	5.61e-07	69.4	502569	Pseudostriatella pacifica	Pseudostriatella pacifica 18S ribosomal RNA gene, partial sequence
DWOO01000440.1	DQ096835.1	95.353	1786	76	6	1536	3317	142	1924	0	2832	340690	Adelina dimidiata	Adelina dimidiata 18S ribosomal RNA gene, partial sequence
DWOO01246972.1	NC_058857.1	87.821	468	57	0	1	468	2771	3238	1.53e-151	549	1072566	Klossia helicina	Klossia helicina mitochondrion, complete genome
DWOO01247408.1	NC_058857.1	94.118	476	11	11	1	466	5162	4694	0	708	1072566	Klossia helicina	Klossia helicina mitochondrion, complete genome
DWOY01313864.1	KJ961667.1	100	40	0	0	1	40	1423	1462	5.84e-09	75	265527	Navicula phyllepta	Navicula phyllepta 18S ribosomal RNA gene, partial sequence
#[Unkown/ENV]#DWPE01224078.1	MK946009.1	96.825	63	1	1	188	249	652	590	7.11e-18	104	342097	uncultured soil eukaryote	Uncultured soil eukaryote clone m328 small subunit ribosomal RNA gene, partial sequence
#[Unkown/ENV]#DWPE01224078.1	MK946003.1	96.825	63	1	1	188	249	661	599	7.11e-18	104	342097	uncultured soil eukaryote	Uncultured soil eukaryote clone g988 small subunit ribosomal RNA gene, partial sequence
#[Unkown/ENV]#DWPE01224078.1	MK945989.1	96.825	63	1	1	188	249	663	601	7.11e-18	104	342097	uncultured soil eukaryote	Uncultured soil eukaryote clone s497 small subunit ribosomal RNA gene, partial sequence
#[Unkown/ENV]#DWPE01224078.1	MK945927.1	96.825	63	1	1	188	249	660	598	7.11e-18	104	342097	uncultured soil eukaryote	Uncultured soil eukaryote clone i269 small subunit ribosomal RNA gene, partial sequence
DWPE01224078.1	MK131746.1	96.825	63	1	1	188	249	650	588	7.11e-18	104	2486712	Euglenozoa sp.	Euglenozoa sp. isolate Euglenozoa_host_CR1.2 small subunit ribosomal RNA gene, partial sequence
DWPJ01023521.1	NC_058856.1	92.537	469	28	5	1	463	4043	4510	0	665	2711278	Klossia razorbacki	Klossia razorbacki mitochondrion, complete genome
DWPJ01225713.1	NC_058857.1	92.829	251	8	2	1	251	5232	5472	1.8e-93	355	1072566	Klossia helicina	Klossia helicina mitochondrion, complete genome
DWPO01000383.1	NC_058857.1	88.223	3872	415	26	524	4380	3984	139	0	4586	1072566	Klossia helicina	Klossia helicina mitochondrion, complete genome
DWPO01049726.1	LC602187.1	87.676	641	69	8	1104	1738	657	1293	0	737	2804352	Hyaloklossia kasumiensis	Hyaloklossia kasumiensis p01 gene for 28S ribosomal RNA, partial sequence
DWPO01087459.1	MZ892388.1	100	75	0	0	1	75	12748	12674	1.11e-27	139	5807	Cryptosporidium parvum	Cryptosporidium parvum Chr7_3pr-str genomic sequence
DWPQ01164092.1	GQ380592.1	98.182	55	0	1	1	55	1749	1802	7.04e-15	95.3	2966	Noctiluca scintillans	Noctiluca scintillans 18S ribosomal RNA gene, partial sequence; internal transcribed spacer 1, 5.8S ribosomal RNA gene, and internal transcribed spacer 2, complete sequence; and 28S ribosomal RNA gene, partial sequence
DWPU01001704.1	DQ096835.1	95.297	1786	77	6	3409	5190	1924	142	0	2826	340690	Adelina dimidiata	Adelina dimidiata 18S ribosomal RNA gene, partial sequence
DWPU01275928.1	NC_058857.1	95.789	285	9	1	1	285	5631	5350	5.54e-124	457	1072566	Klossia helicina	Klossia helicina mitochondrion, complete genome
DWQH01012795.1	NC_058856.1	90	4510	391	39	1848	6322	6759	2275	0	5775	2711278	Klossia razorbacki	Klossia razorbacki mitochondrion, complete genome
DWQH01071232.1	KY693725.1	96.104	77	3	0	1	77	821	745	3.87e-24	128	2054275	Durinskia oculata	Durinskia oculata large subunit ribosomal RNA gene, partial sequence
DWQH01125738.1	AF494059.1	99.74	1153	3	0	1	1153	1358	206	0	2113	203142	Adelina bambarooniae	Adelina bambarooniae isolate Ba3:5 18S ribosomal RNA gene, partial sequence
DWQH01217948.1	NC_058857.1	89.813	589	44	10	1	582	2352	1773	0	741	1072566	Klossia helicina	Klossia helicina mitochondrion, complete genome
DWQH01593991.1	NC_058857.1	88	75	9	0	92	166	3170	3244	1.83e-13	89.8	1072566	Klossia helicina	Klossia helicina mitochondrion, complete genome
DWQM01089082.1	LR867138.1	100	284	0	0	1	284	10	293	1.49e-144	525	404700	Cercomonadida environmental sample	uncultured Cercomonadida partial 18S rRNA gene
DWQM01124683.1	HG995806.1	98	50	1	0	205	254	1381	1430	7.33e-13	87.9	2777566	uncultured Variosea	uncultured Variosea genomic DNA sequence contains 18S rRNA gene, ITS1, 5.8S rRNA gene, ITS2, 28S rRNA gene, clone 62615b63
DWQR01082798.1	MN460271.1	100	68	0	0	1185	1252	1680	1613	8.62e-24	126	1864495	Salpingoeca sp. FN-2016a	Salpingoeca sp. FN-2016a isolate HFCC495 large subunit ribosomal RNA gene, partial sequence
DWRC01011920.1	Y00055.1	99.184	490	3	1	1	489	6216	6705	0	881	5656	Crithidia fasciculata	Crithidia fasciculata ribosomal DNA repeat (complete)
DWRC01115496.1	BK010873.1	77.932	1151	196	45	2	1115	12651	13780	0	665	157538	Leptomonas pyrrhocoris	TPA_asm: Leptomonas pyrrhocoris strain H10 kinetoplast, complete sequence
DWRC01240972.1	BK010886.1	81.862	419	76	0	2	420	12834	12416	1.15e-92	353	63122	Leishmania deanei	TPA_asm: Leishmania deanei strain M5088 kinetoplast, complete sequence
DWRC01382449.1	M10126.1	84.549	233	34	2	1	232	12157	11926	1.04e-55	230	5689	Leishmania tarentolae	Leishmania tarentolae kinetoplast pre-edited mitochondrial maxicircle DNA complete transcribed region and flanks
DWRC01382764.1	KX405005.1	80.734	218	30	8	22	233	48892	48681	1.39e-34	159	157072	Aphanomyces invadans	Aphanomyces invadans isolate NJM9701 mitochondrion, complete genome
DWRC01391388.1	BK010879.1	83.186	226	38	0	4	229	12571	12796	4.78e-49	207	5677	Leishmania lainsoni	TPA_asm: Leishmania lainsoni strain M6426 kinetoplast, complete sequence
DWRG01001202.1	BK010874.1	83.592	2383	377	13	19	2394	11002	13377	0	2222	5704	Endotrypanum schaudinni	TPA_asm: Endotrypanum schaudinni strain ES1 kinetoplast, complete sequence
DWRG01007688.1	XM_015802760.1	96.082	1072	42	0	1	1072	1704	633	0	1748	157538	Leptomonas pyrrhocoris	Leptomonas pyrrhocoris putative mitochondrial elongation factor 2 (EF2-1) mRNA
DWRJ01000327.1	BK010874.1	81.575	3327	559	44	7	3298	13335	10028	0	2699	5704	Endotrypanum schaudinni	TPA_asm: Endotrypanum schaudinni strain ES1 kinetoplast, complete sequence
DWRL01011263.1	M10126.1	81.549	4016	674	50	7	4000	10494	14464	0	3249	5689	Leishmania tarentolae	Leishmania tarentolae kinetoplast pre-edited mitochondrial maxicircle DNA complete transcribed region and flanks
DWRL01032155.1	XM_015802760.1	96.034	1765	70	0	1	1765	1765	1	0	2872	157538	Leptomonas pyrrhocoris	Leptomonas pyrrhocoris putative mitochondrial elongation factor 2 (EF2-1) mRNA
DWRL01176896.1	X56015.1	87.903	496	59	1	92	586	1029	534	1.94e-161	582	5657	Strigomonas oncopelti	Crithidia oncopelti mitochondrial ND4, ND5, COI, 12S ribosomal RNA genes for NADH dehydrogenase subunit 4/5, cytochrome oxidase subunit I and 12S ribosomal RNA
DWRL01181002.1	MH118295.1	85.258	407	60	0	70	476	1	407	1.51e-112	420	2052650	Crithidia sp.	Crithidia sp. voucher ENV00088253 cytochrome oxidase subunit 1 (COI) gene, partial cds; mitochondrial
DWRL01316795.1	MW413048.1	76.305	249	45	12	10	251	357	598	7.13e-23	121	544909	Phytophthora parsiana	Phytophthora parsiana isolate PH21.5.08 cytochrome c oxidase subunit I (coxI) gene, partial cds; mitochondrial
DWRQ01272346.1	NC_056794.1	95.679	324	10	4	1	322	98098	98419	2.86e-142	518	138539	Navicula veneta	Navicula veneta isolate SZCZR1826 chloroplast, complete genome
DWRS01019989.1	EF070270.1	80	405	75	6	1	402	1331	1732	6.95e-75	294	171240	Tetrahymena bergeri	Tetrahymena bergeri strain ATCC50985 cytochrome oxidase subunit I (cox1) gene, partial cds; mitochondrial
DWRS01035612.1	MH715344.1	100	263	0	0	1	263	1493	1231	6.44e-133	486	41631	Colpoda sp.	Colpoda sp. isolate HSP-001 small subunit ribosomal RNA gene, partial sequence
DWSC01602423.1	OP354227.1	99.628	269	1	0	1	269	430	162	1.42e-134	492	2976538	Coronoepimeritus otoensis	Coronoepimeritus otoensis isolate RECDNA418 small subunit ribosomal RNA gene, partial sequence; internal transcribed spacer 1, 5.8S ribosomal RNA gene, and internal transcribed spacer 2, complete sequence; and large subunit ribosomal RNA gene, partial sequence
DWSD010001709.1	KX687879.1	73.755	522	115	18	282	792	8931	8421	5.94e-41	185	42480	Gracilariophila oryzoides	Gracilariophila oryzoides mitochondrion, complete genome
#[Unkown/ENV]#DWSD010099195.1	GQ382306.1	100	50	0	0	1298	1347	589	540	9.42e-14	93.5	203449	uncultured marine eukaryote	Uncultured marine eukaryote clone MO010_1.00139 18S ribosomal RNA gene, partial sequence
DWSD010099195.1	MH789483.1	100	49	0	0	1299	1347	664	616	3.39e-13	91.6	2565574	Frustulia gibsonea	Frustulia gibsonea isolate 14D4 18S ribosomal RNA gene, partial sequence
DWSF010070264.1	EF024723.1	83.063	679	78	31	2308	2956	1773	1102	2.84e-161	584	404732	Heterocapsaceae environmental sample	Heterocapsaceae environmental sample clone Elev_18S_1214 18S ribosomal RNA gene, partial sequence
#[Unkown/ENV]#DWSF010127998.1	KT252459.1	95.885	486	17	3	580	1064	484	1	0	784	100272	uncultured eukaryote	Uncultured eukaryote clone OTU_31 18S ribosomal RNA gene, partial sequence
#[Unkown/ENV]#DWSF010127998.1	KU658638.1	93.537	294	17	2	786	1079	292	1	5.39e-117	436	100272	uncultured eukaryote	Uncultured eukaryote 18S ribosomal RNA, partial sequence
#[Unkown/ENV]#DWSF010127998.1	KU657107.1	93.197	294	18	1	786	1079	292	1	2.51e-115	431	100272	uncultured eukaryote	Uncultured eukaryote 18S ribosomal RNA, partial sequence
#[Unkown/ENV]#DWSF010127998.1	GQ462754.1	90.303	330	28	4	494	821	328	1	9.02e-115	429	100272	uncultured eukaryote	Uncultured eukaryote clone s14_13 18S ribosomal RNA gene, partial sequence
#[Unkown/ENV]#DWSF010127998.1	GQ462637.1	89.666	329	31	3	494	821	624	298	7.02e-111	416	100272	uncultured eukaryote	Uncultured eukaryote clone s3_27 18S ribosomal RNA gene, partial sequence
#[Unkown/ENV]#DWSF010127998.1	GQ462751.1	88.955	335	33	4	495	826	568	235	3.27e-109	411	100272	uncultured eukaryote	Uncultured eukaryote clone s13k_8 18S ribosomal RNA gene, partial sequence
DWSF010127998.1	KC890798.1	88.922	334	33	3	495	826	627	296	1.17e-108	409	1384485	Apicomplexa sp. 1 KCW-2013	Apicomplexa sp. 1 KCW-2013 18S ribosomal RNA gene, partial sequence
DWSF010785743.1	LR812489.1	100	62	0	0	1	62	6638	6577	3.61e-21	115	186038	Fragilariopsis kerguelensis	Fragilariopsis kerguelensis, rDNA tandem repeat intergenic spacer region, 18S ribosomal RNA gene, internal transcribed spacer 1, 5.8S ribosomal RNA gene, internal transcribed spacer 2 and 28S ribosomal RNA gene, complete sequence
DWSF010988150.1	LR812489.1	100	59	0	0	181	239	6580	6638	1.46e-19	110	186038	Fragilariopsis kerguelensis	Fragilariopsis kerguelensis, rDNA tandem repeat intergenic spacer region, 18S ribosomal RNA gene, internal transcribed spacer 1, 5.8S ribosomal RNA gene, internal transcribed spacer 2 and 28S ribosomal RNA gene, complete sequence
DWSL01332644.1	KY979981.1	100	52	0	0	1	52	510	459	1.58e-15	97.1	407301	Karlodinium veneficum	Karlodinium veneficum isolate NY13S_29 small subunit ribosomal RNA gene, partial sequence
DWSL01479148.1	MH203050.1	82.283	254	45	0	2	255	3208	3461	7.09e-53	220	2170311	Klossiella equi	Klossiella equi mitochondrion, complete genome
DWTB01143162.1	FJ459743.1	82.988	241	30	10	1	235	1308	1543	4.93e-49	207	650277	Gregarina coronata	Gregarina coronata small subunit ribosomal RNA gene, partial sequence
DWTL01531818.1	AY161284.1	100	49	0	0	1	49	357	405	5.1e-14	91.6	83288	Griffithsia japonica	Griffithsia japonica small subunit ribosomal RNA gene, partial sequence
DWUO010394357.1	KU159287.1	91.429	70	6	0	430	499	1562	1631	2.58e-15	97.1	333133	Voromonas pontica	Voromonas pontica 5.8S ribosomal RNA gene, partial sequence; internal transcribed spacer 2, complete sequence; and 28S ribosomal RNA gene, partial sequence
DWUO010412215.1	MN750494.1	95.643	482	8	6	5	479	634	1109	0	761	303399	Nitzschia acicularis	Nitzschia acicularis strain R20 small subunit ribosomal RNA gene, partial sequence
DWUO010469037.1	MK583673.1	100	424	0	0	6	429	310	733	0	784	4790	Phytophthora nicotianae	Phytophthora nicotianae isolate 1-1 large subunit ribosomal RNA gene, partial sequence
DWUO010640245.1	XR_608068.1	100	344	0	0	1	344	51	394	8.16e-178	636	761204	Phytophthora parasitica INRA-310	Phytophthora parasitica INRA-310 18S ribosomal RNA partial rRNA
DWUO010752143.1	KR732626.1	99.674	307	1	0	2	308	386	80	1.26e-155	562	1689870	Aurantiochytrium sp.	Aurantiochytrium sp. strain UMACC-T031 18S ribosomal RNA gene, partial sequence
DWUO010766424.1	XR_608068.1	99.67	303	1	0	1	303	907	605	2.08e-153	555	761204	Phytophthora parasitica INRA-310	Phytophthora parasitica INRA-310 18S ribosomal RNA partial rRNA
DWUO010841553.1	KJ028508.1	99.649	285	1	0	1	285	285	1	1.98e-143	521	2814650	Tetrahymena zeutheni	Tetrahymena zeutheni clone 19808-1 18S small subunit ribosomal RNA gene, partial sequence; macronuclear
DWUO010876290.1	KM009457.1	96.071	280	11	0	6	285	191	470	5.54e-124	457	431341	Cocconeis placentula	Cocconeis placentula isolate FD23 PSII protein D1 (psbA) gene, partial cds; chloroplast
DWUO010908645.1	XR_608069.1	100	274	0	0	6	279	2464	2737	5.29e-139	507	761204	Phytophthora parasitica INRA-310	Phytophthora parasitica INRA-310 28S ribosomal RNA partial rRNA
DWUO010917662.1	AB831889.1	98.175	274	5	0	5	278	2870	3143	1.15e-130	479	1365926	Discostella nipponica	Discostella nipponica genes for 18S rRNA, ITS1, 5.8S rRNA, ITS2 and 28S rRNA, partial sequence
DWUO010933703.1	GQ148713.1	99.598	249	1	0	25	273	3454	3702	1.91e-123	455	667068	Discostella sp. HYK0210-A2	Discostella sp. HYK0210-A2 18S ribosomal RNA gene, partial sequence; internal transcribed spacer 1, 5.8S ribosomal RNA gene, and internal transcribed spacer 2, complete sequence; and 28S ribosomal RNA gene, partial sequence
DWUO010939786.1	AB831889.1	100	269	0	0	1	269	391	123	3.12e-136	497	1365926	Discostella nipponica	Discostella nipponica genes for 18S rRNA, ITS1, 5.8S rRNA, ITS2 and 28S rRNA, partial sequence
DWUO010972596.1	AM502010.1	99.242	264	2	0	1	264	362	99	1.11e-130	479	431340	Cocconeis pediculus	Cocconeis pediculus 18S rRNA gene, strain AT-212.07
#[Unkown/ENV]#DWUO011043008.1	GU928265.1	93.125	160	10	1	77	236	489	331	9.14e-57	233	100272	uncultured eukaryote	Uncultured eukaryote clone F5K2Q4C04J4Y4X 28S ribosomal RNA gene, partial sequence
DWUO011043008.1	XM_029017532.1	81.667	180	32	1	50	229	121	299	3.41e-31	148	857276	Cryptosporidium ubiquitum	Cryptosporidium ubiquitum senescence-associated protein (cubi_00518), partial mRNA
DWUO011246056.1	KJ651824.1	100	230	0	0	1	230	289	60	1.26e-114	425	710221	Stentor muelleri	Stentor muelleri isolate SKS144 small subunit ribosomal RNA gene, partial sequence
DWUO011258780.1	MW561352.1	93.966	232	10	4	7	236	7551	7780	2.8e-91	348	67476	Haslea ostrearia	Haslea ostrearia strain SZCZP1883 small subunit ribosomal RNA gene, internal transcribed spacer 1, 5.8S ribosomal RNA gene, internal transcribed spacer 2, and large subunit ribosomal RNA gene, complete sequence
DWUO011281909.1	KP702190.1	96.522	230	7	1	6	234	522	751	9.82e-101	379	35100	Cyclidium glaucoma	Cyclidium glaucoma isolate Kopanang A 18S ribosomal RNA gene, partial sequence
DWUO011303827.1	AM710566.1	99.119	227	2	0	6	232	266	492	1.24e-109	409	431340	Cocconeis pediculus	Cocconeis pediculus partial 28S rRNA gene, strain AT-212.07
DWUO011326282.1	FJ030884.2	92	225	15	3	2	225	1153	931	9.89e-81	313	281460	Nerada mexicana	Nerada mexicana strain ATCC 50061 28S ribosomal RNA gene, partial sequence
gi|653553552|gb|GABB01015027.1|	AY920865.1	100	38	0	0	545	582	649	612	1.89e-07	71.3	103713	Bostrychia moritziana	Bostrychia moritziana isolate 3453 28S large subunit ribosomal RNA gene, partial sequence
gi|653505057|gb|GABK01007394.1|	MZ668341.1	92.708	96	7	0	330	425	1259	1164	3.54e-28	139	2863857	Amphidinium stirisquamtum	Amphidinium sp. ZLuo-2021a strain TIO955 large subunit ribosomal RNA gene, partial sequence
gi|660603373|gb|GACW01010730.1|	MT221250.1	98.305	59	1	0	13	71	262	320	3.14e-17	104	5807	Cryptosporidium parvum	Cryptosporidium parvum isolate gel band small subunit ribosomal RNA gene, partial sequence
gi|660556387|gb|GACW01041322.1|	MF192854.1	100	48	0	0	279	326	316	269	2.7e-13	89.8	5872	Theileria equi	Theileria equi isolate horse/Egypt/2016 18S ribosomal RNA gene, partial sequence
gi|529478765|gb|GADG01005360.1|	LC598228.1	93.511	524	29	4	1	521	576	55	0	774	2798479	Trichodina sp. 1-SM-2019	Trichodina sp. 1-SM-2019 gene for SSU rRNA, partial sequence
gi|529478763|gb|GADG01005362.1|	LC598228.1	98.501	467	7	0	1	467	521	55	0	824	2798479	Trichodina sp. 1-SM-2019	Trichodina sp. 1-SM-2019 gene for SSU rRNA, partial sequence
gi|529469713|gb|GADG01012286.1|	HM991682.1	98.522	406	6	0	1	406	446	41	0	717	382373	Thalassiosira pacifica	Thalassiosira pacifica 28S ribosomal RNA gene, partial sequence
gi|529462828|gb|GADG01019171.1|	OM811446.1	98.603	1074	15	0	1	1074	4860	3787	0	1901	2853593	Porospora cf. gigantea A	Porospora cf. gigantea A isolate PgA-Sang small subunit ribosomal RNA gene, internal transcribed spacer 1, 5.8S ribosomal RNA gene, internal transcribed spacer 2, and large subunit ribosomal RNA gene, complete sequence
gi|661056967|gb|GADH01013063.1|	HQ651785.1	89.516	124	13	0	501	624	3697	3574	1.56e-33	158	1055000	Sticholonche sp. JB-2011	Sticholonche sp. JB-2011 18S ribosomal RNA gene, partial sequence; internal transcribed spacer 1, 5.8S ribosomal RNA gene, and internal transcribed spacer 2, complete sequence; and 28S ribosomal RNA gene, partial sequence
#[Unkown/ENV]#gi|661053487|gb|GADH01016543.1|	AB771818.1	91.098	337	15	9	263	594	368	42	3.46e-119	442	315267	uncultured freshwater eukaryote	Uncultured freshwater eukaryote gene for 18S rRNA, partial sequence, clone: K3AUG2010
#[Unkown/ENV]#gi|661053487|gb|GADH01016543.1|	AB622307.1	90.801	337	16	9	263	594	372	46	1.61e-117	436	315267	uncultured freshwater eukaryote	Uncultured freshwater eukaryote gene for 18S rRNA, partial sequence, clone: K2OCT2009
#[Unkown/ENV]#gi|661053487|gb|GADH01016543.1|	GU918261.1	90.774	336	18	7	263	594	393	67	1.61e-117	436	100272	uncultured eukaryote	Uncultured eukaryote clone F5K2Q4C04JQA3S 18S ribosomal RNA gene, partial sequence
#[Unkown/ENV]#gi|661053487|gb|GADH01016543.1|	GU920082.1	97.546	163	4	0	263	425	163	1	2.87e-70	279	100272	uncultured eukaryote	Uncultured eukaryote clone F5K2Q4C04H9YKH 18S ribosomal RNA gene, partial sequence
#[Unkown/ENV]#gi|661053487|gb|GADH01016543.1|	KT252513.1	81.924	343	32	15	263	594	391	68	2.89e-65	263	100272	uncultured eukaryote	Uncultured eukaryote clone OTU_90 18S ribosomal RNA gene, partial sequence
#[Unkown/ENV]#gi|661053487|gb|GADH01016543.1|	AB721051.1	81.493	335	41	12	263	594	360	44	4.84e-63	255	315267	uncultured freshwater eukaryote	Uncultured freshwater eukaryote gene for 18S rRNA, partial sequence, clone: SB10_2010
gi|661053487|gb|GADH01016543.1|	AB769304.1	80.938	341	37	18	263	594	389	68	1.05e-59	244	152704	uncultured stramenopile	Uncultured stramenopile gene for 18S ribosomal RNA, partial sequence, isolate: Band_DNA_0C
gi|661049586|gb|GADH01020444.1|	MT740317.1	97.217	539	15	0	1	539	5841	5303	0	913	2862141	Nitzschia anatoliensis	Nitzschia anatoliensis clone SZCZ E372 18S ribosomal RNA gene, internal transcribed spacer 1, 5.8S ribosomal RNA gene, internal transcribed spacer 2, and 28S ribosomal RNA gene, complete sequence
gi|661028657|gb|GADH01041171.1|	MH341632.1	90.476	84	8	0	243	326	787	870	5.76e-20	111	1654720	Chilodonella piscicola	Chilodonella piscicola strain SC large subunit ribosomal RNA gene, partial sequence
#[Unkown/ENV]#gi|661026749|gb|GADH01043077.1|	MK945899.1	86.937	222	27	2	2	222	352	572	3.95e-61	248	342097	uncultured soil eukaryote	Uncultured soil eukaryote clone g196 small subunit ribosomal RNA gene, partial sequence
#[Unkown/ENV]#gi|661026749|gb|GADH01043077.1|	GU920537.1	86.937	222	27	2	2	222	130	350	3.95e-61	248	100272	uncultured eukaryote	Uncultured eukaryote clone F5K2Q4C04IYLE5 18S ribosomal RNA gene, partial sequence
#[Unkown/ENV]#gi|661026749|gb|GADH01043077.1|	GU920056.1	86.937	222	27	2	2	222	117	337	3.95e-61	248	100272	uncultured eukaryote	Uncultured eukaryote clone F5K2Q4C04IWQ6M 18S ribosomal RNA gene, partial sequence
#[Unkown/ENV]#gi|661026749|gb|GADH01043077.1|	KC575111.1	86.486	222	28	2	2	222	246	466	1.84e-59	243	100272	uncultured eukaryote	Uncultured eukaryote clone BS5SE_K13 18S ribosomal RNA gene, partial sequence
#[Unkown/ENV]#gi|661026749|gb|GADH01043077.1|	MK945930.1	84.793	217	29	4	1	215	309	523	4e-51	215	342097	uncultured soil eukaryote	Uncultured soil eukaryote clone l307 small subunit ribosomal RNA gene, partial sequence
#[Unkown/ENV]#gi|661026749|gb|GADH01043077.1|	KM870745.1	84.793	217	29	4	1	215	321	535	4e-51	215	100272	uncultured eukaryote	Uncultured eukaryote clone TE208G 18S ribosomal RNA gene, complete sequence
#[Unkown/ENV]#gi|661026749|gb|GADH01043077.1|	KM870724.1	84.793	217	29	4	1	215	336	550	4e-51	215	100272	uncultured eukaryote	Uncultured eukaryote clone TE206B 18S ribosomal RNA gene, complete sequence
gi|661026749|gb|GADH01043077.1|	GQ330604.1	84.862	218	27	5	1	215	318	532	4e-51	215	590481	uncultured Amoebozoa	Uncultured Amoebozoa clone PRS2_3E_84 18S ribosomal RNA gene, partial sequence
gi|661026335|gb|GADH01043491.1|	EF681919.2	97.578	289	5	2	1	287	991	703	4.51e-135	494	351716	Neobodo curvifilus	Neobodo curvifilus strain HFCC37 28S ribosomal RNA gene, partial sequence
gi|661023019|gb|GADH01046706.1|	KT072968.1	99.635	274	0	1	1	274	480	752	8.67e-137	499	431341	Cocconeis placentula	Cocconeis placentula isolate TCC518 18S ribosomal RNA gene, partial sequence
#[Unkown/ENV]#gi|661020801|gb|GADH01048924.1|	EF586180.1	91.667	132	11	0	104	235	97	228	9.21e-42	183	100272	uncultured eukaryote	Uncultured eukaryote clone 384-SC14 18S ribosomal RNA gene, partial sequence
#[Unkown/ENV]#gi|661020801|gb|GADH01048924.1|	EF586187.1	90.977	133	9	2	106	235	100	232	1.54e-39	176	100272	uncultured eukaryote	Uncultured eukaryote clone 384-SC22 18S ribosomal RNA gene, partial sequence
gi|661020801|gb|GADH01048924.1|	KF384513.1	90.299	134	9	3	106	235	293	426	1.99e-38	172	1357971	Dysteriidae sp. DLR-2013a	Dysteriidae sp. DLR-2013a 18S ribosomal RNA gene, partial sequence
gi|442759614|gb|GADI01001842.1|	CP113826.1	96.695	1422	47	0	1	1422	4054	2633	0	2366	5868	Babesia microti	Babesia microti isolate human/USA/NY-MGB-JLBM1D7 mitochondrion, complete genome
gi|461714744|gb|GADO01055718.1|	MK810783.1	99.024	205	2	0	1	205	768	972	1.82e-97	368	1793139	Choleoeimeria sp. JRB-2016	Choleoeimeria sp. JRB-2016 strain CTM1 small subunit ribosomal RNA gene, partial sequence
gi|570526755|gb|GADP01012515.1|	MK757807.1	100	43	0	0	1	43	242	284	1.17e-10	80.5	110120	Hepatozoon canis	Hepatozoon canis voucher D870 small subunit ribosomal RNA gene, partial sequence
gi|473920237|gb|GADW01013067.1|	KF241419.1	74.406	758	150	38	1	736	862	127	8.73e-72	285	425663	Sarcocystis tarandi	Sarcocystis tarandi isolate Rt65.11 cytochrome c oxidase subunit I (COI) gene, partial cds; mitochondrial
gi|473909109|gb|GADW01021351.1|	KU527123.1	88.52	392	30	13	1	383	716	331	5.94e-125	460	65407	Sarcocystis aucheniae	Sarcocystis aucheniae isolate 7 alpaca Peru 18S ribosomal RNA gene, partial sequence
gi|473860285|gb|GADW01042883.1|	ON533540.1	99.042	313	3	0	1	313	636	324	1.26e-155	562	1811857	Sarcocystis masoni	Sarcocystis masoni isolate YNUSm5 large subunit ribosomal RNA gene, partial sequence
gi|473858129|gb|GADW01043722.1|	ON533539.1	95.258	485	16	2	1	485	2084	1607	0	761	1811857	Sarcocystis masoni	Sarcocystis masoni isolate YNUSm4 large subunit ribosomal RNA gene, partial sequence
gi|473858127|gb|GADW01043723.1|	ON533539.1	91.822	428	18	2	1	428	2017	1607	4.94e-161	580	1811857	Sarcocystis masoni	Sarcocystis masoni isolate YNUSm4 large subunit ribosomal RNA gene, partial sequence
gi|474126366|gb|GADZ01025215.1|	ON533540.1	98.308	532	9	0	1	532	53	584	0	933	1811857	Sarcocystis masoni	Sarcocystis masoni isolate YNUSm5 large subunit ribosomal RNA gene, partial sequence
gi|474093638|gb|GADZ01041660.1|	MW481704.1	97.778	360	5	1	1	360	349	705	3.11e-172	617	1811857	Sarcocystis masoni	Sarcocystis masoni isolate heart small subunit ribosomal RNA gene, partial sequence
gi|451217061|gb|GAEG01029366.1|	EU021234.1	97.297	481	11	2	1	479	9	489	0	815	449970	Trypanosoma sp. 646	Trypanosoma sp. 646 18S ribosomal RNA gene, partial sequence
gi|570709808|gb|GAEH01000011.1|	XR_003828668.1	91.597	238	20	0	2	239	3831	3594	5.21e-85	329	5698	Trypanosoma rangeli	Trypanosoma rangeli 28S ribosomal RNA (TraAM80_08524), rRNA
gi|570707041|gb|GAEH01002778.1|	MW346654.1	92.984	898	44	14	39	930	2328	1444	0	1291	2795267	Papus ankaliazontas	Papus ankaliazontas strain PhM-4 small subunit ribosomal RNA gene and internal transcribed spacer 1, partial sequence
gi|570703794|gb|GAEH01006025.1|	MF407351.1	100	308	0	0	1	308	321	14	7.42e-158	569	880990	Ancistrum crassum	Ancistrum crassum isolate ZZF20170601 small subunit ribosomal RNA gene, partial sequence
gi|474741477|gb|GAEY01015125.1|	ON533539.1	96.582	790	14	3	1	790	778	2	0	1297	1811857	Sarcocystis masoni	Sarcocystis masoni isolate YNUSm4 large subunit ribosomal RNA gene, partial sequence
gi|474738670|gb|GAEY01017932.1|	ON533533.1	98.011	352	5	2	1	350	426	75	5.35e-170	610	1811857	Sarcocystis masoni	Sarcocystis masoni isolate YNUSm6 small subunit ribosomal RNA gene, partial sequence
gi|525439320|gb|GAFC01017054.1|	MW020920.1	98.913	460	2	3	3	462	1	457	0	819	5818	Sarcocystis tenella	Sarcocystis tenella isolate Fox120 clone 7_18S small subunit ribosomal RNA gene, partial sequence
gi|525433699|gb|GAFC01022675.1|	GQ368264.1	80.282	284	54	2	1	283	858	1140	2.69e-50	213	130734	Phyllariopsis brevipes	Phyllariopsis brevipes isolate LLG2142 cytochrome oxidase subunit 1 (cox1) gene, partial cds; mitochondrial
gi|460865563|gb|GAFD01021728.1|	KT203395.2	98.457	324	5	0	1	324	1651	1974	2.18e-158	571	1793139	Choleoeimeria sp. JRB-2016	Choleoeimeria sp. JRB-2016 mitochondrion, complete genome
gi|452943049|gb|GAFI01000044.1|	DQ082986.1	97.333	150	1	3	65	213	656	803	2e-62	252	262974	Symbiodinium sp. CCMP832	Symbiodinium sp. CCMP832 cytochrome b (cob) mRNA, partial cds; mitochondrial
gi|452930936|gb|GAFI01012157.1|	AB456560.1	100	1029	0	0	11	1039	1033	5	0	1901	557190	Symbiodinium sp. SGCH-03	Symbiodinium sp. SGCH-03 chloroplast psbA mRNA for photosystem II protein D1, complete cds
gi|452925114|gb|GAFI01017100.1|	JX624223.1	96.073	1910	75	0	1	1910	2681	772	0	3112	1075217	Symbiodinium sp. clade A13	Symbiodinium sp. A13 chloroplast psaA minicircle, complete sequence
gi|452925082|gb|GAFI01017116.1|	JX624223.1	96.073	1910	75	0	1	1910	776	2685	0	3112	1075217	Symbiodinium sp. clade A13	Symbiodinium sp. A13 chloroplast psaA minicircle, complete sequence
gi|452923681|gb|GAFI01017816.1|	HG515016.1	84.08	2054	263	40	7	2043	2075	69	0	1923	2558455	Cladocopium sp. C3	Symbiodinium sp. C3 chloroplast minicircle DNA, psaB gene for photosystem I P700 chlorophyll a apoprotein A2, isolated from Agaricia sp
gi|461220838|gb|GAFN01001071.1|	MK810783.1	98.421	380	4	1	1	378	621	1000	0	667	1793139	Choleoeimeria sp. JRB-2016	Choleoeimeria sp. JRB-2016 strain CTM1 small subunit ribosomal RNA gene, partial sequence
gi|461219906|gb|GAFN01002003.1|	GU593705.1	94	350	17	2	1	349	1158	1504	5.21e-145	527	979873	Goussia desseri	Goussia desseri strain 652 28S ribosomal RNA gene, partial sequence
gi|461196587|gb|GAFN01016484.1|	OP480005.1	98.734	79	1	0	203	281	842	920	6.23e-29	141	2979735	Sarcocystis sp. JHu-2022a	Sarcocystis sp. JHu-2022a isolate YNUSpD1 large subunit ribosomal RNA gene, partial sequence
gi|461186143|gb|GAFN01021703.1|	KT203395.2	98.529	340	5	0	1	340	1651	1990	2.94e-167	601	1793139	Choleoeimeria sp. JRB-2016	Choleoeimeria sp. JRB-2016 mitochondrion, complete genome
gi|556638961|gb|GAFS01055283.1|	JX178934.1	94.737	209	11	0	1	209	2126	1918	1.13e-84	326	1295638	Vorticella sp. 4 JG-2011	Vorticella sp. 4 JG-2011 clone 34 18S ribosomal RNA gene, partial sequence; internal transcribed spacer 1, 5.8S ribosomal RNA gene, and internal transcribed spacer 2, complete sequence; and 28S ribosomal RNA gene, partial sequence
gi|463541814|gb|GAFZ01006087.1|	MK810783.1	98.417	379	4	1	1	377	622	1000	0	665	1793139	Choleoeimeria sp. JRB-2016	Choleoeimeria sp. JRB-2016 strain CTM1 small subunit ribosomal RNA gene, partial sequence
gi|463411257|gb|GAFZ01050478.1|	XR_003297360.1	100	65	0	0	490	554	1462	1526	1.71e-22	121	88456	Cyclospora cayetanensis	PREDICTED: Cyclospora cayetanensis large subunit ribosomal RNA (LOC113146729), rRNA
gi|463052660|gb|GAFZ01141295.1|	OP480005.1	98.684	76	1	0	203	278	842	917	2.86e-27	135	2979735	Sarcocystis sp. JHu-2022a	Sarcocystis sp. JHu-2022a isolate YNUSpD1 large subunit ribosomal RNA gene, partial sequence
gi|462181305|gb|GAGB010734405.1|	JQ271707.1	100	48	0	0	154	201	603	556	1.55e-13	89.8	315533	Nolandella abertawensis	Hartmannella abertawensis strain JKS1 18S ribosomal RNA gene, partial sequence
gi|465611147|gb|GAGC011413357.1|	HQ407389.1	96.429	56	2	0	1	56	447	392	1.49e-14	93.5	990294	Trichodina jialingensis	Trichodina sp. FT-2011a small subunit ribosomal RNA gene, partial sequence
gi|460048978|gb|GAGD01009100.1|	AP011948.1	85.404	322	46	1	1	322	234766	235086	1.11e-86	333	869250	Theileria orientalis strain Shintoku	Theileria orientalis strain Shintoku DNA, chromosome 3, complete genome
gi|468955764|gb|GAGG010553179.1|	KY980426.1	100	35	0	0	1	35	201	167	4.71e-06	65.8	389202	Sporolithon ptychoides	Sporolithon ptychoides voucher NCU_606663 23S ribosomal RNA gene, partial sequence; plastid
GAGS01025864.1	OM811447.1	94.878	410	15	4	1	407	1632	2038	9.83e-178	636	2853592	Porospora cf. gigantea B	Porospora cf. gigantea B isolate PgB-Sang small subunit ribosomal RNA gene, partial sequence; internal transcribed spacer 1, 5.8S ribosomal RNA gene, and internal transcribed spacer 2, complete sequence; and large subunit ribosomal RNA gene, partial sequence
GAGS01025865.1	OM811447.1	94.697	264	8	3	2	262	1680	1940	3.32e-108	405	2853592	Porospora cf. gigantea B	Porospora cf. gigantea B isolate PgB-Sang small subunit ribosomal RNA gene, partial sequence; internal transcribed spacer 1, 5.8S ribosomal RNA gene, and internal transcribed spacer 2, complete sequence; and large subunit ribosomal RNA gene, partial sequence
GAGS01036511.1	JN604979.1	100	297	0	0	1	297	112	408	1.57e-151	549	127542	Sargassum thunbergii	Sargassum thunbergii strain OUCLXC 18S ribosomal RNA gene, complete sequence
GAGS01036512.1	MH325915.1	100	158	0	0	242	399	396	553	2.4e-74	292	127542	Sargassum thunbergii	Sargassum thunbergii isolate ZST 18S ribosomal RNA gene, partial sequence; internal transcribed spacer 1, 5.8S ribosomal RNA gene, and internal transcribed spacer 2, complete sequence; and 28S ribosomal RNA gene, partial sequence
GAGS01099726.1	OM811447.1	86.19	420	46	8	1	416	1201	1612	6.55e-120	444	2853592	Porospora cf. gigantea B	Porospora cf. gigantea B isolate PgB-Sang small subunit ribosomal RNA gene, partial sequence; internal transcribed spacer 1, 5.8S ribosomal RNA gene, and internal transcribed spacer 2, complete sequence; and large subunit ribosomal RNA gene, partial sequence
GAGS01147575.1	EF990217.1	97.189	249	4	3	27	272	1115	867	2.48e-112	418	2567786	Stephanocystis osmundacea	Cystoseira osmundacea large subunit ribosomal RNA gene, partial sequence
gi|510066354|gb|GAJP01008311.1|	KT757487.1	97.03	101	2	1	1	101	1043	1142	4.02e-37	169	1928494	Salpingoeca helianthica	Salpingoeca helianthica strain ATCC 50153 18S small subunit ribosomal RNA gene, partial sequence
gi|512417258|gb|GAJW01006712.1|	MN941987.1	75.723	173	41	1	158	329	283	111	4.71e-12	86.1	257567	Calliblepharis celatospora	Calliblepharis celatospora voucher G0359 cytochrome oxidase subunit 1 (COI) gene, partial cds; mitochondrial
gi|510269631|gb|GAKB01010349.1|	FJ553718.1	97.411	309	8	0	29	337	798	490	5.01e-145	527	282477	uncultured Peritrichia	Uncultured peritrich clone LTSP_EUKA_P4E09 18S ribosomal RNA, 18S-25/28S ribosomal RNA intergenic spacer, partial sequence
gi|510269552|gb|GAKB01010388.1|	JF523346.1	99.385	325	2	0	1	325	53	377	6.22e-164	590	1027812	uncultured Rhabdostyla	Uncultured Rhabdostyla clone GDGM002 5.8S ribosomal RNA gene, partial sequence; internal transcribed spacer 2, complete sequence; and 28S ribosomal RNA gene, partial sequence
gi|510195085|gb|GAKD01007017.1|	MH208621.1	77.107	795	139	35	1108	1874	691	1470	5.69e-112	420	665140	Colpodellidae sp. HEP	Colpodellidae sp. HEP voucher Colp_HEP_I219 18S ribosomal RNA gene, partial sequence
#[Unkown/ENV]#gi|510195033|gb|GAKD01007049.1|	AB275069.1	78.438	1549	273	50	36	1542	20	1549	0	953	100272	uncultured eukaryote	Uncultured eukaryote gene for SSU rRNA, partial sequence, clone: DSGM-69
gi|510195033|gb|GAKD01007049.1|	HQ876006.1	78.127	1591	272	60	1	1542	41	1604	0	941	947098	Thiriotia pugettiae	Thiriotia pugettiae 18S ribosomal RNA gene, partial sequence
gi|510184352|gb|GAKD01013202.1|	KX516634.1	85.207	169	23	2	399	566	798	965	4.88e-38	172	151034	Euplotes magnicirratus	Euplotes magnicirratus isolate L20 large subunit ribosomal RNA gene, partial sequence
gi|510183020|gb|GAKD01014027.1|	HQ891113.2	82.39	477	65	15	30	489	2521	2995	6.2e-106	398	947086	Cephaloidophora cf. communis	Cephaloidophora cf. communis clone 4_1 18S ribosomal RNA gene, partial sequence; internal transcribed spacer 1, 5.8S ribosomal RNA gene, and internal transcribed spacer 2, complete sequence; and 28S ribosomal RNA gene, partial sequence
gi|510182127|gb|GAKD01014241.1|	Z30149.1	89.222	501	33	16	17	505	1458	967	1.3e-168	606	37321	Glabratella mediterranensis	G.mediterranensis gene for 28S ribosomal RNA
#[Unkown/ENV]#gi|510181840|gb|GAKD01014386.1|	JQ004804.1	77.598	433	86	9	11	437	1089	1516	4.85e-62	252	100272	uncultured eukaryote	Uncultured eukaryote clone OTU A small subunit ribosomal RNA gene, partial sequence
gi|510181840|gb|GAKD01014386.1|	HQ876006.1	77.197	478	79	25	10	468	1114	1580	4.85e-62	252	947098	Thiriotia pugettiae	Thiriotia pugettiae 18S ribosomal RNA gene, partial sequence
gi|510181139|gb|GAKD01014603.1|	MF621963.1	78.505	428	66	21	61	472	1668	1251	1.11e-63	257	2040251	Arachnomyxa cryptophaga	Arachnomyxa cryptophaga isolate AraCry01 18S ribosomal RNA gene, partial sequence
gi|510180613|gb|GAKD01014916.1|	KX516637.1	83.333	198	27	6	11	203	1072	1268	1.03e-39	178	151033	Euplotes charon	Euplotes charon isolate B220 large subunit ribosomal RNA gene, partial sequence
gi|510176669|gb|GAKD01017330.1|	JX310025.1	85.028	354	44	8	1	347	1183	1534	3.34e-92	351	693931	Cinetochilum ovale	Cinetochilum ovale voucher PHB2008111304 internal transcribed spacer 1, partial sequence; 5.8S ribosomal RNA gene and internal transcribed spacer 2, complete sequence; and 28S ribosomal RNA gene, partial sequence
gi|510175022|gb|GAKD01018298.1|	Z30146.1	92.74	551	20	16	2	548	920	1454	0	778	1540732	Ammonia aberdoveyensis	Ammonia aberdoveyensis partial 28S rRNA gene
gi|511189816|gb|GAKJ01013982.1|	HQ643772.2	97.484	318	6	2	1	317	3018	2702	4.64e-150	544	209243	Globisporangium segnitium	Pythium segnitium voucher CBS112354 18S ribosomal RNA gene, partial sequence; internal transcribed spacer 1, 5.8S ribosomal RNA gene, and internal transcribed spacer 2, complete sequence; and 28S ribosomal RNA gene, partial sequence
gi|653451187|gb|GAKW01023536.1|	KF651081.1	86.179	123	14	3	112	231	1414	1536	1.97e-25	130	1492817	Colponema vietnamica	Colponema vietnamica strain Colp-7a 28S ribosomal RNA gene, partial sequence
gi|653427769|gb|GAKW01037201.1|	KX099202.1	90.811	185	17	0	715	899	720	904	1.29e-60	248	423615	Hemigastrostyla enigmatica	Hemigastrostyla enigmatica clone HE3 28S ribosomal RNA gene, partial sequence
gi|653303854|gb|GAKX01062744.1|	KU722680.1	76.639	244	55	2	148	390	37	279	1.56e-26	134	748686	Rhodymenia wilsonis	Rhodymenia wilsonis elongation factor-2 (EF2) gene, partial cds
#[Likely mis-anotation]#gi|528022462|gb|GAKZ01003055.1|	KC869877.1	100	89	0	0	434	522	1876	1788	7.31e-36	165	231627	Procotyla fluviatilis	Procotyla fluviatilis 28S ribosomal RNA gene, partial sequence
gi|528022462|gb|GAKZ01003055.1|	MT325700.1	97.872	94	2	0	1	94	2268	2175	2.63e-35	163	2512245	Corallinales sp.	Corallinales sp. voucher MAD2358 28S ribosomal RNA gene, partial sequence
GALO01006441.1	ON675443.1	100	625	0	0	1	625	74537	73913	0	1155	127572	Sargassum siliquastrum	Sargassum siliquastrum chloroplast, complete genome
GALO01039795.1	EF990217.1	97.842	278	4	2	1	276	1186	909	1.14e-130	479	2567786	Stephanocystis osmundacea	Cystoseira osmundacea large subunit ribosomal RNA gene, partial sequence
GALO01048761.1	MF077399.1	99.728	367	1	0	1	367	1	367	0	673	74468	Sargassum muticum	Sargassum muticum small subunit ribosomal RNA gene, partial sequence
GALO01049366.1	MG680740.1	100	364	0	0	1	364	75	438	0	673	127542	Sargassum thunbergii	Sargassum thunbergii isolate ma5 small subunit ribosomal RNA gene, partial sequence
GALO01049383.1	EF990217.1	98.616	289	4	0	1	289	1961	1673	1.18e-140	512	2567786	Stephanocystis osmundacea	Cystoseira osmundacea large subunit ribosomal RNA gene, partial sequence
GALO01049860.1	KY047307.1	100	330	0	0	1	330	332	3	4.96e-170	610	74468	Sargassum muticum	Sargassum muticum voucher QD20120822.75 28S ribosomal RNA gene, partial sequence
gi|591226618|gb|GAMU01020794.1|	AF208879.1	94.465	542	26	4	1	542	405	942	0	832	140242	Cruzella marina	Cruzella marina large subunit ribosomal RNA gene, partial sequence
gi|591225754|gb|GAMU01021658.1|	EF681922.2	99.814	537	1	0	1	537	629	1165	0	987	312471	Neobodo designis	Neobodo designis strain HFCC97 28S ribosomal RNA gene, partial sequence
gi|591221133|gb|GAMU01026279.1|	KJ150291.1	87.268	377	35	10	5	376	2576	2944	5.04e-112	418	1407635	Filoreta marina	Filoreta marina small subunit ribosomal RNA gene, partial sequence; internal transcribed spacer 1, 5.8S ribosomal RNA gene, and internal transcribed spacer 2, complete sequence; and large subunit ribosomal RNA gene, partial sequence
gi|591219959|gb|GAMU01027453.1|	KJ150291.1	87.115	357	33	10	163	514	2944	2596	3.03e-104	392	1407635	Filoreta marina	Filoreta marina small subunit ribosomal RNA gene, partial sequence; internal transcribed spacer 1, 5.8S ribosomal RNA gene, and internal transcribed spacer 2, complete sequence; and large subunit ribosomal RNA gene, partial sequence
gi|591219237|gb|GAMU01028175.1|	KJ150291.1	82.791	430	47	17	1	426	2739	3145	3.06e-94	359	1407635	Filoreta marina	Filoreta marina small subunit ribosomal RNA gene, partial sequence; internal transcribed spacer 1, 5.8S ribosomal RNA gene, and internal transcribed spacer 2, complete sequence; and large subunit ribosomal RNA gene, partial sequence
gi|591218860|gb|GAMU01028552.1|	KJ150291.1	83.043	460	52	16	1	457	2709	3145	8.37e-105	394	1407635	Filoreta marina	Filoreta marina small subunit ribosomal RNA gene, partial sequence; internal transcribed spacer 1, 5.8S ribosomal RNA gene, and internal transcribed spacer 2, complete sequence; and large subunit ribosomal RNA gene, partial sequence
gi|591218538|gb|GAMU01028874.1|	KJ150291.1	82.984	429	47	16	1	425	2739	3145	6.55e-96	364	1407635	Filoreta marina	Filoreta marina small subunit ribosomal RNA gene, partial sequence; internal transcribed spacer 1, 5.8S ribosomal RNA gene, and internal transcribed spacer 2, complete sequence; and large subunit ribosomal RNA gene, partial sequence
gi|591218229|gb|GAMU01029183.1|	KJ150291.1	82.984	429	47	16	1	425	2739	3145	6.55e-96	364	1407635	Filoreta marina	Filoreta marina small subunit ribosomal RNA gene, partial sequence; internal transcribed spacer 1, 5.8S ribosomal RNA gene, and internal transcribed spacer 2, complete sequence; and large subunit ribosomal RNA gene, partial sequence
gi|591217819|gb|GAMU01029593.1|	KJ150291.1	82.984	429	47	16	1	425	2739	3145	6.53e-96	364	1407635	Filoreta marina	Filoreta marina small subunit ribosomal RNA gene, partial sequence; internal transcribed spacer 1, 5.8S ribosomal RNA gene, and internal transcribed spacer 2, complete sequence; and large subunit ribosomal RNA gene, partial sequence
gi|591212687|gb|GAMU01034725.1|	KJ150291.1	82.863	496	53	20	1	491	2641	3109	1.74e-111	416	1407635	Filoreta marina	Filoreta marina small subunit ribosomal RNA gene, partial sequence; internal transcribed spacer 1, 5.8S ribosomal RNA gene, and internal transcribed spacer 2, complete sequence; and large subunit ribosomal RNA gene, partial sequence
gi|591209619|gb|GAMU01037793.1|	XR_001290155.1	99.147	469	0	4	24	492	2199	1735	0	841	461836	Thecamonas trahens ATCC 50062	Thecamonas trahens ATCC 50062 28S ribosomal RNA rRNA
gi|591208487|gb|GAMU01038925.1|	KJ150291.1	82.744	481	57	16	3	480	3139	2682	3.69e-108	405	1407635	Filoreta marina	Filoreta marina small subunit ribosomal RNA gene, partial sequence; internal transcribed spacer 1, 5.8S ribosomal RNA gene, and internal transcribed spacer 2, complete sequence; and large subunit ribosomal RNA gene, partial sequence
gi|591208305|gb|GAMU01039107.1|	KJ150291.1	82.922	486	54	19	10	490	2682	3143	7.94e-110	411	1407635	Filoreta marina	Filoreta marina small subunit ribosomal RNA gene, partial sequence; internal transcribed spacer 1, 5.8S ribosomal RNA gene, and internal transcribed spacer 2, complete sequence; and large subunit ribosomal RNA gene, partial sequence
gi|591207942|gb|GAMU01039470.1|	JN885114.1	99.536	431	1	1	1	430	1442	1872	0	784	181587	Metanophrys sinensis	Metanophrys sinensis isolate FXP2009052901 large subunit ribsomal RNA gene, partial sequence
gi|591206027|gb|GAMU01041385.1|	KJ150291.1	81.881	436	46	22	1	432	2739	3145	1.35e-87	337	1407635	Filoreta marina	Filoreta marina small subunit ribosomal RNA gene, partial sequence; internal transcribed spacer 1, 5.8S ribosomal RNA gene, and internal transcribed spacer 2, complete sequence; and large subunit ribosomal RNA gene, partial sequence
gi|591205811|gb|GAMU01041601.1|	KJ150291.1	83.484	442	47	16	48	485	3145	2726	3.68e-103	388	1407635	Filoreta marina	Filoreta marina small subunit ribosomal RNA gene, partial sequence; internal transcribed spacer 1, 5.8S ribosomal RNA gene, and internal transcribed spacer 2, complete sequence; and large subunit ribosomal RNA gene, partial sequence
gi|591201539|gb|GAMU01045873.1|	KJ150291.1	82.984	429	47	16	1	425	2739	3145	6.1e-96	364	1407635	Filoreta marina	Filoreta marina small subunit ribosomal RNA gene, partial sequence; internal transcribed spacer 1, 5.8S ribosomal RNA gene, and internal transcribed spacer 2, complete sequence; and large subunit ribosomal RNA gene, partial sequence
gi|591200445|gb|GAMU01046967.1|	MT355136.1	99.78	454	0	1	1	453	454	1	0	832	127150	Rhynchomonas nasuta	Rhynchomonas nasuta strain HFCC656 small subunit ribosomal RNA gene and internal transcribed spacer 1, partial sequence
gi|591199140|gb|GAMU01048272.1|	JN885123.1	99.736	379	1	0	96	474	1088	1466	0	695	693926	Uronema heteromarinum	Uronema heteromarinum isolate FXP2008082901 large subunit ribsomal RNA gene, partial sequence
gi|591195717|gb|GAMU01051695.1|	JN885114.1	99.529	425	1	1	44	467	1872	1448	0	773	181587	Metanophrys sinensis	Metanophrys sinensis isolate FXP2009052901 large subunit ribsomal RNA gene, partial sequence
gi|591192304|gb|GAMU01055108.1|	KJ150291.1	82.984	429	47	16	1	425	2739	3145	5.86e-96	364	1407635	Filoreta marina	Filoreta marina small subunit ribosomal RNA gene, partial sequence; internal transcribed spacer 1, 5.8S ribosomal RNA gene, and internal transcribed spacer 2, complete sequence; and large subunit ribosomal RNA gene, partial sequence
gi|591192191|gb|GAMU01055221.1|	JN885114.1	99.297	427	1	2	36	460	1872	1446	0	771	181587	Metanophrys sinensis	Metanophrys sinensis isolate FXP2009052901 large subunit ribsomal RNA gene, partial sequence
gi|591189082|gb|GAMU01058330.1|	Y00055.1	81.015	453	47	27	1	423	7514	7071	9.77e-84	324	5656	Crithidia fasciculata	Crithidia fasciculata ribosomal DNA repeat (complete)
gi|591187024|gb|GAMU01060388.1|	LC618031.1	92.81	459	22	7	1	449	4302	3845	0	654	67003	Trypanosoma theileri	Trypanosoma theileri OSK-16 genes for 18S rRNA, ITS1, 5.8S rRNA, ITS2, 28S rRNA, ITS3, ITS4, partial and complete sequence
gi|591179880|gb|GAMU01067387.1|	HM236336.1	96.752	431	13	1	1	430	36	466	0	717	181587	Metanophrys sinensis	Metanophrys sinensis isolate FXP2009052901 18S small subunit ribosomal RNA gene, complete sequence
gi|591175557|gb|GAMU01071710.1|	DQ837379.1	82.653	98	14	3	313	409	2161	2256	1.65e-11	84.2	110365	Gregarina niphandrodes	Gregarina niphandrodes large subunit ribosomal RNA gene, complete sequence
gi|591168885|gb|GAMU01078382.1|	JN885126.1	93.639	393	21	4	4	394	1484	1094	3.49e-162	584	1198319	Uronema sp. WS-2012	Uronema sp. WS-2012 isolate PXM2010100401 large subunit ribsomal RNA gene, partial sequence
gi|591166346|gb|GAMU01080921.1|	DQ837379.1	82.828	99	14	3	11	109	2256	2161	4.19e-12	86.1	110365	Gregarina niphandrodes	Gregarina niphandrodes large subunit ribosomal RNA gene, complete sequence
gi|591163446|gb|GAMU01083821.1|	FJ176708.1	90.814	381	20	8	1	368	611	989	1.58e-135	496	137423	Dimastigella mimosa	Dimastigella mimosa HFCC20 28S ribosomal RNA gene, partial sequence
gi|591142456|gb|GAMU01104811.1|	KJ569308.1	88.55	262	26	3	1	260	371	112	3.19e-81	315	1501438	Dysteriidae sp. SH-2014	Dysteriidae sp. SH-2014 18S small subunit ribosomal RNA gene, partial sequence; macronuclear
gi|591136465|gb|GAMU01110768.1|	MW521831.1	90	230	19	4	1	228	3545	3772	3.55e-75	294	2805725	Stramenopiles sp. MAST-4A-sp1	Stramenopiles sp. MAST-4A-sp1 small subunit ribosomal RNA gene, partial sequence; internal transcribed spacer 1, 5.8S ribosomal RNA gene, and internal transcribed spacer 2, complete sequence; and large subunit ribosomal RNA gene, partial sequence
gi|591126028|gb|GAMU01121205.1|	KP940373.1	90.97	299	26	1	1	299	1052	755	3.58e-111	414	1756194	Kraken carinae	Kraken carinae isolate KD0248 18S small subunit ribosomal RNA gene, partial sequence
gi|607295725|gb|GAOJ01003459.1|	KC437321.1	98.148	54	1	0	161	214	436	383	5.7e-15	95.3	703404	Sarcocystis hjorti	Sarcocystis hjorti isolate Ce8.15 cytochrome c oxidase subunit I (cox1) pseudogene, partial sequence; nuclear copy of mitochondrial gene
gi|607295175|gb|GAOJ01004009.1|	MW848337.1	100	293	0	0	1	293	16	308	1.72e-149	542	5816	Sarcocystis capracanis	Sarcocystis capracanis isolate 20Ar14.1 cytochrome c oxidase subunit I (cox1) gene, partial cds; mitochondrial
gi|607285304|gb|GAOJ01013880.1|	KU820977.1	98.765	81	1	0	1	81	958	1038	8.05e-30	145	5816	Sarcocystis capracanis	Sarcocystis capracanis isolate 1 cytochrome c oxidase subunit I (cox1) gene, partial cds; mitochondrial
gi|630094141|gb|GAOX01054439.1|	EF432537.1	99.709	344	1	0	8	351	641	984	3.88e-176	630	429464	Bicosoecida sp. SL204	Bicosoecida sp. SL204 clone F9 18S ribosomal RNA gene, partial sequence
#[Unkown/ENV]#gi|559451178|gb|GAPB01010597.1|	KJ763877.1	90.141	213	13	5	1	211	1609	1403	5.45e-68	270	100272	uncultured eukaryote	Uncultured eukaryote clone SGYP748 18S ribosomal RNA gene, partial sequence
#[Unkown/ENV]#gi|559451178|gb|GAPB01010597.1|	KJ763706.1	90.141	213	13	5	1	211	1612	1406	5.45e-68	270	100272	uncultured eukaryote	Uncultured eukaryote clone SGYP461 18S ribosomal RNA gene, partial sequence
gi|559451178|gb|GAPB01010597.1|	FJ868188.1	90.094	212	14	4	1	211	1532	1327	1.96e-67	268	692531	Sathrophilus holtae	Sathrophilus holtae isolate FXP2007102402 small subunit ribosomal RNA gene, partial sequence
gi|559449937|gb|GAPB01011838.1|	MG581969.1	91.964	224	8	8	1	223	58	272	1.61e-78	305	2678340	Homalogastra parasetosa	Homalogastra parasetosa isolate LMJ2016111302 small subunit ribosomal RNA gene, partial sequence
gi|559444937|gb|GAPB01016838.1|	MW031798.1	87.239	431	45	6	2	432	1842	1422	1.45e-131	483	1590102	Frontonia paramagna	Frontonia paramagna isolate SM2017091201 large subunit ribosomal RNA gene, partial sequence
gi|645980586|gb|GAPP01010536.1|	OP642369.1	98.75	240	3	0	30	269	583	822	4.06e-115	427	291622	Pseudoperonospora cannabina	Pseudoperonospora cannabina strain 06032022-5043 5.8S ribosomal RNA gene, partial sequence; internal transcribed spacer 2, complete sequence; and large subunit ribosomal RNA gene, partial sequence
gi|575679215|gb|GAQV01025702.1|	MG264558.1	97.826	92	0	2	278	369	548	459	8.38e-34	158	2049352	Monocercomonoides sp.	Monocercomonoides sp. strain Z25AW small subunit ribosomal RNA gene, partial sequence
#[Unkown/ENV]#gi|575735201|gb|GAQW01029019.1|	LN587488.1	94.444	396	11	9	1	387	468	75	1.26e-166	599	100272	uncultured eukaryote	Uncultured eukaryote partial 18S rRNA gene, clone SICY515_N9D3_18S_E
#[Unkown/ENV]#gi|575735201|gb|GAQW01029019.1|	MK946204.1	92.839	391	17	10	1	383	1118	731	7.66e-154	556	342097	uncultured soil eukaryote	Uncultured soil eukaryote clone z88 small subunit ribosomal RNA gene, partial sequence
#[Unkown/ENV]#gi|575735201|gb|GAQW01029019.1|	LN577564.1	92.308	390	23	7	1	386	456	70	4.61e-151	547	100272	uncultured eukaryote	Uncultured eukaryote partial 18S rRNA gene, clone SIOB1021_N11D4_18S_E
#[Unkown/ENV]#gi|575735201|gb|GAQW01029019.1|	LN586976.1	92.308	390	23	7	1	386	461	75	4.61e-151	547	100272	uncultured eukaryote	Uncultured eukaryote partial 18S rRNA gene, clone SICU703_N9D2_18S_E
#[Unkown/ENV]#gi|575735201|gb|GAQW01029019.1|	LN585946.1	92.308	390	23	7	1	386	466	80	4.61e-151	547	100272	uncultured eukaryote	Uncultured eukaryote partial 18S rRNA gene, clone SIHB.1.844_N9D0_16S_B
gi|575735201|gb|GAQW01029019.1|	EF023442.1	92.564	390	15	12	1	380	1125	740	4.61e-151	547	404735	uncultured Eimeriidae	Eimeriidae environmental sample clone Amb_18S_1017 18S ribosomal RNA gene, partial sequence
gi|575708672|gb|GAQW01055548.1|	MK564754.1	84.722	504	64	11	30	523	42	542	2.96e-134	492	2529306	Petalomonas acorensis	Petalomonas acorensis strain HFCC220 small subunit ribosomal RNA gene, partial sequence
gi|576141817|gb|GARB01023226.1|	MK163945.1	100	213	0	0	17	229	1195	1407	3.42e-105	394	2488101	Phytophthora abietivora	Phytophthora abietivora strain RC2017-1 large subunit ribosomal RNA gene, partial sequence
gi|576141435|gb|GARB01023597.1|	MF784270.1	100	374	0	0	1	374	565	938	0	691	4784	Phytophthora capsici	Phytophthora capsici isolate CACAO small subunit ribosomal RNA gene, partial sequence
gi|576141325|gb|GARB01023703.1|	MF784270.1	100	269	0	0	1	269	102	370	3.05e-136	497	4784	Phytophthora capsici	Phytophthora capsici isolate CACAO small subunit ribosomal RNA gene, partial sequence
gi|576141061|gb|GARB01023957.1|	MN175186.1	99.091	220	1	1	1	219	967	748	3.24e-105	394	137729	Phytophthora tropicalis	Phytophthora tropicalis isolate 98-93 28S ribosomal RNA gene, partial sequence
gi|576133786|gb|GARB01031050.1|	DQ361251.1	100	231	0	0	1	231	755	525	3.4e-115	427	4784	Phytophthora capsici	Phytophthora capsici large subunit ribosomal RNA gene, partial sequence
gi|576133768|gb|GARB01031067.1|	XM_009541429.1	100	450	0	0	1	450	1357	1806	0	832	67593	Phytophthora sojae	Phytophthora sojae hypothetical protein mRNA
gi|576127641|gb|GARB01037085.1|	MG696665.1	100	292	0	0	1	292	319	28	5.49e-149	540	2060695	Phytophthora sp. 'juncus'	Phytophthora sp. 'juncus' isolate SCVWD615 large subunit ribosomal RNA gene, partial sequence
gi|576124565|gb|GARB01040124.1|	KX250675.1	100	477	0	0	1	477	283	759	0	881	459882	Phytophthora mexicana	Phytophthora mexicana isolate 45G4(ex-type) 28S ribosomal RNA gene, partial sequence
gi|576205511|gb|GARC01000072.1|	KX251074.1	99.654	289	1	0	1	289	294	6	1.18e-145	529	459883	Phytophthora quercetorum	Phytophthora quercetorum isolate 15C8 28S ribosomal RNA gene, partial sequence
gi|576203985|gb|GARC01001575.1|	DQ162996.1	99.387	163	1	0	1	163	256	418	9.81e-76	296	4784	Phytophthora capsici	Phytophthora capsici strain IMI352321 intergenic spacer region 2, partial sequence
gi|576200079|gb|GARC01004464.1|	MN175186.1	100	203	0	0	1	203	967	765	1.07e-99	375	137729	Phytophthora tropicalis	Phytophthora tropicalis isolate 98-93 28S ribosomal RNA gene, partial sequence
gi|576197265|gb|GARC01007225.1|	JN635269.1	100	349	0	0	1	349	946	598	1.38e-180	645	708041	Phytophthora cinnamomi var. robiniae	Phytophthora cinnamomi var. robiniae isolate WPC16351D937 18S ribosomal RNA gene, partial sequence
gi|576197090|gb|GARC01007397.1|	MF784267.1	100	243	0	0	1	243	108	350	7.71e-122	449	137729	Phytophthora tropicalis	Phytophthora tropicalis isolate Cacao small subunit ribosomal RNA gene, partial sequence
gi|576193337|gb|GARC01011094.1|	DQ361251.1	100	230	0	0	1	230	755	526	1.22e-114	425	4784	Phytophthora capsici	Phytophthora capsici large subunit ribosomal RNA gene, partial sequence
gi|576187561|gb|GARC01016789.1|	XM_009541429.1	100	450	0	0	1	450	1357	1806	0	832	67593	Phytophthora sojae	Phytophthora sojae hypothetical protein mRNA
gi|576182267|gb|GARC01022017.1|	KX250675.1	99.581	477	2	0	1	477	283	759	0	870	459882	Phytophthora mexicana	Phytophthora mexicana isolate 45G4(ex-type) 28S ribosomal RNA gene, partial sequence
gi|576235863|gb|GARG01004448.1|	KJ128036.1	100	213	0	0	1	213	2053	2265	3.14e-105	394	29920	Phytophthora cactorum	Phytophthora cactorum culture CBS:108.09 internal transcribed spacer 1, partial sequence; 5.8S ribosomal RNA gene and internal transcribed spacer 2, complete sequence; and 28S ribosomal RNA gene, partial sequence
gi|576231502|gb|GARG01008460.1|	KJ128036.1	100	316	0	0	1	316	1157	842	2.73e-162	584	29920	Phytophthora cactorum	Phytophthora cactorum culture CBS:108.09 internal transcribed spacer 1, partial sequence; 5.8S ribosomal RNA gene and internal transcribed spacer 2, complete sequence; and 28S ribosomal RNA gene, partial sequence
gi|576226899|gb|GARG01012995.1|	XR_608069.1	99.13	230	2	0	1	230	2997	2768	2.64e-111	414	761204	Phytophthora parasitica INRA-310	Phytophthora parasitica INRA-310 28S ribosomal RNA partial rRNA
gi|576226026|gb|GARG01013855.1|	DQ361249.1	100	444	0	0	1	444	444	1	0	821	29920	Phytophthora cactorum	Phytophthora cactorum large subunit ribosomal RNA gene, partial sequence
gi|576225129|gb|GARG01014745.1|	KX250423.1	100	201	0	0	1	201	1018	818	1.37e-98	372	2017143	Phytophthora aff. pseudotsugae	Phytophthora aff. pseudotsugae isolate 29B3(authentic) 28S ribosomal RNA gene, partial sequence
gi|576216785|gb|GARG01022957.1|	MT126690.1	100	478	0	0	1	478	10	487	0	883	89336	Phytophthora sp.	Phytophthora sp. isolate G442_18 large subunit ribosomal RNA gene, partial sequence
gi|576205783|gb|GARG01033789.1|	MF784267.1	100	269	0	0	1	269	108	376	3.05e-136	497	137729	Phytophthora tropicalis	Phytophthora tropicalis isolate Cacao small subunit ribosomal RNA gene, partial sequence
gi|576205779|gb|GARG01033793.1|	JN635269.1	100	375	0	0	1	375	572	946	0	693	708041	Phytophthora cinnamomi var. robiniae	Phytophthora cinnamomi var. robiniae isolate WPC16351D937 18S ribosomal RNA gene, partial sequence
gi|742974275|gb|GARH01005314.1|	EU377588.1	97.701	435	10	0	1	435	20	454	0	749	303303	Vannella persistens	Vannella persistens strain CRIB69 18S ribosomal RNA gene, partial sequence
gi|742966659|gb|GARH01012928.1|	KT757430.1	94.575	424	16	6	1	422	971	553	0	649	1742608	Codosiga hollandica	Codosiga hollandica 18S small subunit ribosomal RNA gene, partial sequence
gi|742939506|gb|GARH01034272.1|	KT757431.1	99.219	256	2	0	1	256	746	1001	1.05e-125	462	1742608	Codosiga hollandica	Codosiga hollandica 28S large subunit ribosomal RNA gene, partial sequence
#[Unkown/ENV]#gi|742934599|gb|GARH01038200.1|	DQ086767.1	94.841	252	12	1	1	251	608	357	1.38e-104	392	172788	uncultured phototrophic eukaryote	Uncultured phototrophic eukaryote isolate Alge05 large subunit ribosomal RNA gene, partial sequence
gi|742934599|gb|GARH01038200.1|	MT489381.1	92.063	252	17	3	1	251	3600	3351	2.34e-92	351	2737759	Cylindrotheca sp. SMS41	Cylindrotheca sp. SMS41 small subunit ribosomal RNA gene, partial sequence; internal transcribed spacer 1, 5.8S ribosomal RNA gene, and internal transcribed spacer 2, complete sequence; and large subunit ribosomal RNA gene, partial sequence
gi|742921604|gb|GARH01045216.1|	KU382074.1	90.741	54	3	2	433	485	60	8	1.51e-07	71.3	159503	Centroceras clavulatum	Centroceras clavulatum 28S ribosomal RNA gene, partial sequence
gi|729287872|gb|GARN01017684.1|	BK010886.1	80.338	1597	297	17	35	1622	13763	12175	0	1194	63122	Leishmania deanei	TPA_asm: Leishmania deanei strain M5088 kinetoplast, complete sequence
gi|595387156|gb|GARO01015235.1|	CP048201.1	82.941	2339	365	34	16	2343	50945	48630	0	2078	44271	Leishmania chagasi	Leishmania chagasi strain MCER/BR/1981/M6445/Salvaterra isolate M6445 chromosome 36
gi|595386117|gb|GARO01016274.1|	AF208879.1	91.026	468	25	10	144	602	308	767	1.95e-171	616	140242	Cruzella marina	Cruzella marina large subunit ribosomal RNA gene, partial sequence
gi|595374579|gb|GARO01027812.1|	MN543652.1	91.207	489	34	6	1	482	551	65	0	656	2652901	Baikalonis microdiscus	Baikalonis microdiscus isolate LBR2017062201 small subunit ribosomal RNA gene, partial sequence
gi|595472130|gb|GARW01008902.1|	MG699123.1	96.02	1206	48	0	134	1339	3577	4782	0	1962	5762	Naegleria gruberi	Naegleria gruberi strain EGB genomic sequence
gi|595416511|gb|GARW01037981.1|	KF651120.1	99.565	230	1	0	3	232	1293	1522	5.73e-113	420	1432661	Spumella sp. OF-40	Spumella sp. OF-40 clone 1 28S ribosomal RNA gene, partial sequence
gi|589387448|gb|GARY01000115.1|	JX094318.1	91.681	565	45	1	1	565	1953	2515	0	782	1240977	Symbiodinium sp. Mf1.05b	Symbiodinium sp. Mf1.05b clone 1 minicircle PSI P700 apoprotein A2 (psaB) gene, complete cds; chloroplast
gi|589386092|gb|GARY01001471.1|	JX624223.1	96.211	2032	77	0	4	2035	580	2611	0	3326	1075217	Symbiodinium sp. clade A13	Symbiodinium sp. A13 chloroplast psaA minicircle, complete sequence
gb|GASD01002982.1|	JQ271773.1	100	164	0	0	110	273	448	611	7.27e-78	303	1105345	Vexillifera bacillipedes	Vexillifera bacillipedes strain P20Z 18S ribosomal RNA gene, partial sequence
gb|GASD01004609.1|	JQ271771.1	96.661	1228	20	18	15	1229	1372	153	0	2021	1105345	Vexillifera bacillipedes	Vexillifera bacillipedes strain 1HZ 18S ribosomal RNA gene, partial sequence
gb|GASD01009140.1|	JQ271772.1	95.248	968	27	14	2	957	12	972	0	1515	1105345	Vexillifera bacillipedes	Vexillifera bacillipedes strain 6HZM 18S ribosomal RNA gene, partial sequence
gb|GASD01010393.1|	KT185625.1	91.837	196	10	4	119	311	4569	4377	3.42e-67	268	5778	Vermamoeba vermiformis	Vermamoeba vermiformis isolate 1 18S ribosomal RNA gene, internal transcribed spacer 1, 5.8S ribosomal RNA gene, internal transcribed spacer 2, and 28S ribosomal RNA gene, complete sequence
gb|GASD01012931.1|	JQ271771.1	99.18	732	5	1	1	731	10	741	0	1317	1105345	Vexillifera bacillipedes	Vexillifera bacillipedes strain 1HZ 18S ribosomal RNA gene, partial sequence
gb|GASD01014800.1|	JQ271772.1	94.624	372	11	7	2	364	254	625	3.22e-157	568	1105345	Vexillifera bacillipedes	Vexillifera bacillipedes strain 6HZM 18S ribosomal RNA gene, partial sequence
gb|GASD01015329.1|	HQ687484.1	98.068	414	1	7	222	629	668	256	0	713	1105345	Vexillifera bacillipedes	Vexillifera bacillipedes strain TIL2 small subunit ribosomal RNA gene, partial sequence
gb|GASD01018081.1|	JQ271773.1	95.485	753	19	14	2	748	230	973	0	1188	1105345	Vexillifera bacillipedes	Vexillifera bacillipedes strain P20Z 18S ribosomal RNA gene, partial sequence
gb|GASD01020735.1|	HQ687484.1	96.604	854	16	12	3	850	241	1087	0	1404	1105345	Vexillifera bacillipedes	Vexillifera bacillipedes strain TIL2 small subunit ribosomal RNA gene, partial sequence
gb|GASD01021671.1|	JQ271772.1	98.583	988	4	9	1	982	160	1143	0	1738	1105345	Vexillifera bacillipedes	Vexillifera bacillipedes strain 6HZM 18S ribosomal RNA gene, partial sequence
gb|GASD01022888.1|	JQ271771.1	97.839	694	9	5	2	695	14	701	0	1194	1105345	Vexillifera bacillipedes	Vexillifera bacillipedes strain 1HZ 18S ribosomal RNA gene, partial sequence
gb|GASD01027119.1|	JQ271773.1	96.835	158	4	1	181	337	461	618	1.56e-65	263	1105345	Vexillifera bacillipedes	Vexillifera bacillipedes strain P20Z 18S ribosomal RNA gene, partial sequence
gb|GASD01029540.1|	JQ271771.1	96.145	415	8	8	2	414	261	669	0	671	1105345	Vexillifera bacillipedes	Vexillifera bacillipedes strain 1HZ 18S ribosomal RNA gene, partial sequence
#[Unkown/ENV]#gb|GASD01029574.1|	GU928265.1	88.945	199	17	5	249	445	294	489	1.61e-58	241	100272	uncultured eukaryote	Uncultured eukaryote clone F5K2Q4C04J4Y4X 28S ribosomal RNA gene, partial sequence
gb|GASD01029574.1|	XM_029017532.1	81.667	180	32	1	293	472	299	121	1e-30	148	857276	Cryptosporidium ubiquitum	Cryptosporidium ubiquitum senescence-associated protein (cubi_00518), partial mRNA
gb|GASD01030115.1|	JQ271773.1	98.664	599	4	4	11	607	952	356	0	1059	1105345	Vexillifera bacillipedes	Vexillifera bacillipedes strain P20Z 18S ribosomal RNA gene, partial sequence
gb|GASD01037468.1|	JQ271773.1	100	144	0	0	177	320	443	586	1.14e-66	267	1105345	Vexillifera bacillipedes	Vexillifera bacillipedes strain P20Z 18S ribosomal RNA gene, partial sequence
gb|GASD01054120.1|	JQ271772.1	97.106	311	5	4	1	310	633	326	2.44e-143	521	1105345	Vexillifera bacillipedes	Vexillifera bacillipedes strain 6HZM 18S ribosomal RNA gene, partial sequence
gb|GASD01057631.1|	HQ687484.1	100	351	0	0	2	352	698	348	0	649	1105345	Vexillifera bacillipedes	Vexillifera bacillipedes strain TIL2 small subunit ribosomal RNA gene, partial sequence
gb|GASD01062225.1|	JQ271772.1	98.739	238	1	2	196	431	600	363	3.24e-113	422	1105345	Vexillifera bacillipedes	Vexillifera bacillipedes strain 6HZM 18S ribosomal RNA gene, partial sequence
gb|GASD01064053.1|	JQ271772.1	100	350	0	0	59	408	359	708	0	647	1105345	Vexillifera bacillipedes	Vexillifera bacillipedes strain 6HZM 18S ribosomal RNA gene, partial sequence
gb|GASD01068320.1|	JQ271772.1	99.55	222	1	0	185	406	600	379	3.01e-108	405	1105345	Vexillifera bacillipedes	Vexillifera bacillipedes strain 6HZM 18S ribosomal RNA gene, partial sequence
gb|GASD01071240.1|	JQ271773.1	99.187	246	1	1	1	246	660	416	1.7e-119	442	1105345	Vexillifera bacillipedes	Vexillifera bacillipedes strain P20Z 18S ribosomal RNA gene, partial sequence
gb|GASD01076772.1|	JQ271771.1	98.341	422	3	4	61	481	597	179	0	737	1105345	Vexillifera bacillipedes	Vexillifera bacillipedes strain 1HZ 18S ribosomal RNA gene, partial sequence
gb|GASD01078767.1|	JQ271772.1	92.903	310	9	8	3	304	264	568	2.81e-118	438	1105345	Vexillifera bacillipedes	Vexillifera bacillipedes strain 6HZM 18S ribosomal RNA gene, partial sequence
gb|GASD01083549.1|	HQ687485.1	95	360	7	10	29	380	743	387	2.63e-153	555	1105345	Vexillifera bacillipedes	Vexillifera bacillipedes strain CCAP 1590/1 small subunit ribosomal RNA gene, partial sequence
gb|GASD01084246.1|	JQ271772.1	99.371	159	0	1	138	295	389	547	8e-73	287	1105345	Vexillifera bacillipedes	Vexillifera bacillipedes strain 6HZM 18S ribosomal RNA gene, partial sequence
gb|GASD01086454.1|	JQ271773.1	97.143	210	2	4	2	209	608	401	2.42e-92	351	1105345	Vexillifera bacillipedes	Vexillifera bacillipedes strain P20Z 18S ribosomal RNA gene, partial sequence
gb|GASE02045071.1|	XR_007835985.1	88.875	782	85	2	1	781	2273	1493	0	961	412133	Trichomonas vaginalis G3	Trichomonas vaginalis G3 23S ribosomal RNA (TVAG_2v0034110), rRNA
gb|GASE02047656.1|	MF373811.1	99.737	1519	1	3	371	1886	1	1519	0	2780	2014993	Pseudotrichonympha pearti	Pseudotrichonympha pearti isolate PP1 small subunit ribosomal RNA gene, partial sequence
gb|GASE02047657.1|	MF373811.1	99.737	1519	1	3	371	1886	1	1519	0	2780	2014993	Pseudotrichonympha pearti	Pseudotrichonympha pearti isolate PP1 small subunit ribosomal RNA gene, partial sequence
gb|GASE02047658.1|	MF373811.1	99.737	1519	1	3	371	1886	1	1519	0	2780	2014993	Pseudotrichonympha pearti	Pseudotrichonympha pearti isolate PP1 small subunit ribosomal RNA gene, partial sequence
gb|GASE02047659.1|	MF373811.1	99.737	1519	1	3	371	1886	1	1519	0	2780	2014993	Pseudotrichonympha pearti	Pseudotrichonympha pearti isolate PP1 small subunit ribosomal RNA gene, partial sequence
gi|584575043|gb|GASU01004495.1|	AF289049.1	97.566	452	11	0	1	452	2523	2072	0	774	2856	Cylindrotheca closterium	Cylindrotheca closterium internal transcribed spacer 1, 5.8S ribosomal RNA gene, internal transcribed spacer 2, and 28S ribosomal RNA gene, complete sequence
gi|584564753|gb|GASU01014785.1|	JQ277953.1	77.878	443	88	9	316	753	470	33	1.06e-65	267	1240341	Symbiodinium sp. G5	Symbiodinium sp. G5 elongation factor 2 (EF-2) gene, partial cds
gi|584561310|gb|GASU01018228.1|	MT361440.1	95.495	222	10	0	1	222	369	148	1.55e-93	355	137771	uncultured diatom	Uncultured diatom clone SmS259 small subunit ribosomal RNA gene, partial sequence
gi|584560053|gb|GASU01019485.1|	MT489381.1	97.083	240	7	0	1	240	2686	2447	1.81e-108	405	2737759	Cylindrotheca sp. SMS41	Cylindrotheca sp. SMS41 small subunit ribosomal RNA gene, partial sequence; internal transcribed spacer 1, 5.8S ribosomal RNA gene, and internal transcribed spacer 2, complete sequence; and large subunit ribosomal RNA gene, partial sequence
gi|584552358|gb|GASU01027180.1|	KX516638.1	99.537	216	1	0	1	216	1053	838	3.19e-105	394	74792	Moneuplotes minuta	Moneuplotes minuta isolate A307 large subunit ribosomal RNA gene, partial sequence
gi|584549581|gb|GASU01029957.1|	KR092122.1	99.83	589	1	0	16	604	854	266	0	1083	311979	Symbiodinium sp. clade A	Symbiodinium sp. clade A isolate BZ17 18S ribosomal RNA gene, partial sequence
gi|584549342|gb|GASU01030196.1|	MZ503278.1	99.776	447	1	0	1	447	4701	4255	0	821	482330	uncultured Symbiodinium	Uncultured Symbiodinium isolate Blackbird2/11/12/22 small subunit ribosomal RNA gene, partial sequence; internal transcribed spacer 1, 5.8S ribosomal RNA gene, and internal transcribed spacer 2, complete sequence; and large subunit ribosomal RNA gene, partial sequence
gi|584549248|gb|GASU01030290.1|	AB456560.1	99.797	986	2	0	25	1010	1034	49	0	1810	557190	Symbiodinium sp. SGCH-03	Symbiodinium sp. SGCH-03 chloroplast psbA mRNA for photosystem II protein D1, complete cds
gi|584548552|gb|GASU01030986.1|	MZ501690.1	99.633	1909	7	0	748	2656	1374	3282	0	3487	2950	Symbiodinium sp.	Symbiodinium sp. isolate 1.21260 cytochrome oxidase subunit I gene, complete cds; mitochondrial
gi|584548474|gb|GASU01031064.1|	FN552049.1	99.744	391	1	0	1	391	804	414	0	717	675001	Gymnodiniaceae sp. AW-2009	Gymnodiniaceae sp. AW-2009 partial 28S rRNA gene, isolate 1
gi|584547938|gb|GASU01031600.1|	JX624223.1	94.527	603	33	0	260	862	2188	1586	0	931	1075217	Symbiodinium sp. clade A13	Symbiodinium sp. A13 chloroplast psaA minicircle, complete sequence
gi|584547025|gb|GASU01032513.1|	MH612581.1	100	203	0	0	1	203	110	312	1.09e-99	375	2950	Symbiodinium sp.	Symbiodinium sp. isolate CV93 18S ribosomal RNA gene, partial sequence; internal transcribed spacer 1, 5.8S ribosomal RNA gene, and internal transcribed spacer 2, complete sequence; and 28S ribosomal RNA gene, partial sequence
gi|584537983|gb|GASU01041555.1|	MH612581.1	100	326	0	0	1	326	647	322	8.36e-168	603	2950	Symbiodinium sp.	Symbiodinium sp. isolate CV93 18S ribosomal RNA gene, partial sequence; internal transcribed spacer 1, 5.8S ribosomal RNA gene, and internal transcribed spacer 2, complete sequence; and 28S ribosomal RNA gene, partial sequence
gi|584498552|gb|GASU01080986.1|	JN885119.1	99.142	233	2	0	1	233	889	657	6.31e-113	420	1198315	Philaster apodigitiformis	Philaster apodigitiformis isolate WYG2007053101 large subunit ribsomal RNA gene, partial sequence
gi|584493097|gb|GASU01086434.1|	MT489381.1	99.245	265	2	0	1	265	865	601	1.09e-130	479	2737759	Cylindrotheca sp. SMS41	Cylindrotheca sp. SMS41 small subunit ribosomal RNA gene, partial sequence; internal transcribed spacer 1, 5.8S ribosomal RNA gene, and internal transcribed spacer 2, complete sequence; and large subunit ribosomal RNA gene, partial sequence
gi|713573382|gb|GATX01053038.1|	KM042421.1	93.103	87	6	0	1	87	1215	1301	4.34e-25	128	1610753	Protoperidinium fuzhouense	Protoperidinium fuzhouense large subunit ribosomal RNA gene, partial sequence
gi|713557269|gb|GATX01069151.1|	HG995487.1	80.321	249	42	7	96	341	581	825	5.19e-41	182	2777555	uncultured Eucoccidiorida	uncultured Eucoccidiorida genomic DNA sequence contains 18S rRNA gene, ITS1, 5.8S rRNA gene, ITS2, 28S rRNA gene, clone 05a249df
#[Unkown/ENV]#GAUC01032463.1	GU928949.1	96.296	81	3	0	1	81	174	254	6.7e-27	134	100272	uncultured eukaryote	Uncultured eukaryote clone F5K2Q4C04J1O4Z 28S ribosomal RNA gene, partial sequence
#[Unkown/ENV]#GAUC01032463.1	GU928943.1	96.296	81	3	0	1	81	339	419	6.7e-27	134	100272	uncultured eukaryote	Uncultured eukaryote clone F5K2Q4C04JQ4F1 28S ribosomal RNA gene, partial sequence
#[Unkown/ENV]#GAUC01032463.1	GU928808.1	96.296	81	3	0	1	81	412	492	6.7e-27	134	100272	uncultured eukaryote	Uncultured eukaryote clone F5K2Q4C04JG6QJ 28S ribosomal RNA gene, partial sequence
#[Unkown/ENV]#GAUC01032463.1	GU928746.1	96.296	81	3	0	1	81	176	256	6.7e-27	134	100272	uncultured eukaryote	Uncultured eukaryote clone F5K2Q4C04JUKCK 28S ribosomal RNA gene, partial sequence
#[Unkown/ENV]#GAUC01032463.1	GU928570.1	96.296	81	3	0	1	81	207	287	6.7e-27	134	100272	uncultured eukaryote	Uncultured eukaryote clone F5K2Q4C04IXFSR 28S ribosomal RNA gene, partial sequence
#[Unkown/ENV]#GAUC01032463.1	GU928549.1	96.296	81	3	0	1	81	86	166	6.7e-27	134	100272	uncultured eukaryote	Uncultured eukaryote clone F5K2Q4C04IN6N3 28S ribosomal RNA gene, partial sequence
#[Unkown/ENV]#GAUC01032463.1	GU928240.1	96.296	81	3	0	1	81	177	257	6.7e-27	134	100272	uncultured eukaryote	Uncultured eukaryote clone F5K2Q4C04IAGJN 28S ribosomal RNA gene, partial sequence
#[Unkown/ENV]#GAUC01032463.1	GU928180.1	96.296	81	3	0	1	81	72	152	6.7e-27	134	100272	uncultured eukaryote	Uncultured eukaryote clone F5K2Q4C04IEL5W 28S ribosomal RNA gene, partial sequence
#[Unkown/ENV]#GAUC01032463.1	GU927985.1	96.296	81	3	0	1	81	61	141	6.7e-27	134	100272	uncultured eukaryote	Uncultured eukaryote clone F5K2Q4C04JZESN 28S ribosomal RNA gene, partial sequence
GAUC01032463.1	MT237182.1	95.062	81	4	0	1	81	612	692	3.12e-25	128	1913026	Isospora lunaris	Isospora lunaris isolate Fars large subunit ribosomal RNA gene, partial sequence
GAUY02008566.1	KX442736.1	99.615	260	1	0	1	260	1399	1140	1.38e-129	475	2003111	Poteriospumella sp.	Poteriospumella sp. strain JBAS36 18S ribosomal RNA gene, partial sequence; internal transcribed spacer 1, 5.8S ribosomal RNA gene, and internal transcribed spacer 2, complete sequence; and 28S ribosomal RNA gene, partial sequence
gi|638455237|gb|GAVS01014426.1|	XM_662910.1	71.701	2099	526	54	632	2699	2115	54	6.14e-143	523	353151	Cryptosporidium hominis TU502	Cryptosporidium hominis TU502 elongation factor 2 (EF-2) (Chro.80341) partial mRNA
gi|638394538|gb|GAVS01075125.1|	MH304759.1	88.444	450	45	5	678	1127	6575	6133	3.23e-147	536	2294178	Corallicola aquarius	Apicomplexa sp. WKK-2018a isolate 2 small subunit ribosomal RNA gene, partial sequence; internal transcribed spacer 1, 5.8S ribosomal RNA gene, and internal transcribed spacer 2, complete sequence; and large subunit ribosomal RNA gene, partial sequence
#[Unkown/ENV]#GAVW02003618.1	JQ480025.1	96.218	238	9	0	1	238	194	431	4.63e-104	390	100272	uncultured eukaryote	Uncultured eukaryote clone CL-13 18S ribosomal RNA gene, partial sequence
#[Unkown/ENV]#GAVW02003618.1	EF100319.1	94.979	239	11	1	1	238	196	434	4.66e-99	374	100272	uncultured eukaryote	Uncultured eukaryote clone D4P07A06 18S ribosomal RNA gene, partial sequence
#[Unkown/ENV]#GAVW02003618.1	EF100281.1	94.979	239	11	1	1	238	196	434	4.66e-99	374	100272	uncultured eukaryote	Uncultured eukaryote clone D3P05D03 18S ribosomal RNA gene, partial sequence
#[Unkown/ENV]#GAVW02003618.1	EF100272.1	94.979	239	11	1	1	238	196	434	4.66e-99	374	100272	uncultured eukaryote	Uncultured eukaryote clone D3P05A02 18S ribosomal RNA gene, partial sequence
#[Unkown/ENV]#GAVW02003618.1	EF100396.1	94.538	238	13	0	1	238	113	350	2.17e-97	368	100272	uncultured eukaryote	Uncultured eukaryote clone D1P02F07 18S ribosomal RNA gene, partial sequence
#[Unkown/ENV]#GAVW02003618.1	EF100322.1	94.561	239	12	1	1	238	196	434	2.17e-97	368	100272	uncultured eukaryote	Uncultured eukaryote clone D4P07D11 18S ribosomal RNA gene, partial sequence
GAVW02003618.1	AF372779.1	93.697	238	15	0	1	238	113	350	4.69e-94	357	175274	uncultured alveolate	Uncultured alveolate clone BOLA184 small subunit ribosomal RNA gene, partial sequence
gb|GAWK02003645.1|	KT757499.1	86.364	198	22	5	21	217	373	180	5.25e-50	211	1742607	Stagondoeca pyriformis	Stagondoeca pyriformis 18S small subunit ribosomal RNA gene, partial sequence
gi|619318009|gb|GAXD01002740.1|	KX887322.1	100	39	0	0	2	40	423	385	2.25e-08	73.1	110120	Hepatozoon canis	Hepatozoon canis isolate FoxO7 18S ribosomal RNA gene, partial sequence
gb|GAXI02025924.1|	XM_003882219.1	78.418	746	154	6	1777	2520	741	1	1.2e-129	479	572307	Neospora caninum Liverpool	Neospora caninum Liverpool putative elongation factor 2 (NCLIV_020220), partial mRNA
gb|GAXI02034887.1|	GU192365.1	84.426	122	18	1	557	677	1679	1800	8.14e-22	119	2725245	Rhodophysema lundii	Rhodophysema lundii voucher GWS005532 large subunit ribosomal RNA gene, partial sequence
GAXK01022805.1	ON406874.1	90.588	170	16	0	1	170	550	381	2.02e-54	226	189646	Rhodoptilum plumosum	Rhodoptilum plumosum voucher GWS006334 28S ribosomal RNA gene, partial sequence
GAXK01032820.1	MF474349.1	94.463	307	17	0	27	333	1613	1307	6.53e-129	473	2023685	Pseudotrachelocerca trepida	Pseudotrachelocerca trepida isolate QZS2013102902 small subunit ribosomal RNA gene, partial sequence
GAXK01055852.1	KX516592.1	89.207	454	45	4	1	452	1709	1258	5.3e-156	564	178273	Euplotes sp.	Euplotes sp. isolate A468I1 large subunit ribosomal RNA gene, partial sequence
#[Unkown/ENV]#GAXK01066645.1	DQ103865.1	91.268	355	21	8	3	353	40	388	1.94e-129	475	203449	uncultured marine eukaryote	Uncultured marine eukaryote clone M3_18D06 small subunit ribosomal RNA gene, partial sequence
#[Unkown/ENV]#GAXK01066645.1	EF527132.1	90.986	355	22	8	3	353	40	388	9.02e-128	470	203449	uncultured marine eukaryote	Uncultured marine eukaryote clone SA2_1A12 18S ribosomal RNA gene, partial sequence
#[Unkown/ENV]#GAXK01066645.1	EF527105.1	90.986	355	22	8	3	353	40	388	9.02e-128	470	203449	uncultured marine eukaryote	Uncultured marine eukaryote clone SIF_1F12 18S ribosomal RNA gene, partial sequence
#[Unkown/ENV]#GAXK01066645.1	EF526798.1	90.986	355	22	8	3	353	40	388	9.02e-128	470	203449	uncultured marine eukaryote	Uncultured marine eukaryote clone NA2_4D11 18S ribosomal RNA gene, partial sequence
#[Unkown/ENV]#GAXK01066645.1	DQ103866.1	90.986	355	22	8	3	353	40	388	9.02e-128	470	203449	uncultured marine eukaryote	Uncultured marine eukaryote clone M3_18F09 small subunit ribosomal RNA gene, partial sequence
#[Unkown/ENV]#GAXK01066645.1	DQ103855.1	90.986	355	22	8	3	353	57	405	9.02e-128	470	203449	uncultured marine eukaryote	Uncultured marine eukaryote clone M2_18E04 small subunit ribosomal RNA gene, partial sequence
#[Unkown/ENV]#GAXK01066645.1	GU921347.1	90.704	355	25	8	3	353	10	360	1.17e-126	466	100272	uncultured eukaryote	Uncultured eukaryote clone F5K2Q4C04ICBCJ 18S ribosomal RNA gene, partial sequence
GAXK01066645.1	KM222104.1	90.704	355	23	8	3	353	39	387	4.2e-126	464	1348332	Prorodon ovum	Prorodon ovum voucher XY2009022601 small subunit ribosomal RNA gene, partial sequence
GAXK01066647.1	MT355116.1	99.685	317	1	0	1	317	9	325	3.54e-161	580	2728114	Bicosoecida sp. HFCC813	Bicosoecida sp. HFCC813 small subunit ribosomal RNA gene and internal transcribed spacer 1, partial sequence
GAXK01098816.1	MF474362.1	89.922	387	36	2	2	388	618	1001	1.67e-135	496	2023685	Pseudotrachelocerca trepida	Pseudotrachelocerca trepida isolate QZS2013102902 large subunit ribosomal RNA gene, partial sequence
GAXK01106112.1	MH182064.1	94.737	323	16	1	1	323	802	1123	2.9e-137	501	97485	Prymnesium parvum	Prymnesium parvum 18S ribosomal RNA gene, partial sequence
GAXK01119337.1	AF193903.1	87.255	102	11	2	268	368	8751	8851	7.62e-21	115	33653	Cafeteria roenbergensis	Cafeteria roenbergensis mitochondrial DNA, complete genome
GAXK01121918.1	KF651081.1	83.585	597	89	9	126	717	944	1536	6.72e-152	551	1492817	Colponema vietnamica	Colponema vietnamica strain Colp-7a 28S ribosomal RNA gene, partial sequence
GAXK01121922.1	FJ032646.1	80.6	500	89	8	129	625	1451	1945	2.91e-100	379	595691	Cercomonadida sp. C15_1A03	Cercomonadida sp. C15_1A03 28S ribosomal RNA gene, partial sequence
GAXK01121927.1	KF651081.1	84.016	488	73	4	1	487	1053	1536	5.97e-126	464	1492817	Colponema vietnamica	Colponema vietnamica strain Colp-7a 28S ribosomal RNA gene, partial sequence
GAXK01121931.1	FJ030884.2	82.836	402	59	10	1	396	1475	1872	3.88e-92	351	281460	Nerada mexicana	Nerada mexicana strain ATCC 50061 28S ribosomal RNA gene, partial sequence
GAXK01163186.1	FJ032663.1	98.039	51	1	0	353	403	428	378	3.42e-13	89.8	329656	uncultured marine stramenopile	Uncultured marine stramenopile clone DH22_2A48 28S ribosomal RNA gene, partial sequence
GAXK01193931.1	MZ440331.1	74.825	1001	219	27	562	1544	315	1300	1.22e-112	422	2810144	Placidia abyssalis	Placidia abyssalis strain HFCC745 elongation factor 2 (ef2) mRNA, complete cds
GAXK01195517.1	AB600315.1	99.81	527	1	0	1	527	1060	534	0	968	797122	Kipferlia bialata	Kipferlia bialata gene for translation elongation factor 2, partial cds, strain: NY0173
GAXK01204773.1	FJ030889.1	90.549	328	29	2	1	327	1586	1912	1.09e-116	433	35679	Pelagococcus subviridis	Pelagococcus subviridis strain CCMP1429 28S ribosomal RNA gene, partial sequence
GAXK01204785.1	FJ032658.1	96.805	313	9	1	1	312	1832	1520	2.14e-143	521	285226	uncultured marine diatom	Uncultured marine diatom clone DH22_2A36 28S ribosomal RNA gene, partial sequence
gi|597194145|gb|GAXQ01040403.1|	MH304761.1	76.351	444	86	15	9	440	3133	3569	1.28e-52	220	2294178	Corallicola aquarius	Apicomplexa sp. WKK-2018a isolate wkC1 internal transcribed spacer 1, partial sequence; 5.8S ribosomal RNA gene and internal transcribed spacer 2, complete sequence; and large subunit ribosomal RNA gene, partial sequence
#[Unkown/ENV]#gb|GAXX02004868.1|	JQ480025.1	93.103	203	14	0	13	215	196	398	2.56e-76	298	100272	uncultured eukaryote	Uncultured eukaryote clone CL-13 18S ribosomal RNA gene, partial sequence
gb|GAXX02004868.1|	AY334569.1	92.718	206	15	0	10	215	405	610	2.56e-76	298	238097	Mattesia sp. SV-2003	Mattesia sp. SV-2003 external transcribed spacer and 18S ribosomal RNA gene, partial sequence
gb|GAXX02005402.1|	AM501954.1	99.099	222	2	0	1	222	150	371	7.08e-107	399	431324	Caloneis amphisbaena	Caloneis amphisbaena 18S rRNA gene, strain AT-177.07
gb|GAXX02009005.1|	MT740317.1	94.886	176	9	0	1	176	2871	3046	1.34e-69	276	2862141	Nitzschia anatoliensis	Nitzschia anatoliensis clone SZCZ E372 18S ribosomal RNA gene, internal transcribed spacer 1, 5.8S ribosomal RNA gene, internal transcribed spacer 2, and 28S ribosomal RNA gene, complete sequence
#[Unkown/ENV]#gb|GAXX02019454.1|	DQ086772.1	95.181	83	4	0	92	174	379	461	3.96e-26	132	172788	uncultured phototrophic eukaryote	Uncultured phototrophic eukaryote isolate Alge11 large subunit ribosomal RNA gene, partial sequence
gb|GAXX02019454.1|	KT920434.1	95.122	82	4	0	92	173	1165	1246	1.43e-25	130	980197	Salispina spinosa	Salispina spinosa voucher CBS 591.85 28S ribosomal RNA gene, partial sequence
gb|GAXX02021107.1|	MF771014.1	94.156	154	9	0	1	154	367	214	3.32e-57	235	998810	Leptohyalis scotti	Leptohyalis scotti isolate 12291 clone a 28S ribosomal RNA gene, partial sequence
gb|GAXX02030603.1|	MH356258.1	96.142	337	13	0	1	337	1186	1522	2.97e-152	551	426662	Tabellaria flocculosa	Tabellaria flocculosa isolate HYU-D009 small subunit ribosomal RNA gene, partial sequence
GAYA02024649.1	KX790782.1	96	425	15	2	1	423	19	443	0	689	1930027	Zelonia cf. costaricensis	Zelonia cf. costaricensis isolate TCC169E 18S ribosomal RNA gene, partial sequence
GAYD02014683.1	KP343629.1	95.484	155	7	0	116	270	267	421	3.41e-61	248	1745346	Rhizomastix vacuolata	Rhizomastix vacuolata strain GOL18 clone 6 small subunit ribosomal RNA gene, partial sequence
GAYI02059592.1	KC245094.1	86.818	440	45	7	16	451	787	1217	1.96e-130	479	1287655	Archerella flavum	Archerella flavum isolate BC-1 small subunit ribosomal RNA gene, partial sequence
GAYI02061761.1	KY682890.1	89.143	175	19	0	640	814	845	671	9.32e-52	219	158729	Nitophyllum punctatum	Nitophyllum punctatum 28S ribosomal RNA gene, partial sequence
GAYI02068167.1	LC049329.1	87.234	658	55	22	548	1191	1699	1057	0	723	225066	Pulleniatina obliquiloculata	Pulleniatina obliquiloculata gene for 28S rRNA, partial sequence, isolate: KH43
gb|GAYJ02038902.1|	LC321939.1	96.667	60	2	0	1	60	1036	977	2.21e-16	100	76907	Caloglossa ogasawaraensis	Caloglossa ogasawaraensis PNG37 gene for 28S rRNA, partial sequence
GAYQ02042414.1	FJ459749.1	92.98	755	45	6	1	751	1081	331	0	1098	650280	Gregarina tropica	Gregarina tropica small subunit ribosomal RNA gene, partial sequence
GAYZ02002402.1	JN120253.1	98.571	210	3	0	1	210	1458	1249	1.44e-98	372	1126592	Vorticella sp. PPS-2011b	Vorticella sp. PPS-2011b isolate 166vkarasumaextremelysmalljapan18s 18S ribosomal RNA gene, partial sequence
#[Unkown/ENV]#GAYZ02007780.1	GU923146.1	93.13	262	16	2	1	261	60	320	8.62e-102	383	100272	uncultured eukaryote	Uncultured eukaryote clone F5K2Q4C04IMU19 18S ribosomal RNA gene, partial sequence
#[Unkown/ENV]#GAYZ02007780.1	GU923053.1	93.13	262	16	2	1	261	92	352	8.62e-102	383	100272	uncultured eukaryote	Uncultured eukaryote clone F5K2Q4C04JPAHI 18S ribosomal RNA gene, partial sequence
#[Unkown/ENV]#GAYZ02007780.1	GU919634.1	93.103	261	16	2	1	260	260	519	3.1e-101	381	100272	uncultured eukaryote	Uncultured eukaryote clone F5K2Q4C04JQSVI 18S ribosomal RNA gene, partial sequence
#[Unkown/ENV]#GAYZ02007780.1	GU919147.1	93.103	261	16	2	1	260	272	531	3.1e-101	381	100272	uncultured eukaryote	Uncultured eukaryote clone F5K2Q4C04JHWE8 18S ribosomal RNA gene, partial sequence
#[Unkown/ENV]#GAYZ02007780.1	KY355482.1	92.748	262	17	2	1	261	215	475	4.01e-100	377	100272	uncultured eukaryote	Uncultured eukaryote clone QCCC1ZA041 18S ribosomal RNA gene, partial sequence
#[Unkown/ENV]#GAYZ02007780.1	GU922676.1	92.748	262	17	2	1	261	109	369	4.01e-100	377	100272	uncultured eukaryote	Uncultured eukaryote clone F5K2Q4C04H79Z6 18S ribosomal RNA gene, partial sequence
#[Unkown/ENV]#GAYZ02007780.1	GU922408.1	92.776	263	16	3	1	261	118	379	4.01e-100	377	100272	uncultured eukaryote	Uncultured eukaryote clone F5K2Q4C04IK459 18S ribosomal RNA gene, partial sequence
#[Unkown/ENV]#GAYZ02007780.1	GU920743.1	93.05	259	16	2	1	258	256	513	4.01e-100	377	100272	uncultured eukaryote	Uncultured eukaryote clone F5K2Q4C04IM4VA 18S ribosomal RNA gene, partial sequence
#[Unkown/ENV]#GAYZ02007780.1	GU922229.1	92.748	262	16	3	1	261	5	264	1.44e-99	375	100272	uncultured eukaryote	Uncultured eukaryote clone F5K2Q4C04JFSP1 18S ribosomal RNA gene, partial sequence
#[Unkown/ENV]#GAYZ02007780.1	GU919502.1	92.72	261	17	2	1	260	278	537	1.44e-99	375	100272	uncultured eukaryote	Uncultured eukaryote clone F5K2Q4C04I5GL2 18S ribosomal RNA gene, partial sequence
#[Unkown/ENV]#GAYZ02007780.1	GU923567.1	92.72	261	16	3	1	259	211	470	5.19e-99	374	100272	uncultured eukaryote	Uncultured eukaryote clone F5K2Q4C04IA8SI 18S ribosomal RNA gene, partial sequence
#[Unkown/ENV]#GAYZ02007780.1	GU920707.1	92.692	260	17	2	1	259	270	528	5.19e-99	374	100272	uncultured eukaryote	Uncultured eukaryote clone F5K2Q4C04ICTDF 18S ribosomal RNA gene, partial sequence
#[Unkown/ENV]#GAYZ02007780.1	GU919118.1	92.692	260	17	2	1	259	272	530	5.19e-99	374	100272	uncultured eukaryote	Uncultured eukaryote clone F5K2Q4C04H224O 18S ribosomal RNA gene, partial sequence
#[Unkown/ENV]#GAYZ02007780.1	GU923105.1	92.664	259	17	2	1	258	157	414	1.87e-98	372	100272	uncultured eukaryote	Uncultured eukaryote clone F5K2Q4C04JOO7D 18S ribosomal RNA gene, partial sequence
#[Unkown/ENV]#GAYZ02007780.1	GU923005.1	92.395	263	17	3	1	261	30	291	1.87e-98	372	100272	uncultured eukaryote	Uncultured eukaryote clone F5K2Q4C04IA55J 18S ribosomal RNA gene, partial sequence
#[Unkown/ENV]#GAYZ02007780.1	GU922960.1	92.395	263	17	3	1	261	109	370	1.87e-98	372	100272	uncultured eukaryote	Uncultured eukaryote clone F5K2Q4C04ICTLO 18S ribosomal RNA gene, partial sequence
#[Unkown/ENV]#GAYZ02007780.1	AB901714.1	92.337	261	19	1	1	261	591	850	6.71e-98	370	100272	uncultured eukaryote	Uncultured eukaryote gene for 18S rRNA, partial sequence, clone: AOox_H_2012Dec_89
#[Unkown/ENV]#GAYZ02007780.1	AB901706.1	92.337	261	19	1	1	261	591	850	6.71e-98	370	100272	uncultured eukaryote	Uncultured eukaryote gene for 18S rRNA, partial sequence, clone: AOox_H_2012Dec_81
#[Unkown/ENV]#GAYZ02007780.1	AB902293.1	92.337	261	19	1	1	261	3	262	6.71e-98	370	100272	uncultured eukaryote	Uncultured eukaryote gene for 18S rRNA, partial sequence, clone: AOan_H_2012Mar_93
#[Unkown/ENV]#GAYZ02007780.1	AB902292.1	92.337	261	19	1	1	261	3	262	6.71e-98	370	100272	uncultured eukaryote	Uncultured eukaryote gene for 18S rRNA, partial sequence, clone: AOan_H_2012Mar_92
#[Unkown/ENV]#GAYZ02007780.1	AB902289.1	92.337	261	19	1	1	261	3	262	6.71e-98	370	100272	uncultured eukaryote	Uncultured eukaryote gene for 18S rRNA, partial sequence, clone: AOan_H_2012Mar_87
#[Unkown/ENV]#GAYZ02007780.1	AB902280.1	92.337	261	19	1	1	261	3	262	6.71e-98	370	100272	uncultured eukaryote	Uncultured eukaryote gene for 18S rRNA, partial sequence, clone: AOan_H_2012Mar_75
#[Unkown/ENV]#GAYZ02007780.1	AB902276.1	92.337	261	19	1	1	261	3	262	6.71e-98	370	100272	uncultured eukaryote	Uncultured eukaryote gene for 18S rRNA, partial sequence, clone: AOan_H_2012Mar_70
#[Unkown/ENV]#GAYZ02007780.1	AB902268.1	92.337	261	19	1	1	261	3	262	6.71e-98	370	100272	uncultured eukaryote	Uncultured eukaryote gene for 18S rRNA, partial sequence, clone: AOan_H_2012Mar_61
#[Unkown/ENV]#GAYZ02007780.1	AB902266.1	92.337	261	19	1	1	261	3	262	6.71e-98	370	100272	uncultured eukaryote	Uncultured eukaryote gene for 18S rRNA, partial sequence, clone: AOan_H_2012Mar_59
#[Unkown/ENV]#GAYZ02007780.1	AB902259.1	92.337	261	19	1	1	261	3	262	6.71e-98	370	100272	uncultured eukaryote	Uncultured eukaryote gene for 18S rRNA, partial sequence, clone: AOan_H_2012Mar_52
#[Unkown/ENV]#GAYZ02007780.1	AB902255.1	92.337	261	19	1	1	261	3	262	6.71e-98	370	100272	uncultured eukaryote	Uncultured eukaryote gene for 18S rRNA, partial sequence, clone: AOan_H_2012Mar_48
#[Unkown/ENV]#GAYZ02007780.1	AB902254.1	92.337	261	19	1	1	261	2	261	6.71e-98	370	100272	uncultured eukaryote	Uncultured eukaryote gene for 18S rRNA, partial sequence, clone: AOan_H_2012Mar_47
#[Unkown/ENV]#GAYZ02007780.1	AB902241.1	92.337	261	19	1	1	261	2	261	6.71e-98	370	100272	uncultured eukaryote	Uncultured eukaryote gene for 18S rRNA, partial sequence, clone: AOan_H_2012Mar_32
#[Unkown/ENV]#GAYZ02007780.1	AB902238.1	92.337	261	19	1	1	261	5	264	6.71e-98	370	100272	uncultured eukaryote	Uncultured eukaryote gene for 18S rRNA, partial sequence, clone: AOan_H_2012Mar_29
#[Unkown/ENV]#GAYZ02007780.1	AB902234.1	92.337	261	19	1	1	261	3	262	6.71e-98	370	100272	uncultured eukaryote	Uncultured eukaryote gene for 18S rRNA, partial sequence, clone: AOan_H_2012Mar_24
#[Unkown/ENV]#GAYZ02007780.1	AB902228.1	92.337	261	19	1	1	261	3	262	6.71e-98	370	100272	uncultured eukaryote	Uncultured eukaryote gene for 18S rRNA, partial sequence, clone: AOan_H_2012Mar_18
#[Unkown/ENV]#GAYZ02007780.1	AB902225.1	92.337	261	19	1	1	261	3	262	6.71e-98	370	100272	uncultured eukaryote	Uncultured eukaryote gene for 18S rRNA, partial sequence, clone: AOan_H_2012Mar_15
#[Unkown/ENV]#GAYZ02007780.1	AB902224.1	92.337	261	19	1	1	261	3	262	6.71e-98	370	100272	uncultured eukaryote	Uncultured eukaryote gene for 18S rRNA, partial sequence, clone: AOan_H_2012Mar_14
#[Unkown/ENV]#GAYZ02007780.1	AB902223.1	92.337	261	19	1	1	261	3	262	6.71e-98	370	100272	uncultured eukaryote	Uncultured eukaryote gene for 18S rRNA, partial sequence, clone: AOan_H_2012Mar_13
#[Unkown/ENV]#GAYZ02007780.1	AB902215.1	92.337	261	19	1	1	261	3	262	6.71e-98	370	100272	uncultured eukaryote	Uncultured eukaryote gene for 18S rRNA, partial sequence, clone: AOan_H_2012Mar_05
#[Unkown/ENV]#GAYZ02007780.1	AB902213.1	92.337	261	19	1	1	261	2	261	6.71e-98	370	100272	uncultured eukaryote	Uncultured eukaryote gene for 18S rRNA, partial sequence, clone: AOan_H_2012Mar_03
#[Unkown/ENV]#GAYZ02007780.1	AB902209.1	92.337	261	19	1	1	261	4	263	6.71e-98	370	100272	uncultured eukaryote	Uncultured eukaryote gene for 18S rRNA, partial sequence, clone: AOox_H_2012Mar_95
#[Unkown/ENV]#GAYZ02007780.1	AB902206.1	92.337	261	19	1	1	261	3	262	6.71e-98	370	100272	uncultured eukaryote	Uncultured eukaryote gene for 18S rRNA, partial sequence, clone: AOox_H_2012Mar_92
#[Unkown/ENV]#GAYZ02007780.1	AB902191.1	92.337	261	19	1	1	261	3	262	6.71e-98	370	100272	uncultured eukaryote	Uncultured eukaryote gene for 18S rRNA, partial sequence, clone: AOox_H_2012Mar_76
#[Unkown/ENV]#GAYZ02007780.1	AB902186.1	92.337	261	19	1	1	261	591	850	6.71e-98	370	100272	uncultured eukaryote	Uncultured eukaryote gene for 18S rRNA, partial sequence, clone: AOox_H_2012Mar_69
#[Unkown/ENV]#GAYZ02007780.1	AB902185.1	92.337	261	19	1	1	261	3	262	6.71e-98	370	100272	uncultured eukaryote	Uncultured eukaryote gene for 18S rRNA, partial sequence, clone: AOox_H_2012Mar_68
#[Unkown/ENV]#GAYZ02007780.1	AB902179.1	92.337	261	19	1	1	261	5	264	6.71e-98	370	100272	uncultured eukaryote	Uncultured eukaryote gene for 18S rRNA, partial sequence, clone: AOox_H_2012Mar_58
#[Unkown/ENV]#GAYZ02007780.1	AB902176.1	92.337	261	19	1	1	261	3	262	6.71e-98	370	100272	uncultured eukaryote	Uncultured eukaryote gene for 18S rRNA, partial sequence, clone: AOox_H_2012Mar_51
#[Unkown/ENV]#GAYZ02007780.1	AB902175.1	92.337	261	19	1	1	261	4	263	6.71e-98	370	100272	uncultured eukaryote	Uncultured eukaryote gene for 18S rRNA, partial sequence, clone: AOox_H_2012Mar_50
#[Unkown/ENV]#GAYZ02007780.1	AB902174.1	92.337	261	19	1	1	261	2	261	6.71e-98	370	100272	uncultured eukaryote	Uncultured eukaryote gene for 18S rRNA, partial sequence, clone: AOox_H_2012Mar_49
#[Unkown/ENV]#GAYZ02007780.1	AB902163.1	92.337	261	19	1	1	261	3	262	6.71e-98	370	100272	uncultured eukaryote	Uncultured eukaryote gene for 18S rRNA, partial sequence, clone: AOox_H_2012Mar_35
#[Unkown/ENV]#GAYZ02007780.1	AB902155.1	92.337	261	19	1	1	261	3	262	6.71e-98	370	100272	uncultured eukaryote	Uncultured eukaryote gene for 18S rRNA, partial sequence, clone: AOox_H_2012Mar_24
#[Unkown/ENV]#GAYZ02007780.1	AB902144.1	92.337	261	19	1	1	261	3	262	6.71e-98	370	100272	uncultured eukaryote	Uncultured eukaryote gene for 18S rRNA, partial sequence, clone: AOox_H_2012Mar_08
#[Unkown/ENV]#GAYZ02007780.1	AB902007.1	92.337	261	19	1	1	261	591	850	6.71e-98	370	100272	uncultured eukaryote	Uncultured eukaryote gene for 18S rRNA, partial sequence, clone: AS_N_2012Dec_73
#[Unkown/ENV]#GAYZ02007780.1	AB901793.1	92.337	261	19	1	1	261	3	262	6.71e-98	370	100272	uncultured eukaryote	Uncultured eukaryote gene for 18S rRNA, partial sequence, clone: AS_N_2012Sep_72
#[Unkown/ENV]#GAYZ02007780.1	AB901739.1	92.337	261	19	1	1	261	591	850	6.71e-98	370	100272	uncultured eukaryote	Uncultured eukaryote gene for 18S rRNA, partial sequence, clone: AS_N_2012Sep_17
#[Unkown/ENV]#GAYZ02007780.1	AB901737.1	92.337	261	19	1	1	261	3	262	6.71e-98	370	100272	uncultured eukaryote	Uncultured eukaryote gene for 18S rRNA, partial sequence, clone: AS_N_2012Sep_15
#[Unkown/ENV]#GAYZ02007780.1	AB901726.1	92.337	261	19	1	1	261	3	262	6.71e-98	370	100272	uncultured eukaryote	Uncultured eukaryote gene for 18S rRNA, partial sequence, clone: AS_N_2012Sep_04
#[Unkown/ENV]#GAYZ02007780.1	GU922361.1	92.366	262	17	3	1	261	76	335	6.71e-98	370	100272	uncultured eukaryote	Uncultured eukaryote clone F5K2Q4C04JUVVQ 18S ribosomal RNA gene, partial sequence
#[Unkown/ENV]#GAYZ02007780.1	AB902253.1	92.308	260	19	1	2	261	1	259	2.41e-97	368	100272	uncultured eukaryote	Uncultured eukaryote gene for 18S rRNA, partial sequence, clone: AOan_H_2012Mar_46
#[Unkown/ENV]#GAYZ02007780.1	AB901801.1	92.308	260	19	1	2	261	1	259	2.41e-97	368	100272	uncultured eukaryote	Uncultured eukaryote gene for 18S rRNA, partial sequence, clone: AS_N_2012Sep_80
#[Unkown/ENV]#GAYZ02007780.1	GU922902.1	92.045	264	17	4	1	261	44	306	2.41e-97	368	100272	uncultured eukaryote	Uncultured eukaryote clone F5K2Q4C04IVM5V 18S ribosomal RNA gene, partial sequence
#[Unkown/ENV]#GAYZ02007780.1	GU922798.1	92.045	264	17	4	1	261	14	276	2.41e-97	368	100272	uncultured eukaryote	Uncultured eukaryote clone F5K2Q4C04I6ZU6 18S ribosomal RNA gene, partial sequence
#[Unkown/ENV]#GAYZ02007780.1	GU923442.1	92.045	264	16	5	1	261	66	327	8.68e-97	366	100272	uncultured eukaryote	Uncultured eukaryote clone F5K2Q4C04JYRE9 18S ribosomal RNA gene, partial sequence
#[Unkown/ENV]#GAYZ02007780.1	AB902295.1	91.954	261	20	1	1	261	3	262	3.12e-96	364	100272	uncultured eukaryote	Uncultured eukaryote gene for 18S rRNA, partial sequence, clone: AOan_H_2012Mar_95
#[Unkown/ENV]#GAYZ02007780.1	AB902283.1	91.954	261	20	1	1	261	3	262	3.12e-96	364	100272	uncultured eukaryote	Uncultured eukaryote gene for 18S rRNA, partial sequence, clone: AOan_H_2012Mar_78
#[Unkown/ENV]#GAYZ02007780.1	AB902282.1	91.954	261	20	1	1	261	591	850	3.12e-96	364	100272	uncultured eukaryote	Uncultured eukaryote gene for 18S rRNA, partial sequence, clone: AOan_H_2012Mar_77
#[Unkown/ENV]#GAYZ02007780.1	AB902279.1	91.954	261	20	1	1	261	3	262	3.12e-96	364	100272	uncultured eukaryote	Uncultured eukaryote gene for 18S rRNA, partial sequence, clone: AOan_H_2012Mar_73
#[Unkown/ENV]#GAYZ02007780.1	AB902247.1	91.954	261	20	1	1	261	3	262	3.12e-96	364	100272	uncultured eukaryote	Uncultured eukaryote gene for 18S rRNA, partial sequence, clone: AOan_H_2012Mar_40
#[Unkown/ENV]#GAYZ02007780.1	AB902244.1	91.954	261	20	1	1	261	3	262	3.12e-96	364	100272	uncultured eukaryote	Uncultured eukaryote gene for 18S rRNA, partial sequence, clone: AOan_H_2012Mar_37
#[Unkown/ENV]#GAYZ02007780.1	AB902220.1	91.954	261	20	1	1	261	3	262	3.12e-96	364	100272	uncultured eukaryote	Uncultured eukaryote gene for 18S rRNA, partial sequence, clone: AOan_H_2012Mar_10
#[Unkown/ENV]#GAYZ02007780.1	AB902212.1	91.954	261	20	1	1	261	589	848	3.12e-96	364	100272	uncultured eukaryote	Uncultured eukaryote gene for 18S rRNA, partial sequence, clone: AOan_H_2012Mar_01
#[Unkown/ENV]#GAYZ02007780.1	AB902197.1	91.954	261	20	1	1	261	3	262	3.12e-96	364	100272	uncultured eukaryote	Uncultured eukaryote gene for 18S rRNA, partial sequence, clone: AOox_H_2012Mar_82
#[Unkown/ENV]#GAYZ02007780.1	AB902169.1	91.954	261	20	1	1	261	3	262	3.12e-96	364	100272	uncultured eukaryote	Uncultured eukaryote gene for 18S rRNA, partial sequence, clone: AOox_H_2012Mar_42
#[Unkown/ENV]#GAYZ02007780.1	AB902154.1	91.954	261	20	1	1	261	3	262	3.12e-96	364	100272	uncultured eukaryote	Uncultured eukaryote gene for 18S rRNA, partial sequence, clone: AOox_H_2012Mar_23
#[Unkown/ENV]#GAYZ02007780.1	AB902153.1	91.954	261	20	1	1	261	591	850	3.12e-96	364	100272	uncultured eukaryote	Uncultured eukaryote gene for 18S rRNA, partial sequence, clone: AOox_H_2012Mar_21
#[Unkown/ENV]#GAYZ02007780.1	AB902143.1	91.954	261	20	1	1	261	3	262	3.12e-96	364	100272	uncultured eukaryote	Uncultured eukaryote gene for 18S rRNA, partial sequence, clone: AOox_H_2012Mar_07
#[Unkown/ENV]#GAYZ02007780.1	GU923119.1	92.278	259	16	4	1	258	165	420	3.12e-96	364	100272	uncultured eukaryote	Uncultured eukaryote clone F5K2Q4C04JAYEC 18S ribosomal RNA gene, partial sequence
#[Unkown/ENV]#GAYZ02007780.1	GU922680.1	91.698	265	17	5	1	261	169	432	1.12e-95	363	100272	uncultured eukaryote	Uncultured eukaryote clone F5K2Q4C04I1BOZ 18S ribosomal RNA gene, partial sequence
#[Unkown/ENV]#GAYZ02007780.1	GU923168.1	91.635	263	17	5	1	260	153	413	1.45e-94	359	100272	uncultured eukaryote	Uncultured eukaryote clone F5K2Q4C04IA8IG 18S ribosomal RNA gene, partial sequence
#[Unkown/ENV]#GAYZ02007780.1	GU923100.1	91.635	263	16	4	1	258	14	275	1.45e-94	359	100272	uncultured eukaryote	Uncultured eukaryote clone F5K2Q4C04I1SID 18S ribosomal RNA gene, partial sequence
#[Unkown/ENV]#GAYZ02007780.1	EF586159.1	91.571	261	21	1	1	261	288	547	1.45e-94	359	100272	uncultured eukaryote	Uncultured eukaryote clone 384-O6 18S ribosomal RNA gene, partial sequence
GAYZ02007780.1	HM627239.1	92.032	251	19	1	11	261	1	250	2.43e-92	351	876585	Opercularia sp. 1 LRPU-2010	Opercularia sp. 1 LRPU-2010 18S small subunit ribosomal RNA gene, partial sequence
#[Unkown/ENV]#GAYZ02013351.1	HQ999064.1	98.913	368	4	0	29	396	465	98	0	658	100272	uncultured eukaryote	Uncultured eukaryote clone CA-1-5-3e 18S ribosomal RNA gene, partial sequence
#[Unkown/ENV]#GAYZ02013351.1	HQ999061.1	98.641	368	5	0	29	396	465	98	0	652	100272	uncultured eukaryote	Uncultured eukaryote clone CA-1-5-5a 18S ribosomal RNA gene, partial sequence
#[Unkown/ENV]#GAYZ02013351.1	AB695493.1	81.304	230	33	9	1	226	547	324	6.95e-40	178	100272	uncultured eukaryote	Uncultured eukaryote gene for 18S ribosomal RNA, complete sequence, clone: MPE1-50
#[Unkown/ENV]#GAYZ02013351.1	AB695487.1	80.87	230	34	9	1	226	547	324	3.23e-38	172	100272	uncultured eukaryote	Uncultured eukaryote gene for 18S ribosomal RNA, complete sequence, clone: MPE1-44
GAYZ02013351.1	KF705034.1	80.263	228	39	6	1	226	567	344	1.5e-36	167	1485074	Endostelium crystalliferum	Endostelium crystalliferum 18S ribosomal RNA gene, partial sequence
gb|GAZA02038541.1|	NC_058857.1	95.102	245	7	5	4	247	5288	5048	2.91e-101	381	1072566	Klossia helicina	Klossia helicina mitochondrion, complete genome
gb|GAZA02054208.1|	KJ767188.1	81.405	242	30	12	1	234	1259	1025	9.26e-42	183	1497015	Eimeria paludosa	Eimeria paludosa isolate DMH01 28S ribosomal RNA gene, partial sequence
gb|GAZA02060884.1|	NC_058856.1	91.606	274	16	5	1	270	472	742	1.94e-98	372	2711278	Klossia razorbacki	Klossia razorbacki mitochondrion, complete genome
gb|GAZA02066617.1|	MH203050.1	84.746	295	45	0	2	296	5462	5168	1.38e-75	296	2170311	Klossiella equi	Klossiella equi mitochondrion, complete genome
gb|GAZA02077856.1|	NC_058856.1	97	400	6	4	1	400	4566	4959	0	667	2711278	Klossia razorbacki	Klossia razorbacki mitochondrion, complete genome
gb|GAZA02090337.1|	NC_058857.1	91.317	668	29	11	1	666	3877	4517	0	885	1072566	Klossia helicina	Klossia helicina mitochondrion, complete genome
gb|GAZA02095787.1|	NC_058857.1	87.447	1418	173	5	1	1416	3891	2477	0	1628	1072566	Klossia helicina	Klossia helicina mitochondrion, complete genome
gb|GAZA02106880.1|	AF494059.1	92.786	1109	66	11	1	1100	1125	22	0	1592	203142	Adelina bambarooniae	Adelina bambarooniae isolate Ba3:5 18S ribosomal RNA gene, partial sequence
#[Unkown/ENV]#GAZB02020787.1	MG418811.1	86.475	244	22	10	7	244	69	307	5.04e-64	257	100272	uncultured eukaryote	Uncultured eukaryote clone 9-MSTAReuk:19 small subunit ribosomal RNA gene, partial sequence
#[Unkown/ENV]#GAZB02020787.1	AB695458.1	83.128	243	35	5	6	244	637	877	8.55e-52	217	100272	uncultured eukaryote	Uncultured eukaryote gene for 18S ribosomal RNA, complete sequence, clone: MPE1-15
#[Unkown/ENV]#GAZB02020787.1	LN586897.1	86.979	192	19	6	57	244	34	223	3.98e-50	211	100272	uncultured eukaryote	Uncultured eukaryote partial 18S rRNA gene, clone SICU496_N9D2_18S_E
#[Unkown/ENV]#GAZB02020787.1	LC150160.1	82.787	244	30	11	8	244	615	853	5.15e-49	207	100272	uncultured eukaryote	Uncultured eukaryote gene for 18S ribosomal RNA, partial sequence, clone: B21_ek_20
GAZB02020787.1	KP864096.1	81.893	243	38	5	6	244	646	886	1.85e-48	206	1655003	Dictyamoeba vorax	Dictyamoeba vorax isolate WalEn small subunit ribosomal RNA gene, partial sequence
GAZB02029674.1	KC245091.1	99.123	114	1	0	1	114	960	847	1.9e-48	206	1287653	Amphitrema wrightianum	Amphitrema wrightianum isolate PR-1 small subunit ribosomal RNA gene, partial sequence
GAZB02030757.1	AM710512.1	100	251	0	0	1	251	423	173	2.86e-126	464	431327	Amphora normanii	Amphora normannii partial 28S rRNA gene, strain AT-105Gel05
GAZB02031581.1	KM886611.1	82.584	178	22	9	42	214	18688	18515	3.29e-31	148	1577906	Berkeleya fennica	Berkeleya fennica mitochondrion, complete genome
#[Unkown/ENV]#GAZB02093483.1	GU921108.1	97.561	369	6	3	1	367	96	463	1.48e-175	628	100272	uncultured eukaryote	Uncultured eukaryote clone F5K2Q4C04JIP71 18S ribosomal RNA gene, partial sequence
#[Unkown/ENV]#GAZB02093483.1	MK945943.1	86.532	297	26	12	8	302	109	393	4.7e-81	315	342097	uncultured soil eukaryote	Uncultured soil eukaryote clone y890 small subunit ribosomal RNA gene, partial sequence
#[Unkown/ENV]#GAZB02093483.1	MZ613174.1	81.017	295	46	10	14	304	371	659	2.26e-54	226	415944	uncultured amoeba	Uncultured amoeba isolate 124221 small subunit ribosomal RNA gene, partial sequence
GAZB02093483.1	JN638032.1	81.017	295	46	10	14	304	361	649	2.26e-54	226	1167875	Squamamoeba japonica	Squamamoeba japonica strain CCAP 1593/1 clone 2224 18S ribosomal RNA gene, partial sequence
GAZB02095245.1	KX120666.1	99.714	350	1	0	1	350	953	604	1.79e-179	641	1951535	Halamphora montana	Halamphora montana isolate L1327 18S ribosomal RNA gene, partial sequence
gb|GAZE02131027.1|	XM_001321756.2	78.331	683	143	4	1	682	9	687	1.95e-117	436	412133	Trichomonas vaginalis G3	Trichomonas vaginalis G3 eukaryotic translation elongation factor 2a, tandem duplicate 1-related family (TVAG_2v0379900), partial mRNA
gb|GAZE02164879.1|	JF927156.1	79.101	445	62	22	1	425	1549	1982	1.54e-69	278	1109411	Tritrichomonas sp. BR-2011	Tritrichomonas sp. BR-2011 18S ribosomal RNA gene, internal transcribed spacer 1, 5.8S ribosomal RNA gene, and internal transcribed spacer 2, complete sequence; and 28S ribosomal RNA gene, partial sequence
gb|GAZE02169652.1|	MW020604.1	73.906	1257	237	77	391	1597	2428	1213	7.4e-112	420	2772037	Imasa heleensis	Imasa heleensis isolate Slancy eukaryotic elongation factor 2 mRNA, complete cds
gb|GAZE02169663.1|	MW020604.1	73.906	1257	237	77	391	1597	2428	1213	7.4e-112	420	2772037	Imasa heleensis	Imasa heleensis isolate Slancy eukaryotic elongation factor 2 mRNA, complete cds
GAZG02000406.1	KC753486.1	89.701	301	22	6	1	297	1489	1194	1.67e-99	375	1518557	Chlamydonella irregularis	Chlamydonella irregularis isolate PHB08120201 small subunit ribosomal RNA gene, partial sequence
GAZG02021200.1	EF165145.1	91.2	250	18	4	1	248	600	847	6.41e-88	337	420572	Chrysocapsa paludosa	Chrysocapsa paludosa strain CCMP380 18S ribosomal RNA gene, partial sequence
#[Unkown/ENV]#GAZN02047593.1	KU898832.1	92.308	78	6	0	1	78	32	109	5.22e-20	111	100272	uncultured eukaryote	Uncultured eukaryote clone Bering_Sea_Ice10 28S ribosomal RNA gene, partial sequence
GAZN02047593.1	MZ825071.1	90.541	74	7	0	1	74	17	90	4.07e-16	99	2022003	Pelagostrobilidium sp.	Pelagostrobilidium sp. isolate L39 large subunit ribosomal RNA gene, partial sequence
gi|598409855|gb|GAZS01089993.1|	KX099202.1	91.237	194	17	0	27	220	905	712	3.16e-66	265	423615	Hemigastrostyla enigmatica	Hemigastrostyla enigmatica clone HE3 28S ribosomal RNA gene, partial sequence
gb|GAZT02006250.1|	MT151382.1	95.652	368	10	5	1	364	4133	4498	9.02e-163	586	309358	Saccharina latissima	Saccharina latissima strain ye-c14 chloroplast, complete genome
gb|GAZT02029610.1|	KY047296.1	100	245	0	0	1	245	66	310	6.02e-123	453	170498	Laminaria sp.	Laminaria sp. voucher WH20130326.171 28S ribosomal RNA gene, partial sequence
gb|GAZT02034054.1|	MZ531905.1	100	257	0	0	1	257	4030	4286	1.36e-129	475	88149	Saccharina japonica	Saccharina japonica strain Rongfu small subunit ribosomal RNA gene, partial sequence; internal transcribed spacer 1, 5.8S ribosomal RNA gene, and internal transcribed spacer 2, complete sequence; and large subunit ribosomal RNA gene, partial sequence
gi|604766234|gb|GAZX01002297.1|	XM_012898029.1	80.838	167	28	4	57	221	1558	1394	3.67e-25	128	1410327	Acytostelium subglobosum LB1	Acytostelium subglobosum LB1 hypothetical protein partial mRNA
gi|604764629|gb|GAZX01003902.1|	LS480588.1	87.943	141	15	2	69	209	29	167	3.47e-36	165	1249594	Portieria cf. hornemannii B5 FL-2012	Portieria cf. hornemannii B5 FL-2012 partial EF11 gene for elongation factor 2, specimen voucher GENT:DAP1436
gi|604760076|gb|GAZX01008455.1|	GU138663.1	82.517	143	23	2	59	200	25862	26003	4.34e-24	124	2052682	Globisporangium ultimum	Pythium ultimum culture-collection CBS:398.51 mitochondrion, complete genome
gi|604748720|gb|GAZX01019811.1|	XM_013907453.1	86.667	270	34	2	8	276	1228	960	4.25e-76	298	461836	Thecamonas trahens ATCC 50062	Thecamonas trahens ATCC 50062 elongation factor 2 mRNA
gi|604745964|gb|GAZX01022567.1|	KM590684.1	93.092	579	38	1	1	577	1444	2022	0	846	52557	Synura uvella	Synura uvella strain Gonggeom2103108A 26S ribosomal RNA gene, partial sequence
gi|604725696|gb|GAZX01042835.1|	NC_044464.1	99.048	210	2	0	1	210	132595	132804	3.1e-100	377	2133758	Halamphora calidilacuna	Halamphora calidilacuna chloroplast, complete genome
gi|615244786|gb|GBBP01025600.1|	JX030149.1	93.447	351	19	3	1	348	1022	673	3.13e-142	518	5660	Leishmania braziliensis	Leishmania braziliensis isolate LbrNSL.rRNA.15 28S ribosomal RNA (LSU-alpha), partial sequence
gi|615211600|gb|GBBP01058745.1|	XM_015802760.1	87.77	2543	301	6	69	2606	32	2569	0	2964	157538	Leptomonas pyrrhocoris	Leptomonas pyrrhocoris putative mitochondrial elongation factor 2 (EF2-1) mRNA
gi|615199662|gb|GBBP01070683.1|	L19410.1	91.176	340	25	4	1	340	625	959	6.73e-124	457	28007	Phytomonas sp.	Phytomonas sp. 24S ribosomal RNA alpha subunit
gi|615181015|gb|GBBP01089330.1|	AY490099.1	92.737	358	23	3	1	355	35	392	1.15e-141	516	266837	Apicomplexan Acarus siro pathogen	Apicomplexan Acarus siro pathogen 18S ribosomal RNA gene, partial sequence
gi|605148764|gb|GBBS01001074.1|	MK810783.1	98.421	380	4	1	1	378	621	1000	0	667	1793139	Choleoeimeria sp. JRB-2016	Choleoeimeria sp. JRB-2016 strain CTM1 small subunit ribosomal RNA gene, partial sequence
gi|605147829|gb|GBBS01002009.1|	GU593705.1	94	350	17	2	1	349	1158	1504	5.21e-145	527	979873	Goussia desseri	Goussia desseri strain 652 28S ribosomal RNA gene, partial sequence
gi|605133304|gb|GBBS01016534.1|	OP480005.1	98.734	79	1	0	203	281	842	920	6.23e-29	141	2979735	Sarcocystis sp. JHu-2022a	Sarcocystis sp. JHu-2022a isolate YNUSpD1 large subunit ribosomal RNA gene, partial sequence
gi|605128078|gb|GBBS01021760.1|	KT203395.2	98.529	340	5	0	1	340	1651	1990	2.94e-167	601	1793139	Choleoeimeria sp. JRB-2016	Choleoeimeria sp. JRB-2016 mitochondrion, complete genome
gi|605084046|gb|GBBS01065129.1|	KT203395.2	95.853	217	9	0	1	217	2071	2287	1.96e-92	351	1793139	Choleoeimeria sp. JRB-2016	Choleoeimeria sp. JRB-2016 mitochondrion, complete genome
gi|606114614|gb|GBBX01005878.1|	KX420739.1	97.419	155	4	0	53	207	815	969	2.48e-66	265	134558	Ministeria vibrans	Ministeria vibrans 18S ribosomal RNA gene, partial sequence
gi|606048339|gb|GBBX01072153.1|	AF538042.1	91.522	1156	54	16	124	1279	255	1366	0	1552	4881	Amoebidium parasiticum	Amoebidium parasiticum mitochondrial chromosome 0681iay42_mtg_cplt, complete sequence
gi|606048338|gb|GBBX01072154.1|	AF538042.1	92	975	35	15	39	1013	435	1366	0	1328	4881	Amoebidium parasiticum	Amoebidium parasiticum mitochondrial chromosome 0681iay42_mtg_cplt, complete sequence
gi|606048337|gb|GBBX01072155.1|	AF538042.1	94.543	788	21	7	145	932	601	1366	0	1197	4881	Amoebidium parasiticum	Amoebidium parasiticum mitochondrial chromosome 0681iay42_mtg_cplt, complete sequence
gi|606048336|gb|GBBX01072156.1|	AF538047.1	94.609	575	25	5	2430	2999	2532	3105	0	885	4881	Amoebidium parasiticum	Amoebidium parasiticum mitochondrial chromosome 2902riaz91_mtg_cplt, complete sequence
gi|606048334|gb|GBBX01072158.1|	AF538042.1	91.522	1156	54	16	124	1279	255	1366	0	1552	4881	Amoebidium parasiticum	Amoebidium parasiticum mitochondrial chromosome 0681iay42_mtg_cplt, complete sequence
gi|606048331|gb|GBBX01072161.1|	AF538042.1	92	975	35	15	39	1013	435	1366	0	1328	4881	Amoebidium parasiticum	Amoebidium parasiticum mitochondrial chromosome 0681iay42_mtg_cplt, complete sequence
gi|606048327|gb|GBBX01072165.1|	AF538042.1	94.543	788	21	7	145	932	601	1366	0	1197	4881	Amoebidium parasiticum	Amoebidium parasiticum mitochondrial chromosome 0681iay42_mtg_cplt, complete sequence
gi|606048326|gb|GBBX01072166.1|	AF538042.1	91.522	1156	54	16	124	1279	255	1366	0	1552	4881	Amoebidium parasiticum	Amoebidium parasiticum mitochondrial chromosome 0681iay42_mtg_cplt, complete sequence
gi|606048323|gb|GBBX01072169.1|	AF538042.1	92	975	35	15	39	1013	435	1366	0	1328	4881	Amoebidium parasiticum	Amoebidium parasiticum mitochondrial chromosome 0681iay42_mtg_cplt, complete sequence
gi|606048321|gb|GBBX01072171.1|	AF538042.1	94.543	788	21	7	145	932	601	1366	0	1197	4881	Amoebidium parasiticum	Amoebidium parasiticum mitochondrial chromosome 0681iay42_mtg_cplt, complete sequence
gi|606048313|gb|GBBX01072179.1|	AF538042.1	94.231	520	20	7	646	1160	4867	5381	0	785	4881	Amoebidium parasiticum	Amoebidium parasiticum mitochondrial chromosome 0681iay42_mtg_cplt, complete sequence
gi|606048310|gb|GBBX01072182.1|	AF538042.1	96.61	472	14	2	646	1116	4867	5337	0	782	4881	Amoebidium parasiticum	Amoebidium parasiticum mitochondrial chromosome 0681iay42_mtg_cplt, complete sequence
gi|606031694|gb|GBBX01088798.1|	EU542599.1	99.679	312	1	0	17	328	693	1004	2.21e-158	571	529681	Amastigomonas sp. SR1 9H Thailand	Amastigomonas sp. SR1 9H Thailand 18S ribosomal RNA gene, partial sequence
gi|606016374|gb|GBBX01104118.1|	KC573040.1	95.964	223	9	0	1	223	17399	17177	9.34e-96	363	134558	Ministeria vibrans	Ministeria vibrans mitochondrion, complete genome
gi|617807103|gb|GBCW01019126.1|	AB086876.1	100	460	0	0	1	460	852	393	0	850	197034	Symbiodinium sp. OTcH-2	Symbiodinium sp. OTcH-2 plastid psbA mRNA for photosystem II protein D1, partial cds
gi|617807102|gb|GBCW01019127.1|	AB086876.1	100	221	0	0	1	221	396	616	1.38e-109	409	197034	Symbiodinium sp. OTcH-2	Symbiodinium sp. OTcH-2 plastid psbA mRNA for photosystem II protein D1, partial cds
gi|617803215|gb|GBCW01023014.1|	HG515016.1	92.556	806	60	0	2	807	1430	625	0	1157	2558455	Cladocopium sp. C3	Symbiodinium sp. C3 chloroplast minicircle DNA, psaB gene for photosystem I P700 chlorophyll a apoprotein A2, isolated from Agaricia sp
gi|613577357|gb|GBCZ01023172.1|	AF527758.1	97.193	285	8	0	21	305	393	109	9.87e-132	483	211642	Licnophora macfarlandi	Licnophora macfarlandi 18S ribosomal RNA gene, partial sequence
gi|613442529|gb|GBCZ01150885.1|	JF262539.1	89.267	764	82	0	225	988	764	1	0	957	180228	Paramoeba pemaquidensis	Neoparamoeba pemaquidensis culture-collection CCAP:1560/4 elongation factor 2 mRNA, partial cds
gi|615069270|gb|GBDE01006099.1|	MK810783.1	98.417	379	4	1	1	377	622	1000	0	665	1793139	Choleoeimeria sp. JRB-2016	Choleoeimeria sp. JRB-2016 strain CTM1 small subunit ribosomal RNA gene, partial sequence
gi|615024527|gb|GBDE01050534.1|	XR_003297360.1	100	65	0	0	490	554	1462	1526	1.71e-22	121	88456	Cyclospora cayetanensis	PREDICTED: Cyclospora cayetanensis large subunit ribosomal RNA (LOC113146729), rRNA
gi|614933630|gb|GBDE01141431.1|	OP480005.1	98.684	76	1	0	203	278	842	917	2.86e-27	135	2979735	Sarcocystis sp. JHu-2022a	Sarcocystis sp. JHu-2022a isolate YNUSpD1 large subunit ribosomal RNA gene, partial sequence
gi|656509183|gb|GBDP01006843.1|	MH488782.1	79.037	353	68	6	266	617	651	304	2.12e-57	237	2231174	Homocognata cf. vulgaris	Homocognata cf. vulgaris isolate CGS1A small subunit ribosomal RNA gene, partial sequence
gi|619429109|gb|GBDW01055816.1|	MK810783.1	99.024	205	2	0	1	205	768	972	1.82e-97	368	1793139	Choleoeimeria sp. JRB-2016	Choleoeimeria sp. JRB-2016 strain CTM1 small subunit ribosomal RNA gene, partial sequence
#[Unkown/ENV]#GBEB01020960.1	GU929153.1	80.361	499	84	11	300	796	1	487	4.05e-96	366	100272	uncultured eukaryote	Uncultured eukaryote clone F5K2Q4C04IADHR 28S ribosomal RNA gene, partial sequence
#[Unkown/ENV]#GBEB01020960.1	GU928892.1	82.804	378	50	12	331	702	3	371	2.47e-83	324	100272	uncultured eukaryote	Uncultured eukaryote clone F5K2Q4C04INZNI 28S ribosomal RNA gene, partial sequence
#[Unkown/ENV]#GBEB01020960.1	GU928168.1	80.562	427	69	11	280	702	1	417	4.14e-81	316	100272	uncultured eukaryote	Uncultured eukaryote clone F5K2Q4C04I1Z3W 28S ribosomal RNA gene, partial sequence
GBEB01020960.1	EF216916.1	76.809	470	85	19	1	465	1036	1486	7.12e-59	243	136459	Paraflabellula hoguae	Paraflabellula hoguae 28S large subunit ribosomal RNA gene, partial sequence
#[Unkown/ENV]#gi|816040073|gb|GBEC01020889.1|	GU929153.1	80.361	499	84	11	300	796	1	487	4.88e-96	366	100272	uncultured eukaryote	Uncultured eukaryote clone F5K2Q4C04IADHR 28S ribosomal RNA gene, partial sequence
#[Unkown/ENV]#gi|816040073|gb|GBEC01020889.1|	GU928892.1	82.804	378	50	12	331	702	3	371	2.98e-83	324	100272	uncultured eukaryote	Uncultured eukaryote clone F5K2Q4C04INZNI 28S ribosomal RNA gene, partial sequence
#[Unkown/ENV]#gi|816040073|gb|GBEC01020889.1|	GU928168.1	80.562	427	69	11	280	702	1	417	4.99e-81	316	100272	uncultured eukaryote	Uncultured eukaryote clone F5K2Q4C04I1Z3W 28S ribosomal RNA gene, partial sequence
gi|816040073|gb|GBEC01020889.1|	EF216916.1	76.809	470	85	19	1	465	1036	1486	8.59e-59	243	136459	Paraflabellula hoguae	Paraflabellula hoguae 28S large subunit ribosomal RNA gene, partial sequence
gb|GBEH01011455.1|	LC126973.1	82.432	148	26	0	399	546	1116	1263	2.81e-25	130	1869201	Neovahlkampfia nana	Neovahlkampfia nana gene for 18S ribosomal RNA, partial sequence, isolate: V_02
gb|GBEH01011457.1|	MH535964.1	99.465	374	1	1	1	374	214	586	0	678	1973054	Vannella sp.	Vannella sp. strain MV4 18S ribosomal RNA gene, partial sequence; mitochondrial
gb|GBEH01011458.1|	MH017644.1	91.235	251	22	0	292	542	822	1072	3.29e-89	342	2291672	Staurophora sp.	Staurophora sp. strain FLMan1 robust pennate A6 voucher Theriot Lab voucher HK503 small subunit ribosomal RNA gene, partial sequence
gb|GBEH01011460.1|	OM808938.1	99.798	496	1	0	1	496	791	1286	0	911	1487602	Vannella robusta	Vannella sp. CB-2014 strain DIVA3 518/3/11 clone 3 small subunit ribosomal RNA gene, partial sequence
gb|GBEH01011461.1|	MN602032.1	96.667	210	4	3	1	209	835	1042	8.85e-91	346	431333	Achnanthidium minutissimum	Achnanthidium minutissimum strain 18SXYH2 small subunit ribosomal RNA gene, partial sequence
gb|GBEH01011463.1|	MN602032.1	96.887	257	5	3	1	256	835	1089	3.84e-115	427	431333	Achnanthidium minutissimum	Achnanthidium minutissimum strain 18SXYH2 small subunit ribosomal RNA gene, partial sequence
gb|GBEH01015255.1|	MH608212.2	88.685	327	32	5	1	324	37689	38013	5.07e-105	394	266149	Pseudocohnilembus persalinus	Pseudocohnilembus persalinus mitochondrion
gb|GBEH01020293.1|	EF990225.1	98.75	80	1	0	139	218	390	311	1.3e-29	143	2661694	Cladostephus spongiosus	Cladostephus spongiosus large subunit ribosomal RNA gene, partial sequence
gb|GBEH01021073.1|	KU565403.1	87.225	227	29	0	1	227	543	317	1.29e-64	259	1912076	Achnanthidium sp. EP-2016a	Achnanthidium sp. EP-2016a voucher MIC10_53 28S ribosomal RNA gene, partial sequence
gb|GBEH01022605.1|	KX783164.1	80.455	220	33	6	1	220	2631	2422	1.29e-34	159	2005788	Tytthomenia barrettii	Tytthomenia barrettii voucher GWS015505 28S ribosomal RNA gene, partial sequence
gb|GBEH01036187.1|	KU565403.1	87.552	241	30	0	1	241	317	557	1.08e-70	279	1912076	Achnanthidium sp. EP-2016a	Achnanthidium sp. EP-2016a voucher MIC10_53 28S ribosomal RNA gene, partial sequence
gb|GBEH01040305.1|	MN940505.1	87.879	66	8	0	1	66	836	901	3.89e-10	78.7	2725370	Pinnularia borealis complex sp.	Pinnularia borealis complex sp. voucher MAU16_03_15 18S small subunit ribosomal RNA gene, partial sequence
gb|GBEH01046928.1|	KX783164.1	80.365	219	33	6	1	219	2423	2631	4.65e-34	158	2005788	Tytthomenia barrettii	Tytthomenia barrettii voucher GWS015505 28S ribosomal RNA gene, partial sequence
gb|GBEH01047591.1|	MH755247.1	100	230	0	0	1	230	425	654	1.23e-114	425	1940208	uncultured Granofilosea	Uncultured Granofilosea clone MPB1-18S_34 small subunit ribosomal RNA gene, partial sequence
gb|GBEH01050278.1|	AF259427.1	76	175	39	3	18	191	367	539	9.01e-13	87.9	131062	Drachiella spectabilis	Drachiella spectabilis clone dspe large subunit ribosomal RNA gene, partial sequence
#[Unkown/ENV]#gb|GBEH01053210.1|	GU929123.1	87.619	210	21	5	1	207	73	280	1.51e-58	239	100272	uncultured eukaryote	Uncultured eukaryote clone F5K2Q4C04I2CFM 28S ribosomal RNA gene, partial sequence
#[Unkown/ENV]#gb|GBEH01053210.1|	GU929141.1	87.143	210	23	4	1	208	122	329	1.95e-57	235	100272	uncultured eukaryote	Uncultured eukaryote clone F5K2Q4C04JTZ9V 28S ribosomal RNA gene, partial sequence
#[Unkown/ENV]#gb|GBEH01053210.1|	GU929071.1	87.143	210	23	4	1	208	202	409	1.95e-57	235	100272	uncultured eukaryote	Uncultured eukaryote clone F5K2Q4C04H370X 28S ribosomal RNA gene, partial sequence
#[Unkown/ENV]#gb|GBEH01053210.1|	GU928998.1	87.081	209	24	3	1	208	160	366	7.03e-57	233	100272	uncultured eukaryote	Uncultured eukaryote clone F5K2Q4C04I4RKL 28S ribosomal RNA gene, partial sequence
#[Unkown/ENV]#gb|GBEH01053210.1|	GU928856.1	87.081	209	24	3	1	208	161	367	7.03e-57	233	100272	uncultured eukaryote	Uncultured eukaryote clone F5K2Q4C04JNXVA 28S ribosomal RNA gene, partial sequence
#[Unkown/ENV]#gb|GBEH01053210.1|	GU928843.1	87.081	209	24	3	1	208	145	351	7.03e-57	233	100272	uncultured eukaryote	Uncultured eukaryote clone F5K2Q4C04H6Y9F 28S ribosomal RNA gene, partial sequence
#[Unkown/ENV]#gb|GBEH01053210.1|	GU928783.1	87.081	209	24	3	1	208	122	328	7.03e-57	233	100272	uncultured eukaryote	Uncultured eukaryote clone F5K2Q4C04J2Y96 28S ribosomal RNA gene, partial sequence
#[Unkown/ENV]#gb|GBEH01053210.1|	GU928782.1	87.081	209	24	3	1	208	126	332	7.03e-57	233	100272	uncultured eukaryote	Uncultured eukaryote clone F5K2Q4C04H7N0T 28S ribosomal RNA gene, partial sequence
#[Unkown/ENV]#gb|GBEH01053210.1|	GU928703.1	87.081	209	24	3	1	208	127	333	7.03e-57	233	100272	uncultured eukaryote	Uncultured eukaryote clone F5K2Q4C04JCQ9I 28S ribosomal RNA gene, partial sequence
#[Unkown/ENV]#gb|GBEH01053210.1|	GU928660.1	87.081	209	24	3	1	208	158	364	7.03e-57	233	100272	uncultured eukaryote	Uncultured eukaryote clone F5K2Q4C04I3Q8E 28S ribosomal RNA gene, partial sequence
#[Unkown/ENV]#gb|GBEH01053210.1|	GU928608.1	87.081	209	24	3	1	208	78	284	7.03e-57	233	100272	uncultured eukaryote	Uncultured eukaryote clone F5K2Q4C04I58Y3 28S ribosomal RNA gene, partial sequence
#[Unkown/ENV]#gb|GBEH01053210.1|	GU928561.1	87.081	209	24	3	1	208	16	222	7.03e-57	233	100272	uncultured eukaryote	Uncultured eukaryote clone F5K2Q4C04ICOBV 28S ribosomal RNA gene, partial sequence
#[Unkown/ENV]#gb|GBEH01053210.1|	GU928540.1	87.081	209	24	3	1	208	150	356	7.03e-57	233	100272	uncultured eukaryote	Uncultured eukaryote clone F5K2Q4C04ILCV2 28S ribosomal RNA gene, partial sequence
#[Unkown/ENV]#gb|GBEH01053210.1|	GU928451.1	87.081	209	24	3	1	208	160	366	7.03e-57	233	100272	uncultured eukaryote	Uncultured eukaryote clone F5K2Q4C04I5E20 28S ribosomal RNA gene, partial sequence
#[Unkown/ENV]#gb|GBEH01053210.1|	GU928406.1	87.081	209	24	3	1	208	160	366	7.03e-57	233	100272	uncultured eukaryote	Uncultured eukaryote clone F5K2Q4C04IEBM8 28S ribosomal RNA gene, partial sequence
#[Unkown/ENV]#gb|GBEH01053210.1|	GU928397.1	87.081	209	23	4	1	208	117	322	7.03e-57	233	100272	uncultured eukaryote	Uncultured eukaryote clone F5K2Q4C04H3VML 28S ribosomal RNA gene, partial sequence
#[Unkown/ENV]#gb|GBEH01053210.1|	GU928393.1	87.081	209	24	3	1	208	87	293	7.03e-57	233	100272	uncultured eukaryote	Uncultured eukaryote clone F5K2Q4C04IN04T 28S ribosomal RNA gene, partial sequence
#[Unkown/ENV]#gb|GBEH01053210.1|	GU928297.1	87.081	209	24	3	1	208	312	518	7.03e-57	233	100272	uncultured eukaryote	Uncultured eukaryote clone F5K2Q4C04JH5WZ 28S ribosomal RNA gene, partial sequence
#[Unkown/ENV]#gb|GBEH01053210.1|	GU928281.1	87.081	209	24	3	1	208	203	409	7.03e-57	233	100272	uncultured eukaryote	Uncultured eukaryote clone F5K2Q4C04I305G 28S ribosomal RNA gene, partial sequence
#[Unkown/ENV]#gb|GBEH01053210.1|	GU928272.1	87.081	209	24	3	1	208	137	343	7.03e-57	233	100272	uncultured eukaryote	Uncultured eukaryote clone F5K2Q4C04JMENR 28S ribosomal RNA gene, partial sequence
#[Unkown/ENV]#gb|GBEH01053210.1|	GU928248.1	87.081	209	24	3	1	208	159	365	7.03e-57	233	100272	uncultured eukaryote	Uncultured eukaryote clone F5K2Q4C04JMK18 28S ribosomal RNA gene, partial sequence
#[Unkown/ENV]#gb|GBEH01053210.1|	GU928200.1	87.081	209	24	3	1	208	223	429	7.03e-57	233	100272	uncultured eukaryote	Uncultured eukaryote clone F5K2Q4C04JIPBH 28S ribosomal RNA gene, partial sequence
#[Unkown/ENV]#gb|GBEH01053210.1|	GU928163.1	87.081	209	24	3	1	208	151	357	7.03e-57	233	100272	uncultured eukaryote	Uncultured eukaryote clone F5K2Q4C04JWX7P 28S ribosomal RNA gene, partial sequence
#[Unkown/ENV]#gb|GBEH01053210.1|	GU928060.1	87.081	209	24	3	1	208	120	326	7.03e-57	233	100272	uncultured eukaryote	Uncultured eukaryote clone F5K2Q4C04IR0LI 28S ribosomal RNA gene, partial sequence
#[Unkown/ENV]#gb|GBEH01053210.1|	GU928051.1	87.081	209	24	3	1	208	173	379	7.03e-57	233	100272	uncultured eukaryote	Uncultured eukaryote clone F5K2Q4C04JYNDT 28S ribosomal RNA gene, partial sequence
#[Unkown/ENV]#gb|GBEH01053210.1|	GU927927.1	87.081	209	24	3	1	208	126	332	7.03e-57	233	100272	uncultured eukaryote	Uncultured eukaryote clone F5K2Q4C04IWXU0 28S ribosomal RNA gene, partial sequence
#[Unkown/ENV]#gb|GBEH01053210.1|	GU927913.1	87.081	209	24	3	1	208	118	324	7.03e-57	233	100272	uncultured eukaryote	Uncultured eukaryote clone F5K2Q4C04JGH8B 28S ribosomal RNA gene, partial sequence
#[Unkown/ENV]#gb|GBEH01053210.1|	GU927843.1	87.081	209	24	3	1	208	151	357	7.03e-57	233	100272	uncultured eukaryote	Uncultured eukaryote clone F5K2Q4C04I25VB 28S ribosomal RNA gene, partial sequence
#[Unkown/ENV]#gb|GBEH01053210.1|	GU927841.1	87.081	209	24	3	1	208	160	366	7.03e-57	233	100272	uncultured eukaryote	Uncultured eukaryote clone F5K2Q4C04JK1WS 28S ribosomal RNA gene, partial sequence
#[Unkown/ENV]#gb|GBEH01053210.1|	GU927816.1	87.081	209	24	3	1	208	118	324	7.03e-57	233	100272	uncultured eukaryote	Uncultured eukaryote clone F5K2Q4C04JF5IC 28S ribosomal RNA gene, partial sequence
#[Unkown/ENV]#gb|GBEH01053210.1|	GU928865.1	86.603	209	26	2	1	208	143	350	9.09e-56	230	100272	uncultured eukaryote	Uncultured eukaryote clone F5K2Q4C04IDU4U 28S ribosomal RNA gene, partial sequence
#[Unkown/ENV]#gb|GBEH01053210.1|	GU928762.1	86.667	210	24	4	1	208	74	281	9.09e-56	230	100272	uncultured eukaryote	Uncultured eukaryote clone F5K2Q4C04JHCSH 28S ribosomal RNA gene, partial sequence
#[Unkown/ENV]#gb|GBEH01053210.1|	GU928755.1	86.603	209	26	2	1	208	150	357	9.09e-56	230	100272	uncultured eukaryote	Uncultured eukaryote clone F5K2Q4C04I8JRA 28S ribosomal RNA gene, partial sequence
#[Unkown/ENV]#gb|GBEH01053210.1|	GU928642.1	86.603	209	26	2	1	208	240	447	9.09e-56	230	100272	uncultured eukaryote	Uncultured eukaryote clone F5K2Q4C04JQJGS 28S ribosomal RNA gene, partial sequence
#[Unkown/ENV]#gb|GBEH01053210.1|	GU928615.1	86.667	210	24	4	1	208	17	224	9.09e-56	230	100272	uncultured eukaryote	Uncultured eukaryote clone F5K2Q4C04JVR8G 28S ribosomal RNA gene, partial sequence
#[Unkown/ENV]#gb|GBEH01053210.1|	GU928402.1	86.603	209	26	2	1	208	160	367	9.09e-56	230	100272	uncultured eukaryote	Uncultured eukaryote clone F5K2Q4C04ISVBI 28S ribosomal RNA gene, partial sequence
#[Unkown/ENV]#gb|GBEH01053210.1|	GU928370.1	86.603	209	26	2	1	208	185	392	9.09e-56	230	100272	uncultured eukaryote	Uncultured eukaryote clone F5K2Q4C04IK19S 28S ribosomal RNA gene, partial sequence
#[Unkown/ENV]#gb|GBEH01053210.1|	GU928299.1	86.603	209	26	2	1	208	160	367	9.09e-56	230	100272	uncultured eukaryote	Uncultured eukaryote clone F5K2Q4C04IB065 28S ribosomal RNA gene, partial sequence
#[Unkown/ENV]#gb|GBEH01053210.1|	GU928292.1	86.667	210	24	4	1	208	208	415	9.09e-56	230	100272	uncultured eukaryote	Uncultured eukaryote clone F5K2Q4C04JBBVX 28S ribosomal RNA gene, partial sequence
#[Unkown/ENV]#gb|GBEH01053210.1|	GU928085.1	86.667	210	24	4	1	208	116	323	9.09e-56	230	100272	uncultured eukaryote	Uncultured eukaryote clone F5K2Q4C04JM3WD 28S ribosomal RNA gene, partial sequence
#[Unkown/ENV]#gb|GBEH01053210.1|	GU927962.1	86.667	210	24	4	1	208	160	367	9.09e-56	230	100272	uncultured eukaryote	Uncultured eukaryote clone F5K2Q4C04JX4LI 28S ribosomal RNA gene, partial sequence
#[Unkown/ENV]#gb|GBEH01053210.1|	GU927952.1	86.667	210	24	4	1	208	73	280	9.09e-56	230	100272	uncultured eukaryote	Uncultured eukaryote clone F5K2Q4C04IOXF3 28S ribosomal RNA gene, partial sequence
#[Unkown/ENV]#gb|GBEH01053210.1|	GU927802.1	86.667	210	24	4	1	208	164	371	9.09e-56	230	100272	uncultured eukaryote	Uncultured eukaryote clone F5K2Q4C04I95M7 28S ribosomal RNA gene, partial sequence
#[Unkown/ENV]#gb|GBEH01053210.1|	GU928966.1	86.603	209	25	3	1	208	203	409	3.27e-55	228	100272	uncultured eukaryote	Uncultured eukaryote clone F5K2Q4C04JHY8H 28S ribosomal RNA gene, partial sequence
#[Unkown/ENV]#gb|GBEH01053210.1|	GU928873.1	86.893	206	24	3	4	208	18	221	3.27e-55	228	100272	uncultured eukaryote	Uncultured eukaryote clone F5K2Q4C04JDK2N 28S ribosomal RNA gene, partial sequence
#[Unkown/ENV]#gb|GBEH01053210.1|	GU928863.1	86.603	209	25	3	1	208	261	467	3.27e-55	228	100272	uncultured eukaryote	Uncultured eukaryote clone F5K2Q4C04H94PJ 28S ribosomal RNA gene, partial sequence
#[Unkown/ENV]#gb|GBEH01053210.1|	GU928772.1	86.603	209	25	3	1	208	167	373	3.27e-55	228	100272	uncultured eukaryote	Uncultured eukaryote clone F5K2Q4C04I4VZ7 28S ribosomal RNA gene, partial sequence
#[Unkown/ENV]#gb|GBEH01053210.1|	GU928759.1	86.603	209	25	3	1	208	239	445	3.27e-55	228	100272	uncultured eukaryote	Uncultured eukaryote clone F5K2Q4C04H8ZV7 28S ribosomal RNA gene, partial sequence
#[Unkown/ENV]#gb|GBEH01053210.1|	GU928737.1	86.603	209	25	3	1	208	244	450	3.27e-55	228	100272	uncultured eukaryote	Uncultured eukaryote clone F5K2Q4C04JUHBK 28S ribosomal RNA gene, partial sequence
#[Unkown/ENV]#gb|GBEH01053210.1|	GU928717.1	86.603	209	25	3	1	208	160	366	3.27e-55	228	100272	uncultured eukaryote	Uncultured eukaryote clone F5K2Q4C04I2UKK 28S ribosomal RNA gene, partial sequence
#[Unkown/ENV]#gb|GBEH01053210.1|	GU928594.1	86.603	209	25	3	1	208	116	322	3.27e-55	228	100272	uncultured eukaryote	Uncultured eukaryote clone F5K2Q4C04IUD1I 28S ribosomal RNA gene, partial sequence
#[Unkown/ENV]#gb|GBEH01053210.1|	GU928591.1	86.603	209	25	3	1	208	148	354	3.27e-55	228	100272	uncultured eukaryote	Uncultured eukaryote clone F5K2Q4C04IT75A 28S ribosomal RNA gene, partial sequence
#[Unkown/ENV]#gb|GBEH01053210.1|	GU928490.1	86.603	209	25	3	1	208	196	402	3.27e-55	228	100272	uncultured eukaryote	Uncultured eukaryote clone F5K2Q4C04IYQM9 28S ribosomal RNA gene, partial sequence
#[Unkown/ENV]#gb|GBEH01053210.1|	GU928437.1	86.603	209	25	3	1	208	147	353	3.27e-55	228	100272	uncultured eukaryote	Uncultured eukaryote clone F5K2Q4C04JW4L9 28S ribosomal RNA gene, partial sequence
#[Unkown/ENV]#gb|GBEH01053210.1|	GU928426.1	86.603	209	24	4	1	208	158	363	3.27e-55	228	100272	uncultured eukaryote	Uncultured eukaryote clone F5K2Q4C04ITXIS 28S ribosomal RNA gene, partial sequence
#[Unkown/ENV]#gb|GBEH01053210.1|	GU928425.1	86.603	209	25	3	1	208	158	364	3.27e-55	228	100272	uncultured eukaryote	Uncultured eukaryote clone F5K2Q4C04IFNT7 28S ribosomal RNA gene, partial sequence
#[Unkown/ENV]#gb|GBEH01053210.1|	GU928418.1	86.603	209	25	3	1	208	114	320	3.27e-55	228	100272	uncultured eukaryote	Uncultured eukaryote clone F5K2Q4C04I4678 28S ribosomal RNA gene, partial sequence
#[Unkown/ENV]#gb|GBEH01053210.1|	GU928414.1	86.603	209	25	3	1	208	140	346	3.27e-55	228	100272	uncultured eukaryote	Uncultured eukaryote clone F5K2Q4C04JZWFZ 28S ribosomal RNA gene, partial sequence
#[Unkown/ENV]#gb|GBEH01053210.1|	GU928360.1	86.603	209	24	4	1	208	174	379	3.27e-55	228	100272	uncultured eukaryote	Uncultured eukaryote clone F5K2Q4C04JYWY5 28S ribosomal RNA gene, partial sequence
#[Unkown/ENV]#gb|GBEH01053210.1|	GU928359.1	86.603	209	25	3	1	208	170	376	3.27e-55	228	100272	uncultured eukaryote	Uncultured eukaryote clone F5K2Q4C04IG4LN 28S ribosomal RNA gene, partial sequence
#[Unkown/ENV]#gb|GBEH01053210.1|	GU928335.1	86.603	209	25	3	1	208	158	364	3.27e-55	228	100272	uncultured eukaryote	Uncultured eukaryote clone F5K2Q4C04I2XR4 28S ribosomal RNA gene, partial sequence
#[Unkown/ENV]#gb|GBEH01053210.1|	GU928253.1	86.603	209	25	3	1	208	170	376	3.27e-55	228	100272	uncultured eukaryote	Uncultured eukaryote clone F5K2Q4C04JKLOQ 28S ribosomal RNA gene, partial sequence
#[Unkown/ENV]#gb|GBEH01053210.1|	GU928249.1	86.603	209	25	3	1	208	65	271	3.27e-55	228	100272	uncultured eukaryote	Uncultured eukaryote clone F5K2Q4C04ICEHJ 28S ribosomal RNA gene, partial sequence
#[Unkown/ENV]#gb|GBEH01053210.1|	GU928232.1	86.603	209	25	3	1	208	109	315	3.27e-55	228	100272	uncultured eukaryote	Uncultured eukaryote clone F5K2Q4C04JPDFU 28S ribosomal RNA gene, partial sequence
#[Unkown/ENV]#gb|GBEH01053210.1|	GU928216.1	86.667	210	23	5	1	208	148	354	3.27e-55	228	100272	uncultured eukaryote	Uncultured eukaryote clone F5K2Q4C04IAGN6 28S ribosomal RNA gene, partial sequence
#[Unkown/ENV]#gb|GBEH01053210.1|	GU928201.1	86.603	209	25	3	1	208	168	374	3.27e-55	228	100272	uncultured eukaryote	Uncultured eukaryote clone F5K2Q4C04IYY15 28S ribosomal RNA gene, partial sequence
#[Unkown/ENV]#gb|GBEH01053210.1|	GU928104.1	86.603	209	25	3	1	208	166	372	3.27e-55	228	100272	uncultured eukaryote	Uncultured eukaryote clone F5K2Q4C04JE5O3 28S ribosomal RNA gene, partial sequence
#[Unkown/ENV]#gb|GBEH01053210.1|	GU928052.1	86.603	209	25	3	1	208	209	415	3.27e-55	228	100272	uncultured eukaryote	Uncultured eukaryote clone F5K2Q4C04JA44B 28S ribosomal RNA gene, partial sequence
#[Unkown/ENV]#gb|GBEH01053210.1|	GU928035.1	86.603	209	25	3	1	208	160	366	3.27e-55	228	100272	uncultured eukaryote	Uncultured eukaryote clone F5K2Q4C04IEXXN 28S ribosomal RNA gene, partial sequence
#[Unkown/ENV]#gb|GBEH01053210.1|	GU928027.1	86.603	209	25	3	1	208	12	218	3.27e-55	228	100272	uncultured eukaryote	Uncultured eukaryote clone F5K2Q4C04H52GL 28S ribosomal RNA gene, partial sequence
#[Unkown/ENV]#gb|GBEH01053210.1|	GU928006.1	86.603	209	25	3	1	208	12	218	3.27e-55	228	100272	uncultured eukaryote	Uncultured eukaryote clone F5K2Q4C04JS49P 28S ribosomal RNA gene, partial sequence
#[Unkown/ENV]#gb|GBEH01053210.1|	GU927961.1	86.603	209	25	3	1	208	159	365	3.27e-55	228	100272	uncultured eukaryote	Uncultured eukaryote clone F5K2Q4C04H9QSP 28S ribosomal RNA gene, partial sequence
#[Unkown/ENV]#gb|GBEH01053210.1|	GU927920.1	86.667	210	23	5	1	208	166	372	3.27e-55	228	100272	uncultured eukaryote	Uncultured eukaryote clone F5K2Q4C04J1E1T 28S ribosomal RNA gene, partial sequence
#[Unkown/ENV]#gb|GBEH01053210.1|	GU929182.1	86.538	208	22	6	4	208	38	242	4.23e-54	224	100272	uncultured eukaryote	Uncultured eukaryote clone F5K2Q4C04JGI7F 28S ribosomal RNA gene, partial sequence
#[Unkown/ENV]#gb|GBEH01053210.1|	GU929057.1	86.19	210	25	4	1	208	208	415	4.23e-54	224	100272	uncultured eukaryote	Uncultured eukaryote clone F5K2Q4C04IHEJ4 28S ribosomal RNA gene, partial sequence
#[Unkown/ENV]#gb|GBEH01053210.1|	GU928950.1	86.473	207	25	3	3	208	175	379	4.23e-54	224	100272	uncultured eukaryote	Uncultured eukaryote clone F5K2Q4C04IDI8U 28S ribosomal RNA gene, partial sequence
#[Unkown/ENV]#gb|GBEH01053210.1|	GU928918.1	86.473	207	25	3	3	208	155	359	4.23e-54	224	100272	uncultured eukaryote	Uncultured eukaryote clone F5K2Q4C04IVEVY 28S ribosomal RNA gene, partial sequence
#[Unkown/ENV]#gb|GBEH01053210.1|	GU928834.1	86.256	211	24	5	1	208	144	352	4.23e-54	224	100272	uncultured eukaryote	Uncultured eukaryote clone F5K2Q4C04IILV4 28S ribosomal RNA gene, partial sequence
#[Unkown/ENV]#gb|GBEH01053210.1|	GU928792.1	86.19	210	25	4	1	208	160	367	4.23e-54	224	100272	uncultured eukaryote	Uncultured eukaryote clone F5K2Q4C04IQO8X 28S ribosomal RNA gene, partial sequence
#[Unkown/ENV]#gb|GBEH01053210.1|	GU928758.1	86.124	209	27	2	1	208	184	391	4.23e-54	224	100272	uncultured eukaryote	Uncultured eukaryote clone F5K2Q4C04IB74T 28S ribosomal RNA gene, partial sequence
#[Unkown/ENV]#gb|GBEH01053210.1|	GU928718.1	86.19	210	26	3	1	208	161	369	4.23e-54	224	100272	uncultured eukaryote	Uncultured eukaryote clone F5K2Q4C04IMTV9 28S ribosomal RNA gene, partial sequence
#[Unkown/ENV]#gb|GBEH01053210.1|	GU928598.1	86.19	210	25	4	1	208	171	378	4.23e-54	224	100272	uncultured eukaryote	Uncultured eukaryote clone F5K2Q4C04H93TO 28S ribosomal RNA gene, partial sequence
#[Unkown/ENV]#gb|GBEH01053210.1|	GU928567.1	86.19	210	25	4	1	208	275	482	4.23e-54	224	100272	uncultured eukaryote	Uncultured eukaryote clone F5K2Q4C04I4F7Y 28S ribosomal RNA gene, partial sequence
#[Unkown/ENV]#gb|GBEH01053210.1|	GU928518.1	86.256	211	24	5	1	208	225	433	4.23e-54	224	100272	uncultured eukaryote	Uncultured eukaryote clone F5K2Q4C04I91FT 28S ribosomal RNA gene, partial sequence
#[Unkown/ENV]#gb|GBEH01053210.1|	GU928442.1	86.19	210	25	4	1	208	194	401	4.23e-54	224	100272	uncultured eukaryote	Uncultured eukaryote clone F5K2Q4C04I8F3M 28S ribosomal RNA gene, partial sequence
#[Unkown/ENV]#gb|GBEH01053210.1|	GU928303.1	86.765	204	24	3	1	203	203	404	4.23e-54	224	100272	uncultured eukaryote	Uncultured eukaryote clone F5K2Q4C04JQF75 28S ribosomal RNA gene, partial sequence
#[Unkown/ENV]#gb|GBEH01053210.1|	GU928277.1	86.19	210	25	4	1	208	124	331	4.23e-54	224	100272	uncultured eukaryote	Uncultured eukaryote clone F5K2Q4C04I2GWW 28S ribosomal RNA gene, partial sequence
#[Unkown/ENV]#gb|GBEH01053210.1|	GU928238.1	86.19	210	25	4	1	208	133	340	4.23e-54	224	100272	uncultured eukaryote	Uncultured eukaryote clone F5K2Q4C04I55KP 28S ribosomal RNA gene, partial sequence
#[Unkown/ENV]#gb|GBEH01053210.1|	GU928181.1	86.19	210	25	4	1	208	160	367	4.23e-54	224	100272	uncultured eukaryote	Uncultured eukaryote clone F5K2Q4C04ICG6Z 28S ribosomal RNA gene, partial sequence
#[Unkown/ENV]#gb|GBEH01053210.1|	GU928099.1	86.19	210	26	3	1	208	171	379	4.23e-54	224	100272	uncultured eukaryote	Uncultured eukaryote clone F5K2Q4C04I5MRE 28S ribosomal RNA gene, partial sequence
#[Unkown/ENV]#gb|GBEH01053210.1|	GU927970.1	86.058	208	29	0	1	208	14	221	4.23e-54	224	100272	uncultured eukaryote	Uncultured eukaryote clone F5K2Q4C04IUY6D 28S ribosomal RNA gene, partial sequence
#[Unkown/ENV]#gb|GBEH01053210.1|	GU927957.1	86.256	211	24	5	1	208	155	363	4.23e-54	224	100272	uncultured eukaryote	Uncultured eukaryote clone F5K2Q4C04JGQ22 28S ribosomal RNA gene, partial sequence
#[Unkown/ENV]#gb|GBEH01053210.1|	GU927858.1	86.19	210	25	4	1	208	101	308	4.23e-54	224	100272	uncultured eukaryote	Uncultured eukaryote clone F5K2Q4C04JOLH3 28S ribosomal RNA gene, partial sequence
#[Unkown/ENV]#gb|GBEH01053210.1|	GU927839.1	86.19	210	25	4	1	208	213	420	4.23e-54	224	100272	uncultured eukaryote	Uncultured eukaryote clone F5K2Q4C04IRLNF 28S ribosomal RNA gene, partial sequence
gb|GBEH01053210.1|	GU001161.1	86.124	209	26	3	1	208	2100	2306	1.52e-53	222	197531	Vannella septentrionalis	Vannella septentrionalis 18S ribosomal RNA gene, partial sequence; internal transcribed spacer 1, 5.8S ribosomal RNA gene, and internal transcribed spacer 2, complete sequence; and 28S ribosomal RNA gene, partial sequence
gb|GBEH01053778.1|	MK002746.1	99.275	276	1	1	1	276	3209	2935	3.15e-136	497	282688	Philasterides dicentrarchi	Philasterides dicentrarchi isolate I1 small subunit ribosomal RNA gene, partial sequence; internal transcribed spacer 1, 5.8S ribosomal RNA gene, and internal transcribed spacer 2, complete sequence; and large subunit ribosomal RNA gene, partial sequence
gb|GBEH01060730.1|	GU001161.1	87.438	605	52	18	1	596	2871	2282	0	675	197531	Vannella septentrionalis	Vannella septentrionalis 18S ribosomal RNA gene, partial sequence; internal transcribed spacer 1, 5.8S ribosomal RNA gene, and internal transcribed spacer 2, complete sequence; and 28S ribosomal RNA gene, partial sequence
gb|GBEH01065513.1|	KX100768.1	83.105	219	28	9	1	214	460	246	4.49e-44	191	2003115	Pedospumella sp. JBM19	Pedospumella sp. JBM19 28S ribosomal RNA gene, partial sequence
gb|GBEH01068593.1|	KX516641.1	100	218	0	0	1	218	914	1131	5.41e-108	403	5939	Euplotes vannus	Euplotes vannus isolate L15 large subunit ribosomal RNA gene, partial sequence
gb|GBEH01068687.1|	MH535964.1	99.733	375	1	0	1	375	214	588	0	688	1973054	Vannella sp.	Vannella sp. strain MV4 18S ribosomal RNA gene, partial sequence; mitochondrial
gb|GBEH01068988.1|	KX100674.1	93.617	47	3	0	1	47	249	295	6.64e-08	71.3	1955566	Chrysophyceae sp.	Chrysophyceae sp. strain JBAF35 28S ribosomal RNA gene, partial sequence
gb|GBEH01071257.1|	KP229533.1	90.4	250	18	5	19	267	326	82	5.46e-84	324	1487563	Amphora waldeniana	Amphora waldeniana isolate 8348-AMPH011 28S ribosomal RNA gene, partial sequence
gb|GBEH01071258.1|	KM407599.1	94.044	319	17	2	1	319	350	34	1.04e-131	483	1561715	Stauroneis latistauros	Stauroneis latistauros isolate Ant007-H11 28S ribosomal RNA gene, partial sequence
gb|GBEH01081529.1|	MH755247.1	97.887	284	5	1	1	284	709	427	5.44e-134	490	1940208	uncultured Granofilosea	Uncultured Granofilosea clone MPB1-18S_34 small subunit ribosomal RNA gene, partial sequence
gb|GBEH01082526.1|	MK002746.1	99.275	276	1	1	1	276	2936	3210	3.15e-136	497	282688	Philasterides dicentrarchi	Philasterides dicentrarchi isolate I1 small subunit ribosomal RNA gene, partial sequence; internal transcribed spacer 1, 5.8S ribosomal RNA gene, and internal transcribed spacer 2, complete sequence; and large subunit ribosomal RNA gene, partial sequence
gb|GBEH01102396.1|	MN611448.1	100	201	0	0	1	201	558	758	1.39e-98	372	279580	Miamiensis avidus	Miamiensis avidus isolate Xiapu1 small subunit ribosomal RNA gene, partial sequence
#[Unkown/ENV]#gb|GBEH01102434.1|	MZ299454.1	96.416	279	8	2	1	278	341	64	1.51e-124	459	100272	uncultured eukaryote	Uncultured eukaryote isolate ESUnc2_30 small subunit ribosomal RNA gene, partial sequence
#[Unkown/ENV]#gb|GBEH01102434.1|	MN189556.1	95.357	280	10	3	1	278	322	44	1.52e-119	442	100272	uncultured eukaryote	Uncultured eukaryote isolate OTU_968 small subunit ribosomal RNA gene, partial sequence
#[Unkown/ENV]#gb|GBEH01102434.1|	MZ299564.1	91.756	279	22	1	1	278	342	64	7.22e-103	387	100272	uncultured eukaryote	Uncultured eukaryote isolate ESAlv18_78/134 small subunit ribosomal RNA gene, partial sequence
#[Unkown/ENV]#gb|GBEH01102434.1|	AB330056.1	93.301	209	13	1	1	209	783	576	5.78e-79	307	100272	uncultured eukaryote	Uncultured eukaryote gene for 18S rRNA, partial sequence, clone: YS18Ec23
gb|GBEH01102434.1|	HQ696557.1	91.429	210	17	1	1	210	580	372	7.53e-73	287	187299	uncultured ciliate	Uncultured ciliate clone 139 18S small subunit ribosomal RNA gene, partial sequence
gb|GBEH01113013.1|	GU001161.1	87	600	62	10	1	595	2283	2871	0	662	197531	Vannella septentrionalis	Vannella septentrionalis 18S ribosomal RNA gene, partial sequence; internal transcribed spacer 1, 5.8S ribosomal RNA gene, and internal transcribed spacer 2, complete sequence; and 28S ribosomal RNA gene, partial sequence
gb|GBEH01113835.1|	KM407599.1	94.062	320	17	2	1	320	34	351	2.89e-132	484	1561715	Stauroneis latistauros	Stauroneis latistauros isolate Ant007-H11 28S ribosomal RNA gene, partial sequence
gb|GBEH01133918.1|	MN611448.1	100	244	0	0	1	244	346	103	2.15e-122	451	279580	Miamiensis avidus	Miamiensis avidus isolate Xiapu1 small subunit ribosomal RNA gene, partial sequence
gb|GBEH01136567.1|	MN611448.1	100	243	0	0	1	243	105	347	7.75e-122	449	279580	Miamiensis avidus	Miamiensis avidus isolate Xiapu1 small subunit ribosomal RNA gene, partial sequence
gb|GBEH01142452.1|	GQ144690.1	89.412	170	17	1	63	232	1643	1475	1.04e-50	213	629762	Cercozoa sp. CC-2009d	Cercozoa sp. CC-2009d large subunit ribosomal RNA gene, partial sequence
gb|GBEH01158852.1|	MN611448.1	100	205	0	0	1	205	1563	1359	8.53e-101	379	279580	Miamiensis avidus	Miamiensis avidus isolate Xiapu1 small subunit ribosomal RNA gene, partial sequence
gb|GBEH01164482.1|	JN202436.1	88.055	293	30	5	313	604	1029	1317	3.68e-89	342	1077153	Paramoeba atlantica	Paramoeba atlantica strain CCAP 1560/9 18S ribosomal RNA gene, partial sequence
gb|GBEH01164483.1|	MH017644.1	92.256	297	23	0	292	588	822	1118	4.46e-113	422	2291672	Staurophora sp.	Staurophora sp. strain FLMan1 robust pennate A6 voucher Theriot Lab voucher HK503 small subunit ribosomal RNA gene, partial sequence
gb|GBEH01164485.1|	MH535964.1	99.217	383	1	2	1	381	214	596	0	689	1973054	Vannella sp.	Vannella sp. strain MV4 18S ribosomal RNA gene, partial sequence; mitochondrial
gb|GBEH01165292.1|	KX100674.1	93.617	47	3	0	393	439	295	249	1.36e-07	71.3	1955566	Chrysophyceae sp.	Chrysophyceae sp. strain JBAF35 28S ribosomal RNA gene, partial sequence
#[Unkown/ENV]#gb|GBEH01165976.1|	MZ299454.1	99.048	210	1	1	6	215	122	330	1.15e-99	375	100272	uncultured eukaryote	Uncultured eukaryote isolate ESUnc2_30 small subunit ribosomal RNA gene, partial sequence
#[Unkown/ENV]#gb|GBEH01165976.1|	MN189556.1	97.209	215	6	0	1	215	97	311	2.5e-96	364	100272	uncultured eukaryote	Uncultured eukaryote isolate OTU_968 small subunit ribosomal RNA gene, partial sequence
#[Unkown/ENV]#gb|GBEH01165976.1|	MZ299564.1	95.305	213	10	0	3	215	119	331	1.52e-88	339	100272	uncultured eukaryote	Uncultured eukaryote isolate ESAlv18_78/134 small subunit ribosomal RNA gene, partial sequence
#[Unkown/ENV]#gb|GBEH01165976.1|	AB330056.1	92.929	198	13	1	18	215	576	772	5.57e-73	287	100272	uncultured eukaryote	Uncultured eukaryote gene for 18S rRNA, partial sequence, clone: YS18Ec23
gb|GBEH01165976.1|	HQ696557.1	91.371	197	16	1	17	213	372	567	2.02e-67	268	187299	uncultured ciliate	Uncultured ciliate clone 139 18S small subunit ribosomal RNA gene, partial sequence
gb|GBEH01171977.1|	MH608212.2	88.079	302	31	5	1	299	37987	37688	7.92e-93	353	266149	Pseudocohnilembus persalinus	Pseudocohnilembus persalinus mitochondrion
gb|GBEH01174132.1|	MH535964.1	100	325	0	0	1	325	516	192	2.82e-167	601	1973054	Vannella sp.	Vannella sp. strain MV4 18S ribosomal RNA gene, partial sequence; mitochondrial
gb|GBEH01178260.1|	EF990225.1	100	58	0	0	1	58	333	390	1.35e-18	108	2661694	Cladostephus spongiosus	Cladostephus spongiosus large subunit ribosomal RNA gene, partial sequence
gb|GBEH01179337.1|	MN611448.1	100	207	0	0	1	207	1359	1565	6.6e-102	383	279580	Miamiensis avidus	Miamiensis avidus isolate Xiapu1 small subunit ribosomal RNA gene, partial sequence
gb|GBEI01053163.1|	JF263448.1	95.495	333	14	1	1	332	334	2	3.98e-146	531	990175	Fuscheria sp. VBOEF-2011	Fuscheria sp. VBOEF-2011 18S ribosomal RNA gene, partial sequence
#[Unkown/ENV]#gb|GBEI01063791.1|	MK945899.1	95.612	752	23	5	22	772	743	1	0	1197	342097	uncultured soil eukaryote	Uncultured soil eukaryote clone g196 small subunit ribosomal RNA gene, partial sequence
#[Unkown/ENV]#gb|GBEI01063791.1|	GU920537.1	97.082	514	8	2	38	550	508	1	0	859	100272	uncultured eukaryote	Uncultured eukaryote clone F5K2Q4C04IYLE5 18S ribosomal RNA gene, partial sequence
#[Unkown/ENV]#gb|GBEI01063791.1|	GU920056.1	96.819	503	8	4	37	539	495	1	0	833	100272	uncultured eukaryote	Uncultured eukaryote clone F5K2Q4C04IWQ6M 18S ribosomal RNA gene, partial sequence
#[Unkown/ENV]#gb|GBEI01063791.1|	KC575111.1	93.514	555	25	6	115	666	547	1	0	815	100272	uncultured eukaryote	Uncultured eukaryote clone BS5SE_K13 18S ribosomal RNA gene, partial sequence
#[Unkown/ENV]#gb|GBEI01063791.1|	GU919157.1	93.578	327	20	1	1	327	408	83	2.08e-132	486	100272	uncultured eukaryote	Uncultured eukaryote clone F5K2Q4C04JMLG6 18S ribosomal RNA gene, partial sequence
#[Unkown/ENV]#gb|GBEI01063791.1|	GQ247249.1	98.054	257	5	0	18	274	257	1	9.8e-121	448	100272	uncultured eukaryote	Uncultured eukaryote clone Unfilt_WallB07 18S ribosomal RNA gene, partial sequence
#[Unkown/ENV]#gb|GBEI01063791.1|	MG418773.1	97.61	251	6	0	1	251	251	1	9.87e-116	431	100272	uncultured eukaryote	Uncultured eukaryote clone 8-MSTAReuk:1 small subunit ribosomal RNA gene, partial sequence
#[Unkown/ENV]#gb|GBEI01063791.1|	MT531198.1	90.87	230	19	2	22	251	228	1	1.73e-78	307	100272	uncultured eukaryote	Uncultured eukaryote clone OTU263 small subunit ribosomal RNA gene, partial sequence
gb|GBEI01063791.1|	OM311938.1	83.688	282	36	5	203	483	530	258	1.77e-63	257	2911445	Dermocystidium koi	Dermocystidium koi clone DB small subunit ribosomal RNA gene, partial sequence
gb|GBEI01065180.1|	EF681923.2	81.167	600	68	28	1	573	941	360	1.99e-121	449	351715	Procryptobia sorokini	Procryptobia sorokini strain HFCC98 28S ribosomal RNA gene, partial sequence
gb|GBEI01076922.1|	GQ144690.1	78.696	230	39	9	3	226	2329	2104	7.5e-30	145	629762	Cercozoa sp. CC-2009d	Cercozoa sp. CC-2009d large subunit ribosomal RNA gene, partial sequence
#[Unkown/ENV]#gb|GBEI01086288.1|	MK946162.1	94.792	192	9	1	24	214	1085	1276	4.57e-76	298	342097	uncultured soil eukaryote	Uncultured soil eukaryote clone j820 small subunit ribosomal RNA gene, partial sequence
gb|GBEI01086288.1|	KP719187.1	88.71	186	19	2	23	208	780	963	2.19e-54	226	1678067	Vexillifera westveldii	Vexillifera westveldii strain A18WVB clone 10 small subunit ribosomal RNA gene, partial sequence
#[Unkown/ENV]#gb|GBEI01093507.1|	EU860579.1	97.134	314	7	2	1	313	25	337	1.28e-145	529	100272	uncultured eukaryote	Uncultured eukaryote clone BF-B6-1-4d 18S ribosomal RNA gene, partial sequence
#[Unkown/ENV]#gb|GBEI01093507.1|	EU860541.1	97.134	314	7	2	1	313	25	337	1.28e-145	529	100272	uncultured eukaryote	Uncultured eukaryote clone BF-B5-1-8a 18S ribosomal RNA gene, partial sequence
#[Unkown/ENV]#gb|GBEI01093507.1|	EU860533.1	97.134	314	7	2	1	313	25	337	1.28e-145	529	100272	uncultured eukaryote	Uncultured eukaryote clone BF-B5-1-2d 18S ribosomal RNA gene, partial sequence
gb|GBEI01093507.1|	MH537103.1	96.497	314	9	2	1	313	38	350	2.77e-142	518	2248716	Pseudovorticella monilata	Pseudovorticella monilata isolate JMM-2017081501 small subunit ribosomal RNA gene, partial sequence
gb|GBEI01104716.1|	L26447.1	92.62	271	18	2	1	269	837	567	5.33e-104	390	39461	Homalozoon vermiculare	Homalozoon vermiculare ribosomal RNA small subunit
gb|GBEI01105344.1|	KU501318.1	93.333	60	4	0	160	219	1828	1887	1.73e-13	89.8	260499	Asparagopsis taxiformis	Asparagopsis taxiformis 28S ribosomal RNA gene, partial sequence
gb|GBEI01105588.1|	MF474355.1	97.619	252	6	0	1	252	1080	1331	8.1e-117	433	39461	Homalozoon vermiculare	Homalozoon vermiculare isolate LXT2013110507 large subunit ribosomal RNA gene, partial sequence
#[Unkown/ENV]#gi|656561946|gb|GBEO01035320.1|	GU923341.1	100	226	0	0	1	226	120	345	2e-112	418	100272	uncultured eukaryote	Uncultured eukaryote clone F5K2Q4C04JN35X 18S ribosomal RNA gene, partial sequence
#[Unkown/ENV]#gi|656561946|gb|GBEO01035320.1|	GU922640.1	99.115	226	0	2	3	226	258	483	1.55e-108	405	100272	uncultured eukaryote	Uncultured eukaryote clone F5K2Q4C04IBOZ9 18S ribosomal RNA gene, partial sequence
#[Unkown/ENV]#gi|656561946|gb|GBEO01035320.1|	GU923182.1	92.891	211	13	2	12	221	235	444	1.62e-78	305	100272	uncultured eukaryote	Uncultured eukaryote clone F5K2Q4C04H7F60 18S ribosomal RNA gene, partial sequence
#[Unkown/ENV]#gi|656561946|gb|GBEO01035320.1|	MK946341.1	95.288	191	8	1	12	202	143	332	2.1e-77	302	342097	uncultured soil eukaryote	Uncultured soil eukaryote clone g564 small subunit ribosomal RNA gene, partial sequence
#[Unkown/ENV]#gi|656561946|gb|GBEO01035320.1|	MK946165.1	95.288	191	8	1	12	202	622	811	2.1e-77	302	342097	uncultured soil eukaryote	Uncultured soil eukaryote clone m459 small subunit ribosomal RNA gene, partial sequence
#[Unkown/ENV]#gi|656561946|gb|GBEO01035320.1|	MK946014.1	95.288	191	8	1	12	202	1030	1219	2.1e-77	302	342097	uncultured soil eukaryote	Uncultured soil eukaryote clone r476 small subunit ribosomal RNA gene, partial sequence
#[Unkown/ENV]#gi|656561946|gb|GBEO01035320.1|	GU922228.1	94	200	11	1	12	211	200	398	2.1e-77	302	100272	uncultured eukaryote	Uncultured eukaryote clone F5K2Q4C04JFFMP 18S ribosomal RNA gene, partial sequence
#[Unkown/ENV]#gi|656561946|gb|GBEO01035320.1|	GU923441.1	92.647	204	10	5	12	212	285	486	1.63e-73	289	100272	uncultured eukaryote	Uncultured eukaryote clone F5K2Q4C04ITX94 18S ribosomal RNA gene, partial sequence
#[Unkown/ENV]#gi|656561946|gb|GBEO01035320.1|	JN825698.1	92.268	194	14	1	9	202	793	985	4.57e-69	274	100272	uncultured eukaryote	Uncultured eukaryote clone Alchichica_AQ1_5E_65 small subunit ribosomal RNA gene, partial sequence
#[Unkown/ENV]#gi|656561946|gb|GBEO01035320.1|	GU923389.2	92.228	193	10	5	12	202	214	403	2.13e-67	268	100272	uncultured eukaryote	Uncultured eukaryote clone F5K2Q4C04JH0DY 18S ribosomal RNA gene, partial sequence
gi|656561946|gb|GBEO01035320.1|	FJ544420.1	92.513	187	13	1	11	197	871	1056	7.65e-67	267	661165	Nematostelium ovatum	Nematostelium ovatum isolate JDS 6241 18S ribosomal RNA gene, partial sequence
gi|656559561|gb|GBEO01037705.1|	KT757488.1	100	316	0	0	1	316	1746	2061	2.73e-162	584	1928494	Salpingoeca helianthica	Salpingoeca helianthica strain ATCC 50153 28S large subunit ribosomal RNA gene, partial sequence
gi|703866230|gb|GBEV01029838.1|	KX555504.1	100	229	0	0	1	229	245	17	4.36e-114	424	112090	Aphanomyces astaci	Aphanomyces astaci strain SAP0877 28S ribosomal RNA gene, partial sequence
#[Unkown/ENV]#gi|703862915|gb|GBEV01033153.1|	KY355511.1	99.531	213	0	1	1	212	1407	1195	6.22e-103	387	100272	uncultured eukaryote	Uncultured eukaryote clone QCBT1ZD031 18S ribosomal RNA gene, partial sequence
#[Unkown/ENV]#gi|703862915|gb|GBEV01033153.1|	KY355510.1	99.531	213	0	1	1	212	1408	1196	6.22e-103	387	100272	uncultured eukaryote	Uncultured eukaryote clone QCBQ1ZG071 18S ribosomal RNA gene, partial sequence
#[Unkown/ENV]#gi|703862915|gb|GBEV01033153.1|	GU922381.1	99.531	213	0	1	1	212	407	195	6.22e-103	387	100272	uncultured eukaryote	Uncultured eukaryote clone F5K2Q4C04JA100 18S ribosomal RNA gene, partial sequence
#[Unkown/ENV]#gi|703862915|gb|GBEV01033153.1|	AJ130862.1	99.531	213	0	1	1	212	1476	1264	6.22e-103	387	100272	uncultured eukaryote	Unidentified eukaryote 18S ribosomal RNA, clone LKM67, partial
gi|703862915|gb|GBEV01033153.1|	MK177623.1	98.122	213	3	1	1	212	1415	1203	6.26e-98	370	2108182	uncultured Loxophyllum sp.	Uncultured Loxophyllum sp. clone DDI165.fa small subunit ribosomal RNA gene, partial sequence
#[Unkown/ENV]#gi|703855477|gb|GBEV01040591.1|	GU928435.1	78.448	232	44	6	116	343	66	295	1.67e-30	147	100272	uncultured eukaryote	Uncultured eukaryote clone F5K2Q4C04JKPXC 28S ribosomal RNA gene, partial sequence
gi|703855477|gb|GBEV01040591.1|	EF033595.1	81.283	187	23	11	113	293	2679	2859	7.78e-29	141	35147	Wildemania miniata	Wildemania miniata voucher GWS002155 large subunit ribosomal RNA gene, partial sequence
gi|703846168|gb|GBEV01049900.1|	AF040725.1	83.908	174	24	4	115	286	7089	7260	1.66e-35	163	5807	Cryptosporidium parvum	Cryptosporidium parvum external transcribed spacer, partial sequence; 16S/18S ribosomal RNA gene, internal transcribed spacer 1, 5.8S ribosomal RNA gene and internal transcribed spacer 2, complete sequence; and 26S/28S subunit ribosomal RNA gene, partial sequence
gi|703846068|gb|GBEV01050000.1|	FJ176710.1	94.774	287	9	4	1	281	647	933	1.72e-119	442	312471	Neobodo designis	Neobodo designis HFCC95 28S ribosomal RNA gene, partial sequence
gi|703814647|gb|GBEV01079087.1|	AB538443.2	86.765	68	6	3	213	278	2645	2711	2.28e-08	73.1	40986	Alexandrium ostenfeldii	Alexandrium ostenfeldii genes for 18S rRNA, ITS1, 5.8S rRNA, ITS2, 28S rRNA, external transcribed spacer, partial and complete sequence, clone: AOFUN0901
#[Unkown/ENV]#gi|703782738|gb|GBEV01110996.1|	GU920544.1	95.753	259	10	1	1	258	23	281	8.38e-112	416	100272	uncultured eukaryote	Uncultured eukaryote clone F5K2Q4C04JBWSL 18S ribosomal RNA gene, partial sequence
#[Unkown/ENV]#gi|703782738|gb|GBEV01110996.1|	GU923491.1	95.019	261	10	3	1	258	16	276	5.05e-109	407	100272	uncultured eukaryote	Uncultured eukaryote clone F5K2Q4C04IHELR 18S ribosomal RNA gene, partial sequence
gi|703782738|gb|GBEV01110996.1|	KM486062.1	92.248	258	20	0	1	258	37	294	8.56e-97	366	1582451	Suctoria sp. DhCilsp	Suctoria sp. DhCilsp 18S ribosomal RNA gene, partial sequence
gb|GBFT01082064.1|	KX783152.1	96.296	54	2	0	1	54	2036	1983	1.95e-13	89.8	2723263	Croisettea sp. 1Nor	Croisettea sp. 1Nor voucher GWS032297 28S ribosomal RNA gene, partial sequence
gi|731661871|gb|GBGA01203635.1|	JX969811.1	78.313	166	32	4	82	245	86	249	3.35e-17	104	1265892	Polystrata sp. 1dura	Polystrata sp. 1dura voucher VT097 elongation factor 2 (EF2) gene, partial cds
gb|GBGE01233810.1|	KX783152.1	96.296	54	2	0	1	54	2036	1983	1.95e-13	89.8	2723263	Croisettea sp. 1Nor	Croisettea sp. 1Nor voucher GWS032297 28S ribosomal RNA gene, partial sequence
gi|674693551|gb|GBIT01014056.1|	KX442736.1	100	206	0	0	1	206	1196	1401	2.35e-101	381	2003111	Poteriospumella sp.	Poteriospumella sp. strain JBAS36 18S ribosomal RNA gene, partial sequence; internal transcribed spacer 1, 5.8S ribosomal RNA gene, and internal transcribed spacer 2, complete sequence; and 28S ribosomal RNA gene, partial sequence
gi|674681291|gb|GBIT01026316.1|	LC618031.1	97.64	339	6	2	1	338	4034	4371	3.8e-161	580	67003	Trypanosoma theileri	Trypanosoma theileri OSK-16 genes for 18S rRNA, ITS1, 5.8S rRNA, ITS2, 28S rRNA, ITS3, ITS4, partial and complete sequence
GBJC01031135.1	JX101955.1	93.519	108	5	1	1	108	750	645	3.11e-34	159	1284676	Endolimax piscium	Endolimax piscium clone PM2 18S ribosomal RNA gene, partial sequence
GBJC01057136.1	DQ186645.1	83.361	601	58	32	1	579	1240	660	5.44e-142	518	349254	Blastocystis sp. C4	Blastocystis sp. C4 small subunit ribosomal RNA gene, complete sequence
GBJC01059511.1	JF694063.1	85.263	380	42	12	10	380	1034	1408	1.7e-100	379	1071555	Uronychia sp. WWS-2011a	Uronychia sp. WWS-2011a voucher WYG2007122605 28S ribosomal RNA gene, partial sequence
GBJC01072441.1	KP343637.1	86.397	272	21	12	1	264	1102	839	1.25e-71	283	1745344	Rhizomastix bicoronata	Rhizomastix bicoronata strain VELKA clone 8 small subunit ribosomal RNA gene, partial sequence
GBKV01001582.1	AF208879.1	99.707	341	1	0	1	341	673	1013	1.75e-174	625	140242	Cruzella marina	Cruzella marina large subunit ribosomal RNA gene, partial sequence
GBKV01006364.1	OL780383.1	99.142	233	1	1	1	233	766	535	2.07e-112	418	431352	Cymbella proxima	Cymbella proxima strain CBac2019049 large subunit ribosomal RNA gene, partial sequence
#[Unkown/ENV]#GBKV01007230.1	KF918142.1	97.786	271	5	1	1	270	40	310	8.65e-127	466	100272	uncultured eukaryote	Uncultured eukaryote clone G1029.0130-C3 18S ribosomal RNA gene, partial sequence
#[Unkown/ENV]#GBKV01007230.1	GU385594.1	98.054	257	5	0	14	270	1	257	3.13e-121	448	203449	uncultured marine eukaryote	Uncultured marine eukaryote clone ME_Euk_DBT98 18S small subunit ribosomal RNA gene, partial sequence
GBKV01007230.1	KY364698.1	96.324	272	5	4	1	270	41	309	1.46e-119	442	2843	Skeletonema costatum	Skeletonema costatum 18S ribosomal RNA gene, internal transcribed spacer 1, 5.8S ribosomal RNA gene, internal transcribed spacer 2, and 28S ribosomal RNA gene, complete sequence
GBKV01010713.1	MT489369.1	99.51	204	1	0	1	204	357	560	1.39e-98	372	2737761	Navicula sp. SMS56	Navicula sp. SMS56 small subunit ribosomal RNA gene, partial sequence
GBKV01011931.1	MH819006.1	99.761	419	1	0	1	419	437	19	0	769	137771	uncultured diatom	Uncultured diatom clone H1822-16S_03 small subunit ribosomal RNA gene, partial sequence; chloroplast
GBKV01012596.1	MK372941.1	99.683	315	1	0	1	315	69423	69737	4.55e-160	577	41457	Skeletonema pseudocostatum	Skeletonema pseudocostatum chloroplast, complete genome
GBKV01013640.1	MZ816995.1	88.648	599	41	17	1	572	41	639	0	704	267982	Skeletonema tropicum	Skeletonema tropicum strain NMBguh004-6 large subunit ribosomal RNA gene, partial sequence
GBKV01013641.1	AB430650.1	99.586	483	1	1	1	482	39	521	0	880	515488	Tabularia laevis	Tabularia laevis gene for 28S rRNA, partial sequence, strain: s0021
GBKV01024477.1	KM222156.1	84.133	271	41	2	1	270	562	831	4.44e-65	261	1346499	Trithigmostoma cucullulus	Trithigmostoma cucullulus voucher CXM08110902 large subunit ribosomal RNA gene, partial sequence
GBKV01030473.1	MK372941.1	100	203	0	0	1	203	79403	79201	1.07e-99	375	41457	Skeletonema pseudocostatum	Skeletonema pseudocostatum chloroplast, complete genome
gb|GBLV01016218.1|	FJ792705.1	86.62	284	34	4	314	596	937	1217	2.84e-80	313	668360	Protosporangium articulatum	Protosporangium articulatum small subunit ribosomal RNA gene, partial sequence
GBOB01000025.1	KT799800.1	100	201	0	0	1	201	1347	1547	1.37e-98	372	38544	Kappaphycus alvarezii	Kappaphycus alvarezii isolate EK01 18S ribosomal RNA gene, partial sequence
gb|GBPG01020774.1|	KF322214.1	100	431	0	0	280	710	746	316	0	797	670782	Apicystis bombi	Apicystis bombi haplotype Arg2 18S ribosomal RNA gene, partial sequence; internal transcribed spacer 1, 5.8S ribosomal RNA gene, and internal transcribed spacer 2, complete sequence; and 28S ribosomal RNA gene, partial sequence
gb|GBPG01025777.1|	MN295221.1	99.762	421	1	0	1	421	503	923	0	773	670782	Apicystis bombi	Apicystis bombi voucher OCT31PA15 small subunit ribosomal RNA gene, partial sequence
gb|GBQJ01001901.1|	MN318352.1	90.244	82	8	0	163	244	1190	1109	5.37e-19	108	2604070	Cafeteria biegae	Cafeteria biegae strain HFCC114 large subunit ribosomal RNA gene, partial sequence
gb|GBQJ01020542.1|	XR_002688197.2	83.083	266	35	10	1	259	2894	2632	9.1e-57	233	5823	Plasmodium berghei ANKA	Plasmodium berghei ANKA 28S ribosomal RNA (PBANKA_0521261), rRNA
gb|GBQN01021458.1|	MF998086.1	96.918	292	5	4	1	290	1560	1271	7.2e-133	486	2094265	Apicystis sp.	Apicystis sp. isolate Bpas1 18S small subunit ribosomal RNA gene, partial sequence
GBRF01002870.1	KX889104.1	98.696	230	3	0	232	461	105	334	2.91e-109	409	1261641	Nitzschia draveillensis	Nitzschia draveillensis 28S ribosomal RNA gene, partial sequence
GBRF01008410.1	MK834583.1	99.048	210	1	1	18	227	1082	874	1.24e-99	375	483532	Nitzschia capitellata	Nitzschia capitellata strain UPMC-A0077 small subunit ribosomal RNA gene, partial sequence
GBRF01012338.1	MT740317.1	98.157	217	2	2	10	226	5416	5630	3.51e-100	377	2862141	Nitzschia anatoliensis	Nitzschia anatoliensis clone SZCZ E372 18S ribosomal RNA gene, internal transcribed spacer 1, 5.8S ribosomal RNA gene, internal transcribed spacer 2, and 28S ribosomal RNA gene, complete sequence
GBRF01022409.1	JN885126.1	98.367	245	3	1	9	252	901	657	2.08e-115	429	1198319	Uronema sp. WS-2012	Uronema sp. WS-2012 isolate PXM2010100401 large subunit ribsomal RNA gene, partial sequence
GBRF01022410.1	JN885126.1	98.367	245	3	1	216	459	657	901	2.08e-115	429	1198319	Uronema sp. WS-2012	Uronema sp. WS-2012 isolate PXM2010100401 large subunit ribsomal RNA gene, partial sequence
GBRF01026003.1	KX889105.1	100	170	0	0	156	325	377	546	4.29e-81	315	303396	Nitzschia paleacea	Nitzschia paleacea 28S ribosomal RNA gene, partial sequence
GBRF01026004.1	KX889105.1	100	170	0	0	16	185	546	377	4.29e-81	315	303396	Nitzschia paleacea	Nitzschia paleacea 28S ribosomal RNA gene, partial sequence
GBRF01042930.1	MN734084.1	99.573	234	1	0	201	434	1142	1375	7.07e-115	427	303399	Nitzschia acicularis	Nitzschia acicularis strain Nit56 ribulose-1,5-bisphosphate carboxylase/oxygenase large subunit (rbcL) gene, partial cds; chloroplast
GBRF01042931.1	MN734084.1	99.573	234	1	0	10	243	1375	1142	7.07e-115	427	303399	Nitzschia acicularis	Nitzschia acicularis strain Nit56 ribulose-1,5-bisphosphate carboxylase/oxygenase large subunit (rbcL) gene, partial cds; chloroplast
GBRF01061430.1	NC_039174.1	93.657	268	17	0	1	268	7870	8137	2.54e-107	401	35107	Uronema marinum	Uronema marinum mitochondrion, complete genome
gi|753688313|gb|GBRG01014486.1|	KX783148.1	93.651	63	4	0	291	353	346	284	6.34e-15	95.3	217483	Leiomenia cribrosa	Leiomenia cribrosa voucher GWS025287 28S ribosomal RNA gene, partial sequence
gi|753678443|gb|GBRG01024343.1|	MN733822.1	90	110	9	2	1	109	4458	4350	5.55e-29	141	2678605	Lamtostyla gui	Lamtostyla gui isolate LWY2015111409 small subunit ribosomal RNA gene, partial sequence; internal transcribed spacer 1, 5.8S ribosomal RNA gene, and internal transcribed spacer 2, complete sequence; and large subunit ribosomal RNA gene, partial sequence
gi|753678442|gb|GBRG01024344.1|	MK002746.1	89.091	220	21	3	3	222	4417	4201	5.79e-68	270	282688	Philasterides dicentrarchi	Philasterides dicentrarchi isolate I1 small subunit ribosomal RNA gene, partial sequence; internal transcribed spacer 1, 5.8S ribosomal RNA gene, and internal transcribed spacer 2, complete sequence; and large subunit ribosomal RNA gene, partial sequence
gi|753676062|gb|GBRG01026724.1|	KU179133.1	98.276	232	4	0	1	232	593	824	4.46e-109	407	1880633	Cocconeidaceae sp. UTKSA0056	Cocconeidaceae sp. UTKSA0056 18S ribosomal RNA gene, partial sequence
gi|753664385|gb|GBRG01033089.1|	MH272987.1	80.8	250	34	12	1	247	310	548	8.8e-42	183	303395	Eunotia bilunaris	Eunotia bilunaris voucher DM33-16 28S ribosomal RNA gene, partial sequence
gi|753664384|gb|GBRG01033090.1|	MH017360.1	99.535	215	1	0	1	215	323	537	1.14e-104	392	515483	Psammodictyon constrictum	Psammodictyon constrictum isolate ccmp576 28S ribosomal RNA gene, partial sequence
gi|753660674|gb|GBRG01036800.1|	JN885091.1	99.083	218	2	0	1	218	367	150	1.16e-104	392	279580	Miamiensis avidus	Miamiensis avidus isolate FXP2009050602 small subunit ribosomal RNA gene, partial sequence
gi|753660673|gb|GBRG01036801.1|	FJ870103.1	95.775	213	5	4	1	212	359	150	4.12e-89	340	693931	Cinetochilum ovale	Cinetochilum ovale isolate PHB08111304 small subunit ribosomal RNA gene, complete sequence
gi|753660563|gb|GBRG01036911.1|	JN885115.1	93.35	406	27	0	12	417	1864	1459	3.68e-167	601	279580	Miamiensis avidus	Miamiensis avidus isolate FXP2009050602 large subunit ribsomal RNA gene, partial sequence
gi|753648208|gb|GBRG01048835.1|	KY354247.1	89.105	257	21	6	1	257	269	20	1.13e-80	313	1928920	Bacillariophyceae sp. YS-2016a	Bacillariophyceae sp. YS-2016a strain HYU-D001 large subunit ribosomal RNA gene, partial sequence
gb|GBRM01023011.1|	AF289044.1	95.05	202	10	0	1	202	999	1200	1.82e-82	318	35674	Rhizochromulina cf. marina	Rhizochromulina cf. marina internal transcribed spacer 2, partial sequence; and 28S ribosomal RNA gene, complete sequence
gb|GBRM01032707.1|	KX431457.1	99.149	235	2	0	1	235	280	46	4.49e-114	424	1955564	Ciliophrys sp.	Ciliophrys sp. strain IOW54 18S ribosomal RNA gene, partial sequence
gb|GBRM01036942.1|	MN334558.1	100	207	0	0	1	207	1450	1244	6.56e-102	383	2604614	Cafeteria mylnikovii	Cafeteria mylnikovii strain CCAP1900/2 small subunit ribosomal RNA gene and internal transcribed spacer 1, partial sequence
gb|GBRM01036943.1|	AB081641.1	100	211	0	0	1	211	1643	1433	4.01e-104	390	38824	Ciliophrys infusionum	Ciliophrys infusionum gene for 18S rRNA, partial sequence
gb|GBRM01044800.1|	MH755237.1	98.347	605	2	4	1	597	206	810	0	1055	315793	uncultured dictyochophyte	Uncultured dictyochophyte clone MPB1-18S_22 small subunit ribosomal RNA gene, partial sequence
gb|GBRM01044803.1|	MN334558.1	99.502	201	1	0	1	201	779	979	6.37e-97	366	2604614	Cafeteria mylnikovii	Cafeteria mylnikovii strain CCAP1900/2 small subunit ribosomal RNA gene and internal transcribed spacer 1, partial sequence
gb|GBRM01050415.1|	AF289044.1	91.203	557	30	12	1	556	1929	1391	0	739	35674	Rhizochromulina cf. marina	Rhizochromulina cf. marina internal transcribed spacer 2, partial sequence; and 28S ribosomal RNA gene, complete sequence
gb|GBRM01054212.1|	AF289044.1	87.173	382	30	12	1	376	66	434	1.6e-111	416	35674	Rhizochromulina cf. marina	Rhizochromulina cf. marina internal transcribed spacer 2, partial sequence; and 28S ribosomal RNA gene, complete sequence
gb|GBRM01054214.1|	AF289044.1	83.794	543	52	26	1	532	66	583	1.82e-131	483	35674	Rhizochromulina cf. marina	Rhizochromulina cf. marina internal transcribed spacer 2, partial sequence; and 28S ribosomal RNA gene, complete sequence
gb|GBRM01114176.1|	EU542599.1	96.8	250	4	1	1	246	1007	758	2.85e-111	414	529681	Amastigomonas sp. SR1 9H Thailand	Amastigomonas sp. SR1 9H Thailand 18S ribosomal RNA gene, partial sequence
gb|GBRM01136706.1|	KC130168.1	87.778	90	9	2	1	89	174	86	6.02e-18	104	35170	Corallina officinalis	Corallina officinalis elongation factor-2 (EF2) gene, partial cds
gb|GBRW01004219.1|	AB081640.1	97.233	253	7	0	2	254	254	2	1.06e-115	429	38822	Pteridomonas danica	Pteridomonas danica gene for 18S rRNA, partial sequence
gb|GBRW01019855.1|	ON888438.1	98.69	229	0	2	1	229	687	912	5.68e-108	403	1955562	Pteridomonas sp.	Pteridomonas sp. strain WAP02 small subunit ribosomal RNA gene, partial sequence
gb|GBRW01028243.1|	AF289044.1	86.688	308	28	9	1	303	331	32	1.4e-85	329	35674	Rhizochromulina cf. marina	Rhizochromulina cf. marina internal transcribed spacer 2, partial sequence; and 28S ribosomal RNA gene, complete sequence
gb|GBRW01045532.1|	EF216898.1	83.966	237	14	9	2	225	775	1000	1.68e-48	206	180228	Paramoeba pemaquidensis	Paramoeba pemaquidensis strain WTUTS 28S large subunit ribosomal RNA gene, partial sequence
gb|GBRW01054187.1|	AF289045.1	92.045	528	35	7	1	525	2058	2581	0	736	35682	Apedinella radians	Apedinella radians internal transcribed spacer 1, 5.8S ribosomal RNA gene, internal transcribed spacer 2, and 28S ribosomal RNA gene, complete sequence
gb|GBRW01054189.1|	KY942071.1	95.61	205	9	0	3	207	1381	1585	8.67e-86	329	2003107	Mallomonas sp.	Mallomonas sp. strain VN828 28S ribosomal RNA gene, partial sequence
GBSB01020521.1	XM_011132358.1	78.886	682	134	10	84	760	1	677	2.09e-122	453	110365	Gregarina niphandrodes	Gregarina niphandrodes elongation factor 2 partial mRNA
GBUB01002792.1	MT740317.1	100	252	0	0	1	252	4912	5163	7.99e-127	466	2862141	Nitzschia anatoliensis	Nitzschia anatoliensis clone SZCZ E372 18S ribosomal RNA gene, internal transcribed spacer 1, 5.8S ribosomal RNA gene, internal transcribed spacer 2, and 28S ribosomal RNA gene, complete sequence
gb|GBUF01000702.1|	U25439.1	100	380	0	0	4	383	3	382	0	702	305493	Eucheuma denticulatum	Eucheuma denticulata 18S ribosomal RNA gene, complete sequence
gb|GBUF01000881.1|	GU001161.1	91.339	127	10	1	85	211	1775	1900	1.58e-38	172	197531	Vannella septentrionalis	Vannella septentrionalis 18S ribosomal RNA gene, partial sequence; internal transcribed spacer 1, 5.8S ribosomal RNA gene, and internal transcribed spacer 2, complete sequence; and 28S ribosomal RNA gene, partial sequence
gb|GBUF01002996.1|	JN984925.1	88.981	363	22	14	1	362	1045	700	1.22e-116	433	1124856	Kappaphycus sp. D-12	Kappaphycus sp. D-12 18S ribosomal RNA gene, partial sequence
gb|GBUF01017790.1|	JN984913.1	90.968	310	21	4	1	310	466	768	4.83e-110	411	305493	Eucheuma denticulatum	Eucheuma denticulatum isolate AB 18S ribosomal RNA gene, partial sequence
gb|GBUF01018442.1|	FJ554841.1	100	426	0	0	1	426	203	628	0	787	305493	Eucheuma denticulatum	Eucheuma denticulatum isolate 888 28S ribosomal RNA gene, partial sequence
GBUS01021091.1	KX431473.1	95.975	323	10	3	1	322	370	690	2.21e-143	521	1955568	Spumella sp.	Spumella sp. strain IOW109 18S ribosomal RNA gene, partial sequence
GBVQ01022173.1	KY111777.1	99.738	382	1	0	1	382	158	539	0	701	670782	Apicystis bombi	Apicystis bombi isolate BomPas2 small subunit ribosomal RNA gene, partial sequence
GBVQ01023472.1	MN295221.1	98.78	410	5	0	1	410	514	923	0	730	670782	Apicystis bombi	Apicystis bombi voucher OCT31PA15 small subunit ribosomal RNA gene, partial sequence
gb|GBWC01019719.1|	HQ896016.1	94.643	672	28	7	1	669	31	697	0	1035	470921	Creolimax fragrantissima	Creolimax fragrantissima 28S ribosomal RNA gene, partial sequence
GBXC01004539.1	XM_013907453.1	75.318	2512	524	76	59	2510	2568	93	0	1116	461836	Thecamonas trahens ATCC 50062	Thecamonas trahens ATCC 50062 elongation factor 2 mRNA
GBXC01004874.1	FJ032658.1	95.143	350	16	1	1	349	1520	1869	3.09e-152	551	285226	uncultured marine diatom	Uncultured marine diatom clone DH22_2A36 28S ribosomal RNA gene, partial sequence
GBXC01018585.1	DQ229953.1	99.189	493	4	0	1	493	630	1122	0	889	354200	Platyamoeba contorta	Platyamoeba contorta isolate W51C#4 small subunit ribosomal RNA gene, partial sequence
GBXC01019070.1	DQ207599.1	99.642	838	2	1	1	837	416	1253	0	1530	127150	Rhynchomonas nasuta	Rhynchomonas nasuta strain HFCC322 18S ribosomal RNA gene, partial sequence
GBXC01019588.1	MH755288.1	98.261	230	2	2	1	229	432	204	2.04e-107	401	183512	uncultured Chrysophyceae	Uncultured Chrysophyceae clone MPB2-18S_30 small subunit ribosomal RNA gene, partial sequence
GBXC01028183.1	GU001161.1	79.654	462	74	19	1	452	1635	1184	5.87e-81	315	197531	Vannella septentrionalis	Vannella septentrionalis 18S ribosomal RNA gene, partial sequence; internal transcribed spacer 1, 5.8S ribosomal RNA gene, and internal transcribed spacer 2, complete sequence; and 28S ribosomal RNA gene, partial sequence
GBXC01028923.1	MF423357.1	99.742	774	2	0	17	790	8	781	0	1419	2578210	Heterocapsa steinii	Heterocapsa steinii strain UTKG7 clone 2 large subunit ribosomal RNA gene, partial sequence
GBXC01028924.1	MN528667.1	91.054	503	34	10	13	508	89	587	0	669	659878	Minidiscus variabilis	Minidiscus variabilis strain RCC4666 large subunit ribosomal RNA gene, partial sequence
GBXC01028926.1	AF318261.1	99.772	438	1	0	1	438	53	490	0	804	150669	Dinophyceae gen. sp. antifer_Cons4	Dinophyceae gen. sp. antifer_Cons4 isolate Cons4 24S large subunit ribosomal RNA gene, partial sequence
GBXC01028927.1	MN528667.1	98.143	377	5	2	132	506	208	584	0	656	659878	Minidiscus variabilis	Minidiscus variabilis strain RCC4666 large subunit ribosomal RNA gene, partial sequence
GBXC01029571.1	MF348301.1	100	344	0	0	1	344	381	38	8.16e-178	636	183512	uncultured Chrysophyceae	Uncultured Chrysophyceae clone Mar-3 18S ribosomal RNA gene, partial sequence
GBXC01029572.1	KC488599.1	99.32	294	2	0	1	294	341	48	9.3e-147	532	152704	uncultured stramenopile	Uncultured stramenopile clone BBL3SF04.96 18S ribosomal RNA gene, partial sequence
GBXC01029573.1	MF423350.1	95.493	355	13	2	1	354	378	26	4.03e-156	564	2578210	Heterocapsa steinii	Heterocapsa steinii strain UTKG7 small subunit ribosomal RNA gene, partial sequence
GBXC01029576.1	KY980003.1	98.855	262	3	0	3	264	310	49	2.35e-127	468	655750	Brockmanniella brockmannii	Brockmanniella brockmannii isolate NY13S_106 small subunit ribosomal RNA gene, partial sequence
GBXC01030312.1	KF697334.1	99.034	207	2	0	1	207	897	1103	1.42e-98	372	1117030	Pedospumella encystans	Pedospumella encystans strain JBMS11 28S ribosomal RNA gene, partial sequence
#[Unkown/ENV]#GBXC01031636.1	KJ762954.1	96.798	406	12	1	1	405	741	1146	0	676	100272	uncultured eukaryote	Uncultured eukaryote clone SGUH1294 18S ribosomal RNA gene, partial sequence
#[Unkown/ENV]#GBXC01031636.1	HQ865019.1	96.305	406	11	3	1	405	194	596	0	664	100272	uncultured eukaryote	Uncultured eukaryote clone SGPX608 18S ribosomal RNA gene, partial sequence
GBXC01031636.1	MK828432.1	95.577	407	13	4	1	405	710	1113	0	647	195070	Storeatula sp. CCMP1868	Storeatula sp. CCMP1868 small subunit ribosomal RNA gene, partial sequence
GBXC01071372.1	EU876702.1	84.399	391	59	2	6	395	969	580	1.37e-101	383	2961	Amphidinium carterae	Amphidinium carterae elongation factor 2 genes, partial cds
GBXC01082496.1	MF423350.1	100	219	0	0	1	219	576	794	1.5e-108	405	2578210	Heterocapsa steinii	Heterocapsa steinii strain UTKG7 small subunit ribosomal RNA gene, partial sequence
GBXC01085836.1	GQ219681.1	95.853	217	6	3	4	217	823	607	2.53e-91	348	49246	Cymatosira belgica	Cymatosira belgica 28S ribosomal RNA gene, partial sequence
GBXC01115924.1	OK147702.1	99.6	250	1	0	1	250	631	382	4.76e-124	457	2876143	Cymatosiraceae sp.	Cymatosiraceae sp. strain UiO 459 (HE492-46) large subunit ribosomal RNA gene, partial sequence
GBXE01008378.1	MN827876.1	78.919	185	36	3	1	184	1124	1306	2.43e-23	122	418113	Margalefidinium fulvescens	Margalefidinium fulvescens isolate JD6-89 large subunit ribosomal RNA gene, partial sequence
#[Unkown/ENV]#GBXE01010308.1	LM651966.1	95.378	238	11	0	1	238	849	612	1e-100	379	1295078	uncultured protist	Uncultured protist partial 16S rRNA gene, clone EE3-1_E06
GBXE01010308.1	NC_063632.1	95.397	239	9	2	1	238	121486	121723	1e-100	379	173462	Pterothamnion plumula	Pterothamnion plumula isolate DM675 chloroplast, complete genome
GBXE01016636.1	KY675189.1	95.238	210	10	0	1	210	1120	911	6.82e-87	333	2042507	Zoothamnium sp. 2 JI13062201	Zoothamnium sp. 2 JI13062201 large subunit ribosomal RNA gene, partial sequence
GBXE01025356.1	KY675171.1	98.556	277	3	1	1	277	283	8	1.9e-133	488	2042513	Zoothamnium sp. 8 JI2016	Zoothamnium sp. 8 JI2016 small subunit ribosomal RNA gene, partial sequence
GBXE01038445.1	MT325691.1	99.632	272	1	0	1	272	155	426	3.09e-136	497	48978	Jania rubens	Jania rubens voucher VPF00439 28S ribosomal RNA gene, partial sequence
GBXE01038446.1	MT325691.1	98.974	195	2	0	1	195	457	651	7e-92	350	48978	Jania rubens	Jania rubens voucher VPF00439 28S ribosomal RNA gene, partial sequence
GBXE01050345.1	FR865647.1	99.696	329	1	0	1	329	1089	761	7.88e-168	603	48978	Jania rubens	Jania rubens genomic DNA containing 18S rRNA gene, culture collection CCAP 1399/2
GBXE01050346.1	FR865647.1	92.617	298	21	1	1	298	1057	761	4.57e-115	427	48978	Jania rubens	Jania rubens genomic DNA containing 18S rRNA gene, culture collection CCAP 1399/2
GBXE01061839.1	KY675196.1	98.649	222	3	0	1	222	1364	1585	3.29e-105	394	2042497	Epistylis elongata	Epistylis elongata large subunit ribosomal RNA gene, partial sequence
GBXE01157862.1	GQ917314.1	95.114	307	15	0	1	307	6	312	2.75e-132	484	682386	uncultured Corallinales	Uncultured Corallinales clone LBC0050 large subunit ribosomal RNA gene, partial sequence
GBXE01177917.1	KC157591.1	98.058	206	4	0	1	206	821	1026	1.1e-94	359	1034350	Jania sagittata	Jania sagittata 28S ribosomal RNA gene, partial sequence
GBXE01178221.1	MT325691.1	100	225	0	0	1	225	1095	1319	7.14e-112	416	48978	Jania rubens	Jania rubens voucher VPF00439 28S ribosomal RNA gene, partial sequence
GBXE01180411.1	FR865647.1	100	201	0	0	1	201	527	727	1.37e-98	372	48978	Jania rubens	Jania rubens genomic DNA containing 18S rRNA gene, culture collection CCAP 1399/2
GBXE01182714.1	MT325691.1	100	205	0	0	1	205	1317	1521	8.39e-101	379	48978	Jania rubens	Jania rubens voucher VPF00439 28S ribosomal RNA gene, partial sequence
GBXE01206447.1	EU273458.1	83.026	271	31	12	3	265	1053	1316	3.36e-56	231	498008	Pessonella sp. PRA-29	Pessonella sp. PRA-29 18S ribosomal RNA gene, partial sequence
gi|724005232|gb|GBXJ01022722.1|	JX094320.1	99.142	1049	9	0	7	1055	1651	603	0	1888	1240977	Symbiodinium sp. Mf1.05b	Symbiodinium sp. Mf1.05b clone 2 minicircle PSII D1 reaction center protein (psbA) gene, complete cds; chloroplast
gi|724001509|gb|GBXJ01026445.1|	LK934668.1	99.007	302	3	0	1	302	854	553	1.59e-149	542	2951	Symbiodinium microadriaticum	Symbiodinium microadriaticum 18S rRNA gene, 5.8S rRNA gene, 28S rRNA gene, ITS1 and ITS2, strain CCMP2462
gi|723969362|gb|GBXJ01058592.1|	LK934671.1	91.737	1295	50	27	1	1278	760	2014	0	1746	2518962	Breviolum psygmophilum	Symbiodinium psygmophilum 18S rRNA gene (partial), 5.8S rRNA gene, 28S rRNA gene, ITS1 and ITS2, strain CCMP2459
gi|723957969|gb|GBXJ01069985.1|	JX094326.1	97.645	1359	32	0	8	1366	1950	592	0	2333	1240977	Symbiodinium sp. Mf1.05b	Symbiodinium sp. Mf1.05b clone 2 minicircle PSII CP43 apoprotein (psbC) gene, complete cds; chloroplast
gi|723953818|gb|GBXJ01074136.1|	LC002802.1	100	104	0	0	826	929	260224	260327	3.05e-43	193	2499525	Breviolum minutum	Symbiodinium minutum mitochondrial cox3, cob genes for cytochrome oxidase subunit 3, cytochrome b, complete cds, strain: Mf 1.05b.01
gi|723953814|gb|GBXJ01074140.1|	LC002802.1	99.719	711	2	0	4092	4802	167585	166875	0	1303	2499525	Breviolum minutum	Symbiodinium minutum mitochondrial cox3, cob genes for cytochrome oxidase subunit 3, cytochrome b, complete cds, strain: Mf 1.05b.01
gi|723953813|gb|GBXJ01074141.1|	LC002802.1	100	104	0	0	826	929	260224	260327	2.7e-43	193	2499525	Breviolum minutum	Symbiodinium minutum mitochondrial cox3, cob genes for cytochrome oxidase subunit 3, cytochrome b, complete cds, strain: Mf 1.05b.01
gi|723953806|gb|GBXJ01074148.1|	LC002802.1	100	136	0	0	4356	4491	157640	157775	5.22e-61	252	2499525	Breviolum minutum	Symbiodinium minutum mitochondrial cox3, cob genes for cytochrome oxidase subunit 3, cytochrome b, complete cds, strain: Mf 1.05b.01
gi|723950329|gb|GBXJ01077625.1|	JX094318.1	95.29	2017	95	0	54	2070	2579	563	0	3199	1240977	Symbiodinium sp. Mf1.05b	Symbiodinium sp. Mf1.05b clone 1 minicircle PSI P700 apoprotein A2 (psaB) gene, complete cds; chloroplast
gi|723934203|gb|GBXJ01092551.1|	LC002801.1	97.784	1489	28	4	26	1514	7242	5759	0	2562	2499525	Breviolum minutum	Symbiodinium minutum mitochondrial cox1 gene for cytochrome oxidase subunit 1, complete cds, strain: Mf 1.05b.01
gi|723888432|gb|GBXJ01137939.1|	LK934670.1	99.6	250	1	0	1	250	87	336	4.76e-124	457	2499525	Breviolum minutum	Symbiodinium minutum 18S rRNA gene, 5.8S rRNA gene, 28S rRNA gene, ITS1 and ITS2, strain CCMP830
GBYC01003906.1	EF036594.1	99.568	695	3	0	1	695	1292	598	0	1267	2951	Symbiodinium microadriaticum	Symbiodinium microadriaticum strain CCMP 830 cytochrome oxidase subunit 1 (cox1) gene, partial cds; mitochondrial
GBYC01008892.1	LK934670.1	99.598	249	1	0	1	249	88	336	1.7e-123	455	2499525	Breviolum minutum	Symbiodinium minutum 18S rRNA gene, 5.8S rRNA gene, 28S rRNA gene, ITS1 and ITS2, strain CCMP830
GBYC01013081.1	JX094320.1	99.579	951	4	0	1	951	673	1623	0	1735	1240977	Symbiodinium sp. Mf1.05b	Symbiodinium sp. Mf1.05b clone 2 minicircle PSII D1 reaction center protein (psbA) gene, complete cds; chloroplast
GBYC01017444.1	EF419281.1	93.443	305	15	5	1	303	612	913	3.71e-121	448	298137	Symbiodinium sp. clade D	Symbiodinium sp. clade D clone 40 18S ribosomal RNA gene, partial sequence
GBYC01027786.1	LK934671.1	95.902	732	27	3	49	780	1286	2014	0	1182	2518962	Breviolum psygmophilum	Symbiodinium psygmophilum 18S rRNA gene (partial), 5.8S rRNA gene, 28S rRNA gene, ITS1 and ITS2, strain CCMP2459
GBYC01080233.1	JQ956549.1	100	215	0	0	1	215	365	151	2.45e-106	398	232897	Paralembus digitiformis	Paralembus digitiformis strain QD 4 small subunit ribosomal RNA gene, partial sequence
GBYC01097267.1	LC002801.1	99.265	408	3	0	47	454	5797	6204	0	737	2499525	Breviolum minutum	Symbiodinium minutum mitochondrial cox1 gene for cytochrome oxidase subunit 1, complete cds, strain: Mf 1.05b.01
GBYC01097497.1	JN602454.1	99.265	272	2	0	1	272	251	522	1.45e-134	492	128924	Symbiodinium muscatinei	Symbiodinium muscatinei 18S ribosomal RNA gene, partial sequence; internal transcribed spacer 1, 5.8S ribosomal RNA gene, and internal transcribed spacer 2, complete sequence; and 28S ribosomal RNA gene, partial sequence
GBYC01128569.1	MK189076.1	99.6	250	1	0	1	250	369	618	4.76e-124	457	2498842	Chrysoparadoxa australica	Chrysoparadoxa australica large subunit ribosomal RNA gene, complete sequence
GBYC01134755.1	LC002802.1	98.182	55	1	0	122	176	197679	197625	1.46e-15	97.1	2499525	Breviolum minutum	Symbiodinium minutum mitochondrial cox3, cob genes for cytochrome oxidase subunit 3, cytochrome b, complete cds, strain: Mf 1.05b.01
gb|GBYW01005546.1|	EU011932.1	86.735	196	17	4	14	206	1607	1418	1.17e-49	209	4881	Amoebidium parasiticum	Amoebidium parasiticum 28S ribosomal RNA gene, partial sequence
gb|GBYW01005662.1|	KY675197.1	100	191	0	0	48	238	1380	1190	6.07e-93	353	155147	Epistylis chrysemydis	Epistylis chrysemydis large subunit ribosomal RNA gene, partial sequence
gb|GBYW01017104.1|	MK949360.1	97.238	181	5	0	1	181	914	1094	4.04e-79	307	2582952	Epistylis sp. ZhW-2019a	Epistylis sp. ZhW-2019a isolate Hubei large subunit ribosomal RNA gene, partial sequence
gb|GBYW01017105.1|	MK949360.1	97.585	207	5	0	1	207	914	1120	1.43e-93	355	2582952	Epistylis sp. ZhW-2019a	Epistylis sp. ZhW-2019a isolate Hubei large subunit ribosomal RNA gene, partial sequence
gb|GBYW01017287.1|	MN830170.1	98.473	131	2	0	107	237	1159	1029	2.95e-56	231	2684852	Kyaroikeus paracetarius	Kyaroikeus paracetarius isolate LJ-I-20170502 large subunit ribosomal RNA gene, partial sequence
gb|GBYW01017288.1|	MN830170.1	96.121	232	7	2	7	237	1259	1029	3.58e-100	377	2684852	Kyaroikeus paracetarius	Kyaroikeus paracetarius isolate LJ-I-20170502 large subunit ribosomal RNA gene, partial sequence
gb|GBYW01024489.1|	JQ743686.1	97.598	333	8	0	1	333	375	43	2.25e-158	571	282477	uncultured Peritrichia	Uncultured peritrich ciliate clone GDH_F7 18S ribosomal RNA gene, partial sequence
gb|GBYW01024490.1|	JQ743686.1	97.945	292	5	1	46	336	334	43	2.34e-138	505	282477	uncultured Peritrichia	Uncultured peritrich ciliate clone GDH_F7 18S ribosomal RNA gene, partial sequence
gi|958765143|gb|GBYX01204059.1|	EU616365.1	100	43	0	0	1	43	716	758	1.66e-10	80.5	171259	Haptophyta environmental samples	Uncultured haptophyte clone MV5_21_199 28S ribosomal RNA gene, partial sequence
gi|958545612|gb|GBYX01315631.1|	MH670456.1	100	39	0	0	75	113	141	179	1.66e-08	73.1	2486710	Pinnularia sp.	Pinnularia sp. voucher PIN598A 28S ribosomal RNA gene, partial sequence
gb|GBZV01050039.1|	FJ176712.1	99.071	323	2	1	1	322	619	941	1.3e-160	579	351715	Procryptobia sorokini	Procryptobia sorokini HFCC16 28S ribosomal RNA gene, partial sequence
gb|GBZW01009645.1|	JQ723984.1	92.361	432	22	10	1	427	509	84	2.92e-168	604	1173374	Tokophrya infusionum	Tokophrya infusionum isolate TokIn small subunit ribosomal RNA gene, partial sequence; macronuclear
gb|GBZW01039637.1|	MG647763.1	97.174	460	13	0	1	460	27	486	0	778	2058400	Pyropia sp. 2 LEY-2017	Pyropia sp. 2 LEY-2017 voucher LYCN151 small subunit ribosomal RNA gene, partial sequence
GCAL01006974.1	MN244159.1	89	100	11	0	10	109	327	228	6.25e-24	124	67003	Trypanosoma theileri	Trypanosoma theileri isolate TBC68 large subunit ribosomal RNA gene, partial sequence
#[Unkown/ENV]#GCBC01040205.1	KJ757238.1	99.015	406	4	0	1	406	506	101	0	728	100272	uncultured eukaryote	Uncultured eukaryote clone SGYY1349 18S ribosomal RNA gene, partial sequence
#[Unkown/ENV]#GCBC01040205.1	KJ757205.1	99.015	406	4	0	1	406	506	101	0	728	100272	uncultured eukaryote	Uncultured eukaryote clone SGYY1293 18S ribosomal RNA gene, partial sequence
#[Unkown/ENV]#GCBC01040205.1	KJ762707.1	98.768	406	5	0	1	406	506	101	0	723	100272	uncultured eukaryote	Uncultured eukaryote clone SGYH674 18S ribosomal RNA gene, partial sequence
#[Unkown/ENV]#GCBC01040205.1	KJ762583.1	98.768	406	5	0	1	406	506	101	0	723	100272	uncultured eukaryote	Uncultured eukaryote clone SGYH1435 18S ribosomal RNA gene, partial sequence
#[Unkown/ENV]#GCBC01040205.1	KJ761209.1	98.768	406	5	0	1	406	506	101	0	723	100272	uncultured eukaryote	Uncultured eukaryote clone SGYX1479 18S ribosomal RNA gene, partial sequence
#[Unkown/ENV]#GCBC01040205.1	JX842272.1	98.768	406	5	0	1	406	506	101	0	723	203449	uncultured marine eukaryote	Uncultured marine eukaryote clone SGYH1435.FRAG.MO.500m 18S ribosomal RNA gene, partial sequence
#[Unkown/ENV]#GCBC01040205.1	KJ760912.1	99.005	402	4	0	1	402	507	106	0	721	100272	uncultured eukaryote	Uncultured eukaryote clone SGYX1112 18S ribosomal RNA gene, partial sequence
#[Unkown/ENV]#GCBC01040205.1	KJ761483.1	98.522	406	6	0	1	406	506	101	0	717	100272	uncultured eukaryote	Uncultured eukaryote clone SGYX676 18S ribosomal RNA gene, partial sequence
#[Unkown/ENV]#GCBC01040205.1	KJ760347.1	98.522	406	6	0	1	406	506	101	0	717	100272	uncultured eukaryote	Uncultured eukaryote clone SGYS821 18S ribosomal RNA gene, partial sequence
#[Unkown/ENV]#GCBC01040205.1	JX842157.1	98.276	406	7	0	1	406	506	101	0	712	203449	uncultured marine eukaryote	Uncultured marine eukaryote clone SGYH1255.FRAG.MO.500m 18S ribosomal RNA gene, partial sequence
GCBC01040205.1	KF516511.1	97.789	407	8	1	1	406	511	105	0	701	1416937	Fusiforma themisticola	Fusiforma themisticola voucher USNM:1221443 18S ribosomal RNA gene, partial sequence
GCBI01000201.1	KY499654.1	99.623	265	1	0	1	265	67866	67602	2.34e-132	484	1142141	Gomphoneis minuta var. cassieae	Gomphoneis minuta var. cassieae chloroplast, complete genome
GCBI01022380.1	MW969625.1	94.553	257	10	2	1	256	846	593	3.89e-105	394	2828877	Campanella sinica	Campanella sinica large subunit ribosomal RNA gene, partial sequence
#[Unkown/ENV]#GCBP01001537.1	KY355497.1	98.915	461	5	0	1	461	461	1	0	824	100272	uncultured eukaryote	Uncultured eukaryote clone QCBT1ZG101 18S ribosomal RNA gene, partial sequence
GCBP01001537.1	FJ410495.1	95.56	473	20	1	1	473	501	30	0	756	187299	uncultured ciliate	Uncultured ciliate clone MLBF64.5 18S ribosomal RNA gene, partial sequence
GCBP01020726.1	MK868148.1	99.735	377	1	0	12	388	1	377	0	691	187299	uncultured ciliate	Uncultured ciliate clone TMA8.2 small subunit ribosomal RNA gene, partial sequence
GCBP01022911.1	KX465189.1	90.841	1736	141	14	889	2619	3	1725	0	2309	187299	uncultured ciliate	Uncultured ciliate clone OL60 18S ribosomal RNA gene, partial sequence
GCBU01005251.1	EU910605.1	97.313	335	9	0	1	335	539	205	8.15e-158	569	175274	uncultured alveolate	Uncultured alveolate clone D44 18S small subunit ribosomal RNA gene, partial sequence
GCCQ01018933.1	EF024471.1	96.78	528	16	1	529	1056	527	1	0	880	404728	Cryptosporidiidae environmental sample	Cryptosporidiidae environmental sample clone Elev_18S_1147 18S ribosomal RNA gene, partial sequence
GCCQ01018934.1	EF024130.1	93.413	501	32	1	1	501	1105	606	0	741	404728	Cryptosporidiidae environmental sample	Cryptosporidiidae environmental sample clone Elev_18S_442 18S ribosomal RNA gene, partial sequence
GCCS01002444.1	GQ144683.1	94.667	75	4	0	1	75	2264	2190	9.01e-22	117	741088	Cryothecomonas sp. APCC MC5-1Cryo	Cryothecomonas sp. APCC MC5-1Cryo large subunit ribosomal RNA gene, partial sequence
gb|GCEL01029974.1|	MW774216.1	82.029	345	36	19	1	342	1017	1338	9.48e-68	270	1527026	Suigetsumonas clinomigrationis	Suigetsumonas clinomigrationis strain NIES-3647 large subunit ribosomal RNA gene, partial sequence
gb|GCEL01029975.1|	MF944083.1	93.478	184	11	1	1	183	198	381	2.59e-68	272	2109851	Rhynchodia sp. MPX	Rhynchodia sp. MPX voucher S170009/I large subunit ribosomal RNA gene, partial sequence
GCES01009226.1	LC618030.1	88.8	625	48	14	567	1189	4315	3711	0	747	67003	Trypanosoma theileri	Trypanosoma theileri YMG-11 genes for 18S rRNA, ITS1, 5.8S rRNA, ITS2, 28S rRNA, ITS3, ITS4, ITS5, partial and complete sequence
GCES01041442.1	KP996849.1	98.87	354	4	0	1	354	875	522	1.1e-176	632	1649271	Chelonemonas geobuk	Chelonemonas geobuk 18S ribosomal RNA gene, partial sequence
GCES01090090.1	JN885125.1	100	280	0	0	1	280	922	643	2.45e-142	518	1198319	Uronema sp. WS-2012	Uronema sp. WS-2012 isolate XY2009113003 large subunit ribsomal RNA gene, partial sequence
GCES01092161.1	CP103948.1	84.713	628	92	4	8	633	69849	69224	3.45e-174	625	5670	Leishmania guyanensis	Leishmania guyanensis strain M4147 chromosome 36
GCET01020786.1	JF927156.1	78.327	263	41	12	272	522	1776	1518	4.52e-33	156	1109411	Tritrichomonas sp. BR-2011	Tritrichomonas sp. BR-2011 18S ribosomal RNA gene, internal transcribed spacer 1, 5.8S ribosomal RNA gene, and internal transcribed spacer 2, complete sequence; and 28S ribosomal RNA gene, partial sequence
GCET01062767.1	MN935666.1	98.481	395	6	0	218	612	1402	1008	0	699	2698207	Cononympha monstrummogolloni	Cononympha monstrummogolloni clone GU8-12D small subunit ribosomal RNA gene, partial sequence
GCET01093201.1	XR_007835985.1	76.636	993	192	34	290	1258	272	1248	6.38e-140	512	412133	Trichomonas vaginalis G3	Trichomonas vaginalis G3 23S ribosomal RNA (TVAG_2v0034110), rRNA
GCET01094142.1	KU594643.1	84.94	166	25	0	23	188	884	719	7.99e-37	169	1844302	Amphisiella aff. milnei FG-2016	Amphisiella aff. milnei FG-2016 isolate PY2010112504 28S ribosomal RNA gene, partial sequence
GCET01095462.1	XR_007835985.1	85.493	841	103	19	1	835	2324	1497	0	861	412133	Trichomonas vaginalis G3	Trichomonas vaginalis G3 23S ribosomal RNA (TVAG_2v0034110), rRNA
GCET01098922.1	AB846664.1	86.875	160	21	0	807	966	7051	7210	5.25e-40	180	38824	Ciliophrys infusionum	Ciliophrys infusionum DNA, ubiquitin specific peptidase 39, ubiquitin conjugating enzyme 12, pseudogenes of 18S ribosomal RNA, 5.8S ribosomal RNA, 28S ribosomal RNA, strain: YPF1207
GCET01101588.1	KY873999.1	87.619	105	13	0	286	390	852	748	7.27e-23	122	1608461	Bakuella granulifera	Bakuella granulifera voucher LZ2015101204 large subunit ribosomal RNA gene, partial sequence
GCET01104062.1	MN827507.1	80.22	182	29	7	469	647	782	959	6.65e-25	130	418113	Margalefidinium fulvescens	Margalefidinium fulvescens isolate JC3-265 large subunit ribosomal RNA gene, partial sequence
GCET01104255.1	KU594643.1	85.821	134	19	0	1	134	852	719	3.21e-29	143	1844302	Amphisiella aff. milnei FG-2016	Amphisiella aff. milnei FG-2016 isolate PY2010112504 28S ribosomal RNA gene, partial sequence
GCET01105919.1	AB221061.1	94.949	99	5	0	239	337	637	539	2.72e-33	156	104083	Pseudotrichonympha grassii	Pseudotrichonympha grassii atub mRNA for alpha tubulin, complete cds
GCET01106215.1	KU594643.1	84.507	142	21	1	331	472	719	859	3.07e-29	143	1844302	Amphisiella aff. milnei FG-2016	Amphisiella aff. milnei FG-2016 isolate PY2010112504 28S ribosomal RNA gene, partial sequence
GCFE01014778.1	MT241904.1	97.158	387	11	0	1	387	396	10	0	654	2720891	Vickermania ingenoplastis	Vickermania ingenoplastis isolate CP021 small subunit ribosomal RNA gene, partial sequence
GCHC01046150.1	MZ620750.1	85.973	442	53	5	1	441	1012	1445	5.36e-126	464	589304	uncultured marine dinoflagellate	Uncultured marine dinoflagellate isolate ZBL-17 small subunit ribosomal RNA gene, partial sequence
GCHF01025643.1	CP015675.1	99.511	613	1	1	1	613	280155	280765	0	1114	85057	Trypanosoma cruzi cruzi	Trypanosoma cruzi cruzi strain Sylvio X10/cl1 chromosome TcI25, partial sequence
GCHF01035636.1	CP015675.1	99.574	235	0	1	1	235	227120	226887	3.47e-115	427	85057	Trypanosoma cruzi cruzi	Trypanosoma cruzi cruzi strain Sylvio X10/cl1 chromosome TcI25, partial sequence
gb|GCHV01015417.1|	EF990225.1	100	59	0	0	1	59	332	390	3.79e-19	110	2661694	Cladostephus spongiosus	Cladostephus spongiosus large subunit ribosomal RNA gene, partial sequence
gb|GCHW01006728.1|	OM827252.1	100	1123	0	0	1	1123	55583	54461	0	2074	216802	Guinardia delicatula	Guinardia delicatula chloroplast, complete genome
GCID01018745.1	KT257366.1	97.717	219	5	0	1	219	965	747	3.26e-100	377	884619	Lagenidium deciduum	Lagenidium deciduum isolate F10-KC59 18S ribosomal RNA gene, partial sequence; internal transcribed spacer 1, 5.8S ribosomal RNA gene, and internal transcribed spacer 2, complete sequence; and 28S ribosomal RNA gene, partial sequence
GCIU01028082.1	LR814105.1	90.698	129	10	1	268	394	305	433	1.16e-37	171	2742471	Gregarina sp. IF-2020a	Gregarina sp. IF-2020a partial 18S rRNA gene, clone SG4.07.B.2014-42
GCIV01007602.1	KM222125.1	83.007	153	26	0	52	204	1153	1305	1.83e-28	139	1004043	Caryotricha minuta	Caryotricha minuta voucher LWW07112802 large subunit ribosomal RNA gene, partial sequence
GCIV01016410.1	GU001161.1	82.329	249	40	3	1	249	2266	2022	1.16e-50	213	197531	Vannella septentrionalis	Vannella septentrionalis 18S ribosomal RNA gene, partial sequence; internal transcribed spacer 1, 5.8S ribosomal RNA gene, and internal transcribed spacer 2, complete sequence; and 28S ribosomal RNA gene, partial sequence
GCIV01018846.1	MT231947.1	80.62	258	38	11	1	252	4586	4837	2e-43	189	2719951	Rhytidocystis dobrovolskiji	Rhytidocystis dobrovolskiji isolate OL_MBS2015 small subunit ribosomal RNA gene, partial sequence; internal transcribed spacer 1, 5.8S ribosomal RNA gene, and internal transcribed spacer 2, complete sequence; and large subunit ribosomal RNA gene, partial sequence
GCIV01023575.1	XR_003699200.1	91.935	62	5	0	211	272	238	299	7.93e-13	87.9	5849	Plasmodium gallinaceum	Plasmodium gallinaceum 28S ribosomal RNA (PGAL8A_00185300), partial rRNA
#[Unkown/ENV]#GCIV01027162.1	GU928110.1	82.328	232	30	9	18	242	228	1	6.8e-44	191	100272	uncultured eukaryote	Uncultured eukaryote clone F5K2Q4C04IKZTU 28S ribosomal RNA gene, partial sequence
GCIV01027162.1	FJ973371.1	81.667	240	28	9	14	248	1773	1545	3.16e-42	185	339963	Katablepharis japonica	Katablepharis japonica strain NIES 1334 28S ribosomal RNA gene, partial sequence
#[Unkown/ENV]#GCIV01029130.1	DQ086772.1	83.09	343	43	9	1	337	310	643	4.28e-76	298	172788	uncultured phototrophic eukaryote	Uncultured phototrophic eukaryote isolate Alge11 large subunit ribosomal RNA gene, partial sequence
GCIV01029130.1	KX500026.1	81.871	342	50	6	1	337	1029	1363	5.57e-70	278	1892415	Develorapax marinus	Develorapax marinus isolate Colp-4a 28S ribosomal RNA gene, partial sequence
GCIV01030604.1	FJ459760.1	93.593	359	23	0	1	359	503	145	8.93e-148	536	650299	Stenophora robusta	Stenophora robusta small subunit ribosomal RNA gene, partial sequence
GCIV01032818.1	AF044250.1	90.132	152	13	2	99	248	1414	1263	1.93e-45	196	5815	Sarcocystis arieticanis	Sarcocystis arieticanis large subunit ribosomal RNA gene, complete sequence
GCIV01051329.1	KM222144.1	88.298	188	22	0	1	188	991	804	2.22e-54	226	346242	Protocruzia contrax	Protocruzia contrax voucher QD04101801 large subunit ribosomal RNA gene, partial sequence
GCIY01001282.1	NC_058857.1	96.978	2449	53	9	2	2442	6451	4016	0	4093	1072566	Klossia helicina	Klossia helicina mitochondrion, complete genome
GCIY01010576.1	AF494059.1	97.744	399	8	1	1	398	938	540	0	686	203142	Adelina bambarooniae	Adelina bambarooniae isolate Ba3:5 18S ribosomal RNA gene, partial sequence
GCIY01028399.1	NC_058857.1	95.875	1212	49	1	912	2123	1	1211	0	1960	1072566	Klossia helicina	Klossia helicina mitochondrion, complete genome
gb|GCJO01008098.1|	MH061279.1	100	50	0	0	384	433	492	541	2.86e-14	93.5	2108191	Selenidium pygospionis	Selenidium pygospionis isolate SPFE 18S ribosomal RNA gene, partial sequence
GCKI01002345.1	FJ459750.1	95.142	247	10	2	1	246	433	188	1.73e-103	388	650283	Hoplorhynchus acanthatholius	Hoplorhynchus acanthatholius small subunit ribosomal RNA gene, partial sequence
GCKK01005052.1	EU910605.1	95.575	226	10	0	1	226	398	173	9.49e-96	363	175274	uncultured alveolate	Uncultured alveolate clone D44 18S small subunit ribosomal RNA gene, partial sequence
GCKK01011569.1	MN244159.1	89	100	11	0	36	135	327	228	6.94e-24	124	67003	Trypanosoma theileri	Trypanosoma theileri isolate TBC68 large subunit ribosomal RNA gene, partial sequence
GCKP01020871.1	KT599995.1	83.667	649	67	29	169	788	641	3	4.79e-159	575	1882059	Paramoebidium sp. PA-2-W2	Paramoebidium sp. PA-2-W2 28S ribosomal RNA gene, partial sequence
GCKX01007913.1	MF093965.1	79.333	150	29	2	119	267	185	333	8.84e-18	104	103713	Bostrychia moritziana	Bostrychia moritziana isolate JW3660 cytochrome oxidase subunit 1 (cox1) gene, complete cds; mitochondrial
GCLE01024496.1	LC049335.1	87.27	652	56	20	1	640	1688	1052	0	719	225066	Pulleniatina obliquiloculata	Pulleniatina obliquiloculata gene for 28S rRNA, partial sequence, isolate: 11-9-T101
GCLF01050922.1	KC130242.1	93.182	44	3	0	355	398	1320	1277	5.68e-06	65.8	257571	Cystoclonium purpureum	Cystoclonium purpureum voucher G0421 28S ribosomal RNA gene, partial sequence
GCLF01052743.1	JQ359714.1	95.745	423	10	7	1	421	30	446	0	675	1967301	Lafontella mariadeanei	Lafontella mariadeanei isolate TCC004E 18S ribosomal RNA gene, partial sequence
GCLF01074521.1	CP099439.1	73.574	2437	554	81	157	2547	1826483	1828875	0	850	5872	Theileria equi	Theileria equi isolate NVSL354 chromosome 3
GCLH01024183.1	KC795855.1	100	240	0	0	1	240	554	315	3.54e-120	444	2506492	Dasysiphonia japonica	Heterosiphonia japonica voucher LQDMTJ20111029-R22 28S ribosomal RNA gene, partial sequence
GCLL01006670.1	OM177655.1	94.059	101	6	0	1	101	1372	1472	2.13e-33	156	2908544	Enibas urnula	Enibas urnula isolate hv large subunit ribosomal RNA gene, partial sequence
GCLL01028908.1	KX100620.1	100	339	0	0	1	339	1210	1548	4.83e-175	627	2003111	Poteriospumella sp.	Poteriospumella sp. strain D-7-A2 18S ribosomal RNA gene, partial sequence
GCLL01030108.1	KX100620.1	97.059	272	8	0	1	272	135	406	1.46e-124	459	2003111	Poteriospumella sp.	Poteriospumella sp. strain D-7-A2 18S ribosomal RNA gene, partial sequence
GCLM01020144.1	AF304465.1	90.295	237	11	9	1	226	1134	1369	7.54e-77	300	138669	Diplophrys sp. ATCC_50360	Diplophrys sp. ATCC_50360 small subunit ribosomal RNA gene, complete sequence
GCLM01020145.1	HM363624.1	96.25	480	13	3	1	478	556	1032	0	782	1002216	Vannella sp. GERB	Vannella sp. GERB small subunit ribosomal RNA gene, partial sequence
GCLM01060071.1	AB856527.1	95.817	263	9	1	1	263	318	578	7.1e-114	424	1407010	Diplophrys mutabilis	Diplophrys mutabilis gene for 18S ribosomal RNA, partial sequence
GCLM01069354.1	AB856527.1	87.76	384	31	11	4	371	1129	746	3.48e-117	435	1407010	Diplophrys mutabilis	Diplophrys mutabilis gene for 18S ribosomal RNA, partial sequence
#[Likely mis-anotation]#GCLM01070176.1	XR_003895257.1	100	367	0	0	1	367	1053	1419	0	678	7160	Aedes albopictus	PREDICTED: Aedes albopictus large subunit ribosomal RNA (LOC115262384), rRNA
#[Likely mis-anotation]#GCLM01070176.1	XR_003895256.1	100	367	0	0	1	367	1052	1418	0	678	7160	Aedes albopictus	PREDICTED: Aedes albopictus large subunit ribosomal RNA (LOC115262383), rRNA
#[Likely mis-anotation]#GCLM01070176.1	XR_003895255.1	100	367	0	0	1	367	1052	1418	0	678	7160	Aedes albopictus	PREDICTED: Aedes albopictus large subunit ribosomal RNA (LOC115262382), rRNA
#[Likely mis-anotation]#GCLM01070176.1	XR_003895254.1	100	367	0	0	1	367	1052	1418	0	678	7160	Aedes albopictus	PREDICTED: Aedes albopictus large subunit ribosomal RNA (LOC115262381), rRNA
GCLM01070176.1	EF666482.1	100	367	0	0	1	367	3202	3568	0	678	158379	Ascogregarina taiwanensis	Ascogregarina taiwanensis 18S ribosomal RNA gene, partial sequence; and internal transcribed spacer 1, 5.8S ribosomal RNA gene, internal transcribed spacer 2, 26S ribosomal RNA and 5S ribosomal RNA genes, complete sequence
GCNI01010079.1	MH488760.1	76.923	325	55	15	1	310	2572	2253	1.15e-36	167	2231165	Rosculus vulgaris	Rosculus vulgaris isolate CCA sequence
GCOS01004729.1	XR_001137165.1	88.75	80	9	0	180	259	2351	2430	7.59e-16	99	946362	Salpingoeca rosetta	Salpingoeca rosetta 28S ribosomal RNA (PTSG_20030), partial rRNA
GCOT01026463.1	BK010886.1	80.952	441	82	2	4	443	12806	12367	6.37e-91	348	63122	Leishmania deanei	TPA_asm: Leishmania deanei strain M5088 kinetoplast, complete sequence
GCOT01030887.1	XM_015802760.1	93.387	1361	90	0	633	1993	2568	1208	0	2015	157538	Leptomonas pyrrhocoris	Leptomonas pyrrhocoris putative mitochondrial elongation factor 2 (EF2-1) mRNA
GCOY01022861.1	XM_015802760.1	93.272	654	44	0	1	654	2080	1427	0	965	157538	Leptomonas pyrrhocoris	Leptomonas pyrrhocoris putative mitochondrial elongation factor 2 (EF2-1) mRNA
GCOY01028523.1	XM_009310040.1	84.483	1044	159	1	556	1596	1647	604	0	1027	71804	Trypanosoma grayi	Trypanosoma grayi elongation factor 2 partial mRNA
GCPB01002289.1	KC306595.1	100	217	0	0	1	217	191	407	3.15e-107	401	175275	uncultured Cercozoa	Uncultured cercozoan clone KF_Euk_E4 18S ribosomal RNA gene, partial sequence
GCPB01013353.1	KF697334.1	99	400	4	0	1	400	393	792	0	717	1117030	Pedospumella encystans	Pedospumella encystans strain JBMS11 28S ribosomal RNA gene, partial sequence
GCPI01030136.1	AP023147.1	89.247	186	12	7	485	666	7756	7575	5.22e-54	226	5759	Entamoeba histolytica	Entamoeba histolytica HM-1:IMSS Clone 6 2001, plasmid pEhCl6-2001 DNA, complete sequence
GCPR01019812.1	MN319641.1	81.053	95	16	2	167	260	205	298	5.86e-09	75	592728	Pinnularia neomajor	Pinnularia neomajor voucher (Tor1)a 28S ribosomal RNA gene, partial sequence
GCPR01041990.1	XR_007835985.1	82.118	425	63	11	5	423	928	511	4.53e-92	351	412133	Trichomonas vaginalis G3	Trichomonas vaginalis G3 23S ribosomal RNA (TVAG_2v0034110), rRNA
GCQI01012914.1	HM245039.1	77.698	417	87	4	1	414	1126	713	5.46e-61	250	505693	Chromera velia	Chromera velia elongation factor 2 (EF-2) mRNA, partial cds
GCRS01024378.1	MH608212.2	77.6	250	44	11	8	252	25166	24924	8.01e-29	141	266149	Pseudocohnilembus persalinus	Pseudocohnilembus persalinus mitochondrion
GCRU01014357.1	EU910605.1	96.154	312	12	0	1	312	419	108	4.64e-140	510	175274	uncultured alveolate	Uncultured alveolate clone D44 18S small subunit ribosomal RNA gene, partial sequence
GCSQ01009008.1	KJ011672.1	92.935	368	22	4	1	367	10	374	3.29e-147	534	1574460	Rhoicosphenia abbreviata	Rhoicosphenia abbreviata strain CH030 18S ribosomal RNA gene, partial sequence
GCSQ01011536.1	KU965570.1	99.584	481	1	1	1	480	1075	595	0	876	1827007	Rhoicosphenia cf. abbreviata EWT-2016	Rhoicosphenia cf. abbreviata EWT-2016 isolate 94_SSU small subunit ribosomal RNA gene, partial sequence
GCSR01019010.1	EU079723.1	99.497	796	4	0	16	811	1	796	0	1448	129347	Phytophthora arecae	Phytophthora arecae isolate PD_00115(P11010) 28S ribosomal RNA gene, partial sequence
GCTD01037491.1	NC_058857.1	92.698	2068	120	16	1	2044	4377	6437	0	2953	1072566	Klossia helicina	Klossia helicina mitochondrion, complete genome
GCTD01037502.1	NC_058856.1	86.293	1802	228	14	266	2055	1	1795	0	1941	2711278	Klossia razorbacki	Klossia razorbacki mitochondrion, complete genome
GCTD01037785.1	NC_058857.1	87.406	1993	213	18	479	2458	3984	2017	0	2255	1072566	Klossia helicina	Klossia helicina mitochondrion, complete genome
GCTO01013365.1	HM245039.1	76.492	553	120	8	888	1435	713	1260	9.29e-74	292	505693	Chromera velia	Chromera velia elongation factor 2 (EF-2) mRNA, partial cds
GCTU01009436.1	MK801290.1	99.723	361	0	1	1	361	369	10	0	660	41631	Colpoda sp.	Colpoda sp. clone wx2 small subunit ribosomal RNA gene, partial sequence
GCTU01025671.1	XM_015802760.1	93.874	2563	157	0	14	2576	7	2569	0	3864	157538	Leptomonas pyrrhocoris	Leptomonas pyrrhocoris putative mitochondrial elongation factor 2 (EF2-1) mRNA
GCUY01018132.1	HQ849399.1	81.422	436	65	15	303	730	314	741	4.49e-89	342	5791	Physarum polycephalum	Physarum polycephalum strain M3CVIII 23S large subunit ribosomal RNA, complete sequence; mitochondrial
GCUY01025382.1	X60210.1	79.59	1318	202	50	8	1311	2482	1218	0	881	5793	Didymium iridis	D.iridis LSU rRNA gene
GCUY01026204.1	DQ903683.1	80.376	1330	184	53	1	1281	1302	1	0	939	410605	Comatricha nigra	Comatricha nigra voucher AMFD155 small subunit ribosomal RNA gene, partial sequence
GCVI01001858.1	JX905740.1	84.416	231	18	15	1	223	27	247	3.58e-50	211	1259744	Berkeleya sp. 1SEH	Berkeleya sp. 1SEH voucher SEH083 28S ribosomal RNA gene, partial sequence
GCVI01008068.1	KP229543.1	87.387	222	25	3	1	222	11	229	2.1e-62	252	1487556	Amphora beaufortiana	Amphora beaufortiana isolate 7278-AMPH074 28S ribosomal RNA gene, partial sequence
GCVI01008069.1	MN944011.1	95.434	219	10	0	1	219	13	231	7.12e-92	350	2126243	Psammodictyon sp.	Psammodictyon sp. isolate SZCZE459 large subunit ribosomal RNA gene, partial sequence
GCVI01010620.1	DQ483005.1	99.215	1402	11	0	62	1463	1422	21	0	2531	2558455	Cladocopium sp. C3	Symbiodinium sp. clade C3 from Acropora aspera cytochrome c oxidase-like mRNA sequence
GCVI01010621.1	DQ483005.1	99.215	1402	11	0	62	1463	1422	21	0	2531	2558455	Cladocopium sp. C3	Symbiodinium sp. clade C3 from Acropora aspera cytochrome c oxidase-like mRNA sequence
GCVI01016680.1	KC969940.1	99.545	220	1	0	1	220	234	453	1.95e-107	401	1366453	Heterokontophyta sp. 1 SEH-2013	Heterokontophyta sp. 1 SEH-2013 voucher UNBF_P6BC6 28S ribosomal RNA gene, partial sequence
GCVI01021575.1	MH017641.1	99.123	228	2	0	1	228	136	363	3.38e-110	411	2126239	Haslea cf. howeana	Haslea cf. howeana strain CGA1605D cf Haslea G18 voucher Theriot Lab voucher HK500 small subunit ribosomal RNA gene, partial sequence
GCVI01025411.1	MG027365.1	93.119	218	14	1	1	218	136	352	2e-82	318	1242269	Amphora graeffeana	Amphora graeffeana isolate 6925-AMPH069 28S ribosomal RNA gene, partial sequence
GCVI01025803.1	OU594944.1	93.856	472	23	4	1	470	1806338	1806805	0	706	2850	Phaeodactylum tricornutum	Phaeodactylum tricornutum isolate CCAP 1055/1 genome assembly, chromosome: 3
GCVI01026564.1	MG755795.1	92.857	420	28	2	1	419	68443	68025	2.21e-169	608	2115823	Licmophora sp.	Licmophora sp. chloroplast, complete genome
GCVI01042310.1	HG515019.1	97.273	1357	37	0	27	1383	1	1357	0	2302	2558455	Cladocopium sp. C3	Symbiodinium sp. C3 chloroplast minicircle DNA, psbC gene for photosystem II chlorophyll-binding protein CP43, isolated from Agaricia sp
GCVI01058004.1	HG515016.1	94.652	2038	109	0	77	2114	46	2083	0	3160	2558455	Cladocopium sp. C3	Symbiodinium sp. C3 chloroplast minicircle DNA, psaB gene for photosystem I P700 chlorophyll a apoprotein A2, isolated from Agaricia sp
GCVI01060594.1	AJ311941.1	99.372	1274	6	2	1	1274	59	1330	0	2314	157529	Symbiodinium sp. 9B-J	Symbiodinium sp. 9B-J 18S rRNA gene (partial), 5.8S rRNA gene, 28S rRNA gene (partial), internal transcribed spacer 1 (ITS1) and internal transcribed spacer 2 (ITS2), isolate 9B-J
#[Unkown/ENV]#GCVI01062154.1	MN188831.1	100	278	0	0	1	278	334	57	3.15e-141	514	100272	uncultured eukaryote	Uncultured eukaryote isolate OTU_4 small subunit ribosomal RNA gene, partial sequence
GCVI01062154.1	KR824949.1	100	278	0	0	1	278	846	569	3.15e-141	514	154548	Symbiodinium goreaui	Symbiodinium goreaui strain CCATM-210 18S ribosomal RNA gene, partial sequence
GCVI01070836.1	AJ884899.1	99.418	1031	6	0	37	1067	1	1031	0	1871	314541	Symbiodinium sp. ex Scolymia sp.	Symbiodinium sp. ex Scolymia sp. chloroplast psbA gene for photosystem II protein D1
GCVI01096038.1	LC002802.1	100	53	0	0	139	191	197678	197626	1.41e-15	99	2499525	Breviolum minutum	Symbiodinium minutum mitochondrial cox3, cob genes for cytochrome oxidase subunit 3, cytochrome b, complete cds, strain: Mf 1.05b.01
GCVI01122601.1	OM686884.1	98.283	233	4	0	1	233	399	631	1.25e-109	409	2126236	Fallacia sp.	Fallacia sp. strain PMFTB0147 ribulose-1,5-bisphosphate carboxylase/oxygenase large subunit (rbcL) gene, partial cds; chloroplast
GCWB01013529.1	HQ396804.1	99.673	306	1	0	1	306	578	273	4.43e-155	560	908978	Navicula cf. perminuta	Navicula cf. perminuta voucher CCMP1305 28S ribosomal RNA gene, partial sequence
GCWB01025297.1	MH017641.1	99.814	539	1	0	1	539	27	565	0	990	2126239	Haslea cf. howeana	Haslea cf. howeana strain CGA1605D cf Haslea G18 voucher Theriot Lab voucher HK500 small subunit ribosomal RNA gene, partial sequence
GCWB01026567.1	KT072979.1	99.659	587	2	0	1	587	511	1097	0	1074	431568	Navicula tripunctata	Navicula tripunctata isolate TCC580 18S ribosomal RNA gene, partial sequence
#[Unkown/ENV]#GCWC01027086.1	GQ462828.1	97.186	462	12	1	1	462	482	22	0	780	100272	uncultured eukaryote	Uncultured eukaryote clone s23n_15 18S ribosomal RNA gene, partial sequence
#[Unkown/ENV]#GCWC01027086.1	GQ462810.1	97.186	462	12	1	1	462	467	7	0	780	100272	uncultured eukaryote	Uncultured eukaryote clone s19_5 18S ribosomal RNA gene, partial sequence
#[Unkown/ENV]#GCWC01027086.1	GQ462789.1	97.186	462	12	1	1	462	467	7	0	780	100272	uncultured eukaryote	Uncultured eukaryote clone s34_8 18S ribosomal RNA gene, partial sequence
#[Unkown/ENV]#GCWC01027086.1	KY038423.1	96.97	462	13	1	1	462	534	74	0	774	100272	uncultured eukaryote	Uncultured eukaryote clone 159A small subunit ribosomal RNA gene, partial sequence
#[Unkown/ENV]#GCWC01027086.1	GQ462843.1	96.97	462	13	1	1	462	482	22	0	774	100272	uncultured eukaryote	Uncultured eukaryote clone s26_12 18S ribosomal RNA gene, partial sequence
#[Unkown/ENV]#GCWC01027086.1	GQ462838.1	96.552	464	12	4	1	462	468	7	0	765	100272	uncultured eukaryote	Uncultured eukaryote clone s26_4 18S ribosomal RNA gene, partial sequence
#[Unkown/ENV]#GCWC01027086.1	GQ462827.1	96.552	464	12	4	1	462	483	22	0	765	100272	uncultured eukaryote	Uncultured eukaryote clone s23n_14 18S ribosomal RNA gene, partial sequence
#[Unkown/ENV]#GCWC01027086.1	GQ462800.1	96.552	464	12	4	1	462	482	21	0	765	100272	uncultured eukaryote	Uncultured eukaryote clone s17_18 18S ribosomal RNA gene, partial sequence
#[Unkown/ENV]#GCWC01027086.1	GQ462734.1	96.552	464	12	4	1	462	483	22	0	765	100272	uncultured eukaryote	Uncultured eukaryote clone sB1_13 18S ribosomal RNA gene, partial sequence
#[Unkown/ENV]#GCWC01027086.1	GQ462837.1	96.336	464	13	4	1	462	468	7	0	760	100272	uncultured eukaryote	Uncultured eukaryote clone s26_2 18S ribosomal RNA gene, partial sequence
#[Unkown/ENV]#GCWC01027086.1	GQ462826.1	96.336	464	13	4	1	462	468	7	0	760	100272	uncultured eukaryote	Uncultured eukaryote clone s23n_13 18S ribosomal RNA gene, partial sequence
#[Unkown/ENV]#GCWC01027086.1	GQ462824.1	96.336	464	13	4	1	462	468	7	0	760	100272	uncultured eukaryote	Uncultured eukaryote clone s23n_7 18S ribosomal RNA gene, partial sequence
#[Unkown/ENV]#GCWC01027086.1	GQ462823.1	96.336	464	13	4	1	462	468	7	0	760	100272	uncultured eukaryote	Uncultured eukaryote clone s23n_6 18S ribosomal RNA gene, partial sequence
#[Unkown/ENV]#GCWC01027086.1	GQ462821.1	96.336	464	13	4	1	462	468	7	0	760	100272	uncultured eukaryote	Uncultured eukaryote clone s23n_3 18S ribosomal RNA gene, partial sequence
#[Unkown/ENV]#GCWC01027086.1	GQ462820.1	96.336	464	13	4	1	462	483	22	0	760	100272	uncultured eukaryote	Uncultured eukaryote clone s23n_2 18S ribosomal RNA gene, partial sequence
#[Unkown/ENV]#GCWC01027086.1	GQ462819.1	96.336	464	13	4	1	462	468	7	0	760	100272	uncultured eukaryote	Uncultured eukaryote clone s23n_1 18S ribosomal RNA gene, partial sequence
#[Unkown/ENV]#GCWC01027086.1	GQ462813.1	96.336	464	13	4	1	462	468	7	0	760	100272	uncultured eukaryote	Uncultured eukaryote clone s19_11 18S ribosomal RNA gene, partial sequence
#[Unkown/ENV]#GCWC01027086.1	GQ462760.1	96.336	464	13	4	1	462	477	16	0	760	100272	uncultured eukaryote	Uncultured eukaryote clone s21_15 18S ribosomal RNA gene, partial sequence
#[Unkown/ENV]#GCWC01027086.1	GQ462719.1	96.336	464	13	4	1	462	482	21	0	760	100272	uncultured eukaryote	Uncultured eukaryote clone s18_11 18S ribosomal RNA gene, partial sequence
#[Unkown/ENV]#GCWC01027086.1	GQ462539.1	96.336	464	13	4	1	462	529	68	0	760	100272	uncultured eukaryote	Uncultured eukaryote clone BRT_055_4 18S ribosomal RNA gene, partial sequence
#[Unkown/ENV]#GCWC01027086.1	KX771703.1	96.32	462	15	2	1	462	511	52	0	758	100272	uncultured eukaryote	Uncultured eukaryote clone Kili_01B_N5_18S_p1 18S ribosomal RNA gene, partial sequence
#[Unkown/ENV]#GCWC01027086.1	GQ462816.1	96.121	464	14	4	1	462	468	7	0	754	100272	uncultured eukaryote	Uncultured eukaryote clone s20_14 18S ribosomal RNA gene, partial sequence
#[Unkown/ENV]#GCWC01027086.1	GQ462761.1	96.121	464	14	4	1	462	468	7	0	754	100272	uncultured eukaryote	Uncultured eukaryote clone s21_18 18S ribosomal RNA gene, partial sequence
#[Unkown/ENV]#GCWC01027086.1	GQ462715.1	96.121	464	14	4	1	462	482	21	0	754	100272	uncultured eukaryote	Uncultured eukaryote clone s20_9 18S ribosomal RNA gene, partial sequence
#[Unkown/ENV]#GCWC01027086.1	KX771702.1	95.887	462	17	2	1	462	511	52	0	747	100272	uncultured eukaryote	Uncultured eukaryote clone Kili_06D_N5_18S_p1 18S ribosomal RNA gene, partial sequence
#[Unkown/ENV]#GCWC01027086.1	KX771701.1	95.887	462	17	2	1	462	510	51	0	747	100272	uncultured eukaryote	Uncultured eukaryote clone Kili_05G_N5_18S_p1 18S ribosomal RNA gene, partial sequence
#[Unkown/ENV]#GCWC01027086.1	KX771895.1	95.69	464	18	1	1	462	515	52	0	745	100272	uncultured eukaryote	Uncultured eukaryote clone 02A_Kili_18S_N8_Add 18S ribosomal RNA gene, partial sequence
#[Unkown/ENV]#GCWC01027086.1	KX771894.1	95.69	464	18	1	1	462	515	52	0	745	100272	uncultured eukaryote	Uncultured eukaryote clone 12F_Kili_18S_N3_Add 18S ribosomal RNA gene, partial sequence
#[Unkown/ENV]#GCWC01027086.1	KX771893.1	95.69	464	18	1	1	462	515	52	0	745	100272	uncultured eukaryote	Uncultured eukaryote clone 10F_Kili_18S_N3_Add 18S ribosomal RNA gene, partial sequence
#[Unkown/ENV]#GCWC01027086.1	KX771896.1	95.474	464	19	1	1	462	515	52	0	739	100272	uncultured eukaryote	Uncultured eukaryote clone 11F_Kili_18S_N3_Add 18S ribosomal RNA gene, partial sequence
#[Unkown/ENV]#GCWC01027086.1	KX771700.1	95.474	464	19	1	1	462	515	52	0	739	100272	uncultured eukaryote	Uncultured eukaryote clone Kili_09C_N5_18S_p2 18S ribosomal RNA gene, partial sequence
#[Unkown/ENV]#GCWC01027086.1	KX771699.1	95.474	464	19	1	1	462	515	52	0	739	100272	uncultured eukaryote	Uncultured eukaryote clone Kili_07E_N5_18S_p2 18S ribosomal RNA gene, partial sequence
#[Unkown/ENV]#GCWC01027086.1	KX771704.1	95.455	462	19	2	1	462	511	52	0	736	100272	uncultured eukaryote	Uncultured eukaryote clone Kili_08E_N5_18S_p2 18S ribosomal RNA gene, partial sequence
GCWC01027086.1	MW072507.1	95.043	464	19	2	1	462	514	53	0	726	2778218	Gastronauta aloisi	Gastronauta aloisi isolate QZS2015120202 small subunit ribosomal RNA gene, partial sequence
GCWC01035564.1	GU059559.1	99.326	1632	11	0	1	1632	1632	1	0	2953	706135	Trypanosomatidae sp. Ch7	Trypanosomatidae sp. Ch7 clone 53DA1 small subunit ribosomal RNA gene, partial sequence
#[Unkown/ENV]#GCWF01020599.1	LN581816.1	99.617	261	1	0	1	261	467	207	3.84e-130	477	100272	uncultured eukaryote	Uncultured eukaryote partial 18S rRNA gene, clone SIBF808_N12D2_16S_A
#[Unkown/ENV]#GCWF01020599.1	LN581298.1	99.617	261	1	0	1	261	472	212	3.84e-130	477	100272	uncultured eukaryote	Uncultured eukaryote partial 18S rRNA gene, clone SIBO856_N12D1_18S_E
#[Unkown/ENV]#GCWF01020599.1	LN581051.1	99.617	261	1	0	1	261	472	212	3.84e-130	477	100272	uncultured eukaryote	Uncultured eukaryote partial 18S rRNA gene, clone SIBO1269_N12D1_18S_E
#[Unkown/ENV]#GCWF01020599.1	LN580911.1	99.617	261	1	0	1	261	471	211	3.84e-130	477	100272	uncultured eukaryote	Uncultured eukaryote partial 18S rRNA gene, clone SIBI756_N12D1_16S_A
#[Unkown/ENV]#GCWF01020599.1	LN580898.1	99.617	261	1	0	1	261	463	203	3.84e-130	477	100272	uncultured eukaryote	Uncultured eukaryote partial 18S rRNA gene, clone SIBI713_N12D1_16S_A
#[Unkown/ENV]#GCWF01020599.1	LN580858.1	99.617	261	1	0	1	261	468	208	3.84e-130	477	100272	uncultured eukaryote	Uncultured eukaryote partial 18S rRNA gene, clone SIBI599_N12D1_16S_A
#[Unkown/ENV]#GCWF01020599.1	LN580856.1	99.617	261	1	0	1	261	467	207	3.84e-130	477	100272	uncultured eukaryote	Uncultured eukaryote partial 18S rRNA gene, clone SIBI596_N12D1_16S_A
#[Unkown/ENV]#GCWF01020599.1	LN580833.1	99.617	261	1	0	1	261	471	211	3.84e-130	477	100272	uncultured eukaryote	Uncultured eukaryote partial 18S rRNA gene, clone SIBI538_N12D1_16S_A
#[Unkown/ENV]#GCWF01020599.1	LN580832.1	99.617	261	1	0	1	261	470	210	3.84e-130	477	100272	uncultured eukaryote	Uncultured eukaryote partial 18S rRNA gene, clone SIBI536_N12D1_16S_A
#[Unkown/ENV]#GCWF01020599.1	LN580813.1	99.617	261	1	0	1	261	470	210	3.84e-130	477	100272	uncultured eukaryote	Uncultured eukaryote partial 18S rRNA gene, clone SIBI479_N12D1_16S_A
#[Unkown/ENV]#GCWF01020599.1	LN580783.1	99.617	261	1	0	1	261	469	209	3.84e-130	477	100272	uncultured eukaryote	Uncultured eukaryote partial 18S rRNA gene, clone SIBI389_N12D1_16S_A
#[Unkown/ENV]#GCWF01020599.1	LN580781.1	99.617	261	1	0	1	261	466	206	3.84e-130	477	100272	uncultured eukaryote	Uncultured eukaryote partial 18S rRNA gene, clone SIBI1523_N12D1_16S_A
#[Unkown/ENV]#GCWF01020599.1	LN580714.1	99.617	261	1	0	1	261	465	205	3.84e-130	477	100272	uncultured eukaryote	Uncultured eukaryote partial 18S rRNA gene, clone SIBI1311_N12D1_16S_A
#[Unkown/ENV]#GCWF01020599.1	LN580699.1	99.617	261	1	0	1	261	468	208	3.84e-130	477	100272	uncultured eukaryote	Uncultured eukaryote partial 18S rRNA gene, clone SIBI1259_N12D1_16S_A
#[Unkown/ENV]#GCWF01020599.1	LN580683.1	99.617	261	1	0	1	261	471	211	3.84e-130	477	100272	uncultured eukaryote	Uncultured eukaryote partial 18S rRNA gene, clone SIBI1211_N12D1_16S_A
#[Unkown/ENV]#GCWF01020599.1	LN580669.1	99.617	261	1	0	1	261	471	211	3.84e-130	477	100272	uncultured eukaryote	Uncultured eukaryote partial 18S rRNA gene, clone SIBI1180_N12D1_16S_A
#[Unkown/ENV]#GCWF01020599.1	LN580587.1	99.617	261	1	0	1	261	472	212	3.84e-130	477	100272	uncultured eukaryote	Uncultured eukaryote partial 18S rRNA gene, clone SIBT858_N12D0_18S_E
#[Unkown/ENV]#GCWF01020599.1	LN580578.1	99.617	261	1	0	1	261	472	212	3.84e-130	477	100272	uncultured eukaryote	Uncultured eukaryote partial 18S rRNA gene, clone SIBT841_N12D0_18S_E
#[Unkown/ENV]#GCWF01020599.1	LN580549.1	99.617	261	1	0	1	261	472	212	3.84e-130	477	100272	uncultured eukaryote	Uncultured eukaryote partial 18S rRNA gene, clone SIBT776_N12D0_18S_E
#[Unkown/ENV]#GCWF01020599.1	LN580285.1	99.617	261	1	0	1	261	471	211	3.84e-130	477	100272	uncultured eukaryote	Uncultured eukaryote partial 18S rRNA gene, clone SIBP929_N12D0_16S_A
#[Unkown/ENV]#GCWF01020599.1	LN577893.1	99.617	261	1	0	1	261	477	217	3.84e-130	477	100272	uncultured eukaryote	Uncultured eukaryote partial 18S rRNA gene, clone SIOB704_N11D4_18S_E
#[Unkown/ENV]#GCWF01020599.1	LN576864.1	99.617	261	1	0	1	261	472	212	3.84e-130	477	100272	uncultured eukaryote	Uncultured eukaryote partial 18S rRNA gene, clone SICF1462_N11D2_18S_E
#[Unkown/ENV]#GCWF01020599.1	LN576820.1	99.617	261	1	0	1	261	472	212	3.84e-130	477	100272	uncultured eukaryote	Uncultured eukaryote partial 18S rRNA gene, clone SICF1237_N11D2_18S_E
#[Unkown/ENV]#GCWF01020599.1	LN576343.1	99.617	261	1	0	1	261	465	205	3.84e-130	477	100272	uncultured eukaryote	Uncultured eukaryote partial 18S rRNA gene, clone SICB1303_N11D2_18S_E
#[Unkown/ENV]#GCWF01020599.1	LN576309.1	99.617	261	1	0	1	261	467	207	3.84e-130	477	100272	uncultured eukaryote	Uncultured eukaryote partial 18S rRNA gene, clone SICB1206_N11D2_18S_E
#[Unkown/ENV]#GCWF01020599.1	LN588170.1	99.617	261	1	0	1	261	472	212	3.84e-130	477	100272	uncultured eukaryote	Uncultured eukaryote partial 18S rRNA gene, clone SIGY1522_N9D4_18S_E
#[Unkown/ENV]#GCWF01020599.1	LN576062.1	99.617	261	1	0	1	261	472	212	3.84e-130	477	100272	uncultured eukaryote	Uncultured eukaryote partial 18S rRNA gene, clone SIGF2286_N11D1_18S_E
#[Unkown/ENV]#GCWF01020599.1	LN587578.1	99.617	261	1	0	1	261	472	212	3.84e-130	477	100272	uncultured eukaryote	Uncultured eukaryote partial 18S rRNA gene, clone SICY918_N9D3_18S_E
#[Unkown/ENV]#GCWF01020599.1	LN587515.1	99.617	261	1	0	1	261	472	212	3.84e-130	477	100272	uncultured eukaryote	Uncultured eukaryote partial 18S rRNA gene, clone SICY618_N9D3_18S_E
#[Unkown/ENV]#GCWF01020599.1	LN587509.1	99.617	261	1	0	1	261	471	211	3.84e-130	477	100272	uncultured eukaryote	Uncultured eukaryote partial 18S rRNA gene, clone SICY595_N9D3_18S_E
[truncated: 21,910 more rows]
